# Supplementary material for: Enhancing Electrospinnability of Chitosan Membranes in Low-Humidity Environments by Sodium Chloride Addition
Source: Mar Drugs. 2024 Sep 27;22(10):443. doi: 10.3390/md22100443 (PMC11509170; doi:10.3390/md22100443)
Supplement: Supplementary file 1 [file marinedrugs-22-00443-s001.zip]

Archive with 23 entries (23 files):
- Cell culture/cell culture.xlsx
- Cell culture/ld-MC3T3E1-TEAtBOC-treated CM.tif
- Cell culture/ld-MC3T3E1-TEAtBOC-treated SCM.tif
- Cell culture/ld-NIH3T3-TEAtBOC-treated CM.tif
- Cell culture/ld-NIH3T3-TEAtBOC-treated SCM.tif
- conductivity.xlsx
- FTIR/FTIR-non-treated CM.CSV
- FTIR/FTIR-non-treated SCM w 100mg NaCl.CSV
- FTIR/FTIR-TEAtBOC-treated CM.CSV
- FTIR/FTIR-TEAtBOC-treated SCM w 100mg NaCl.CSV
- SEM/non-treated CM.tiff
- SEM/non-treated SCM w 100mg NaCl.tiff
- SEM/non-treated SCM w 200mg NaCl.tif
- SEM/TEAtBOC-treated CM.tiff
- SEM/TEAtBOC-treated SCM w 100mg NaCl.tiff
- SEM/TEAtBOC-treated SCM w 200mg NaCl.tif
- Tear strength/CM-1.txt
- Tear strength/CM-2.txt
- Tear strength/CM-3.txt
- Tear strength/SCM-1.txt
- Tear strength/SCM-2.txt
- Tear strength/SCM-3.txt
- viscosity.xlsx
