# Supplementary material for: Enhancing Electrospinnability of Chitosan Membranes in Low-Humidity Environments by Sodium Chloride Addition
Source: Mar Drugs. 2024 Sep 27;22(10):443. doi: 10.3390/md22100443 (PMC11509170; doi:10.3390/md22100443)
Supplement: Supplementary file 1 [file marinedrugs-22-00443-s001.zip › Cell culture/cell culture.xlsx]

## Sheet: Sheet1
		NIH3T3
		DAY1-CM	DAY5-CM	DAY1-SCM	DAY5-SCM		DAY1-CM-N		0.4191	0.388	0.4392
							DAY5-CM-N		1.9483	2.1399	1.9655
	OD value	0.4191	1.9483	0.4156	1.9947		DAY1-SCM-N		0.4156	0.4117	0.4054
		0.388	2.1399	0.4117	2.0191		DAY5-SCM-N		1.9947	2.0191	1.675
		0.4392	1.9655	0.4054	1.675
		MC3T3E1
		DAY1-CM	DAY5-CM	DAY1-SCM	DAY5-SCM		DAY1-CM-M		0.4316	0.4316	0.4406
							DAY5-CM-M		0.8182	0.6817	0.7103
	OD value	0.4316	0.8182	0.4211	0.6406		DAY1-SCM-M		0.4211	0.4235	0.4247
		0.4316	0.6817	0.4235	0.6635		DAY5-SCM-M		0.6406	0.6635	0.6057
		0.4406	0.7103	0.4247	0.6057
