# Supplementary material for: Enhancing Electrospinnability of Chitosan Membranes in Low-Humidity Environments by Sodium Chloride Addition
Source: Mar Drugs. 2024 Sep 27;22(10):443. doi: 10.3390/md22100443 (PMC11509170; doi:10.3390/md22100443)
Supplement: Supplementary file 1 [file marinedrugs-22-00443-s001.zip › conductivity.xlsx]

## Sheet: Sheet1
2024-05-08 10:40:48	0 NaCl				2024-05-08 10:59:52	100mg NaCl				2024-05-08 11:18:41	200mg NaCl				2024-05-28 10:26:50	300mg NaCl
A.C. Impedance					A.C. Impedance					A.C. Impedance					A.C. Impedance
File: d:\chi660e\data-240508-nacl\0-n-1.txt					File: d:\chi660e\data-240508-nacl\nacl-n-1.txt					File: d:\chi660e\data-240508-nacl\nacl-n-1-double.txt					File: d:\chi660e\data-240508-nacl\nacl-n-1-300.txt
Data Source: Experiment					Data Source: Experiment					Data Source: Experiment					Data Source: Experiment
Instrument Model: CHI660E					Instrument Model: CHI660E					Instrument Model: CHI660E					Instrument Model: CHI660E
Header:					Header:					Header:					Header:
Note:					Note:					Note:					Note:
Init E (V) = 0.129					Init E (V) = 0.077					Init E (V) = 0.05					Init E (V) = 0.007
High Frequency (Hz) = 1e+5					High Frequency (Hz) = 1e+5					High Frequency (Hz) = 1e+5					High Frequency (Hz) = 1e+5
Low Frequency (Hz) = 1					Low Frequency (Hz) = 1					Low Frequency (Hz) = 1					Low Frequency (Hz) = 1
Imp SF					Imp SF					Imp SF					Imp SF
Amplitude (V) = 0.005					Amplitude (V) = 0.005					Amplitude (V) = 0.005					Amplitude (V) = 0.005
Quiet Time (sec) = 2					Quiet Time (sec) = 2					Quiet Time (sec) = 2					Quiet Time (sec) = 2
	sample 1	sample 2	sample 3			sample 1	sample 2	sample 3			sample 1	sample 2	sample 3			sample 1	sample 2	sample 3			Freq/Hz	Z/ohm	Freq/Hz	Z/ohm	Freq/Hz	Z/ohm	Freq/Hz	Z/ohm
Freq/Hz	Z/ohm	Z/ohm	Z/ohm		Freq/Hz	Z/ohm	Z/ohm	Z/ohm		Freq/Hz	Z/ohm	Z/ohm	Z/ohm		Freq/Hz	Z/ohm	Z/ohm	Z/ohm
																						without nacl		nacl-100mg		nacl-200mg		nacl-300mg
99950	14870	14290	13740	14300	99950	2835	2799	2895	2843	99950	1403	1334	1235	1324	99950	611.5	624.9	627.5	621.3		99950	14300	99950	2843	99950	1324	99950	621.3
82520	16180	15710	15180	15690	82520	2913	2872	2991	2925.33	82520	1425	1357	1257	1346.33	82520	619.8	635.6	638.4	631.267		82520	15690	82520	2925.33	82520	1346.33	82520	631.267
68120	17360	17000	16440	16933.3	68120	2981	2934	3064	2993	68120	1438	1370	1271	1359.67	68120	626.8	641	642.6	636.8		68120	16933.3	68120	2993	68120	1359.67	68120	636.8
56250	18310	17970	17670	17983.3	56250	3021	2974	3109	3034.67	56250	1454	1384	1283	1373.67	56250	631.3	645.7	648.1	641.7		56250	17983.3	56250	3034.67	56250	1373.67	56250	641.7
46440	18950	18790	18530	18756.7	46440	3053	3006	3139	3066	46440	1461	1391	1290	1380.67	46440	635	648.2	650.9	644.7		46440	18756.7	46440	3066	46440	1380.67	46440	644.7
38330	19390	19280	19210	19293.3	38330	3074	3026	3160	3086.67	38330	1465	1396	1296	1385.67	38330	637.3	650.3	654	647.2		38330	19293.3	38330	3086.67	38330	1385.67	38330	647.2
31640	19750	19580	19720	19683.3	31640	3092	3041	3176	3103	31640	1469	1399	1300	1389.33	31640	639	651.7	655.9	648.867		31640	19683.3	31640	3103	31640	1389.33	31640	648.867
26120	20090	19780	19980	19950	26120	3103	3049	3185	3112.33	26120	1472	1401	1303	1392	26120	640.1	653.2	657.1	650.133		26120	19950	26120	3112.33	26120	1392	26120	650.133
21530	20270	20000	20010	20093.3	21530	3108	3058	3194	3120	21530	1474	1404	1304	1394	21530	641.3	653.9	658.3	651.167		21530	20093.3	21530	3120	21530	1394	21530	651.167
17770	20390	20300	20110	20266.7	17770	3114	3070	3207	3130.33	17770	1475	1405	1305	1395	17770	642.2	654.8	658.9	651.967		17770	20266.7	17770	3130.33	17770	1395	17770	651.967
14700	20530	20560	20380	20490	14700	3121	3082	3218	3140.33	14700	1476	1404	1304	1394.67	14700	643	655.9	659.7	652.867		14700	20490	14700	3140.33	14700	1394.67	14700	652.867
12110	20550	20700	20550	20600	12110	3127	3085	3222	3144.67	12110	1475	1403	1303	1393.67	12110	644.1	656.8	660.7	653.867		12110	20600	12110	3144.67	12110	1393.67	12110	653.867
10010	20520	20630	20640	20596.7	10010	3127	3081	3225	3144.33	10010	1474	1403	1305	1394	10010	645.1	657.5	661.4	654.667		10010	20596.7	10010	3144.33	10010	1394	10010	654.667
8252	20440	20590	20850	20626.7	8252	3125	3078	3230	3144.33	8252	1475	1404	1307	1395.33	8252	646.2	658.1	661.9	655.4		8252	20626.7	8252	3144.33	8252	1395.33	8252	655.4
6812	20550	20560	20910	20673.3	6812	3125	3079	3235	3146.33	6812	1477	1404	1309	1396.67	6812	647.5	659.1	662.6	656.4		6812	20673.3	6812	3146.33	6812	1396.67	6812	656.4
5625	20720	20480	20760	20653.3	5625	3128	3081	3237	3148.67	5625	1478	1404	1310	1397.33	5625	648.9	660.5	663.9	657.767		5625	20653.3	5625	3148.67	5625	1397.33	5625	657.767
4643	20770	20550	20680	20666.7	4643	3131	3083	3240	3151.33	4643	1478	1405	1312	1398.33	4643	650.3	661.5	665.6	659.133		4643	20666.7	4643	3151.33	4643	1398.33	4643	659.133
3833	20740	20570	20770	20693.3	3833	3135	3088	3246	3156.33	3833	1478	1406	1314	1399.33	3833	651.7	662.8	667.3	660.6		3833	20693.3	3833	3156.33	3833	1399.33	3833	660.6
3164	20610	20610	20820	20680	3164	3140	3089	3253	3160.67	3164	1478	1407	1315	1400	3164	653.2	664.5	668.8	662.167		3164	20680	3164	3160.67	3164	1400	3164	662.167
2612	20540	20690	20710	20646.7	2612	3144	3090	3257	3163.67	2612	1479	1408	1316	1401	2612	654.8	666.5	670.5	663.933		2612	20646.7	2612	3163.67	2612	1401	2612	663.933
2153	20600	20720	20610	20643.3	2153	3147	3094	3261	3167.33	2153	1478	1408	1318	1401.33	2153	656.7	668.7	672.8	666.067		2153	20643.3	2153	3167.33	2153	1401.33	2153	666.067
1777	20670	20670	20580	20640	1777	3150	3098	3269	3172.33	1777	1478	1411	1320	1403	1777	659.1	671	675.4	668.5		1777	20640	1777	3172.33	1777	1403	1777	668.5
1470	20710	20560	20590	20620	1470	3153	3100	3274	3175.67	1470	1476	1413	1322	1403.67	1470	661.9	673.3	678.3	671.167		1470	20620	1470	3175.67	1470	1403.67	1470	671.167
1211	20770	20510	20620	20633.3	1211	3159	3103	3277	3179.67	1211	1473	1413	1325	1403.67	1211	665.7	676.5	681.6	674.6		1211	20633.3	1211	3179.67	1211	1403.67	1211	674.6
1001	20760	20570	20680	20670	1001	3165	3106	3283	3184.67	1001	1470	1414	1329	1404.33	1001	669.9	680.4	685.5	678.6		1001	20670	1001	3184.67	1001	1404.33	1001	678.6
825.2	20710	20660	20720	20696.7	825.2	3167	3106	3292	3188.33	825.2	1471	1417	1332	1406.67	825.2	674.1	684.5	689.9	682.833		825.2	20696.7	825.2	3188.33	825.2	1406.67	825.2	682.833
683.6	20660	20730	20750	20713.3	683.6	3169	3109	3302	3193.33	683.6	1475	1421	1336	1410.67	683.6	679.3	689.4	695.3	688		683.6	20713.3	683.6	3193.33	683.6	1410.67	683.6	688
561.5	20630	20760	20740	20710	561.5	3172	3115	3310	3199	561.5	1482	1426	1341	1416.33	561.5	685.2	695.3	701.4	693.967		561.5	20710	561.5	3199	561.5	1416.33	561.5	693.967
463.9	20630	20750	20740	20706.7	463.9	3178	3123	3317	3206	463.9	1490	1432	1348	1423.33	463.9	692.3	702.5	708.8	701.2		463.9	20706.7	463.9	3206	463.9	1423.33	463.9	701.2
380.9	20640	20740	20730	20703.3	380.9	3185	3132	3321	3212.67	380.9	1499	1440	1355	1431.33	380.9	700.9	711	717.6	709.833		380.9	20703.3	380.9	3212.67	380.9	1431.33	380.9	709.833
317.4	20640	20740	20740	20706.7	317.4	3193	3141	3326	3220	317.4	1509	1448	1365	1440.67	317.4	711.3	721.2	728.2	720.233		317.4	20706.7	317.4	3220	317.4	1440.67	317.4	720.233
258.8	20650	20730	20750	20710	258.8	3203	3152	3334	3229.67	258.8	1520	1458	1377	1451.67	258.8	723.6	733.2	740.6	732.467		258.8	20710	258.8	3229.67	258.8	1451.67	258.8	732.467
214.8	20660	20750	20750	20720	214.8	3216	3165	3346	3242.33	214.8	1535	1470	1390	1465	214.8	738.5	747.7	755.4	747.2		214.8	20720	214.8	3242.33	214.8	1465	214.8	747.2
175.8	20670	20760	20760	20730	175.8	3231	3179	3363	3257.67	175.8	1551	1485	1407	1481	175.8	756	764.8	772.8	764.533		175.8	20730	175.8	3257.67	175.8	1481	175.8	764.533
146.5	20680	20780	20770	20743.3	146.5	3247	3197	3383	3275.67	146.5	1570	1503	1426	1499.67	146.5	776	784.7	792.8	784.5		146.5	20743.3	146.5	3275.67	146.5	1499.67	146.5	784.5
122.1	20710	20790	20780	20760	122.1	3266	3219	3409	3298	122.1	1594	1524	1450	1522.67	122.1	800.7	809.3	818.1	809.367		122.1	20760	122.1	3298	122.1	1522.67	122.1	809.367
97.66	20740	20810	20800	20783.3	97.66	3291	3247	3441	3326.33	97.66	1623	1551	1479	1551	97.66	831.4	839.6	849.3	840.1		97.66	20783.3	97.66	3326.33	97.66	1551	97.66	840.1
82.54	20770	20840	20830	20813.3	82.54	3322	3278	3476	3358.67	82.54	1658	1584	1515	1585.67	82.54	868.2	876.1	886.7	877		82.54	20813.3	82.54	3358.67	82.54	1585.67	82.54	877
68.13	20790	20870	20880	20846.7	68.13	3358	3311	3514	3394.33	68.13	1701	1625	1559	1628.33	68.13	915.1	923.1	934.2	924.133		68.13	20846.7	68.13	3394.33	68.13	1628.33	68.13	924.133
56.23	20820	20880	20940	20880	56.23	3396	3348	3557	3433.67	56.23	1753	1674	1610	1679	56.23	971.8	980.2	991.5	981.167		56.23	20880	56.23	3433.67	56.23	1679	56.23	981.167
46.42	20860	20920	20990	20923.3	46.42	3440	3395	3608	3481	46.42	1813	1733	1668	1738	46.42	1040	1048	1060	1049.33		46.42	20923.3	46.42	3481	46.42	1738	46.42	1049.33
38.31	20910	20980	21040	20976.7	38.31	3494	3453	3669	3538.67	38.31	1887	1806	1742	1811.67	38.31	1125	1133	1146	1134.67		38.31	20976.7	38.31	3538.67	38.31	1811.67	38.31	1134.67
31.62	20990	21040	21090	21040	31.62	3560	3523	3745	3609.33	31.62	1978	1895	1834	1902.33	31.62	1232	1240	1252	1241.33		31.62	21040	31.62	3609.33	31.62	1902.33	31.62	1241.33
26.1	21070	21110	21160	21113.3	26.1	3643	3607	3836	3695.33	26.1	2091	2006	1948	2015	26.1	1363	1372	1384	1373		26.1	21113.3	26.1	3695.33	26.1	2015	26.1	1373
21.54	21140	21210	21270	21206.7	21.54	3746	3712	3946	3801.33	21.54	2230	2142	2088	2153.33	21.54	1523	1533	1546	1534		21.54	21206.7	21.54	3801.33	21.54	2153.33	21.54	1534
17.78	21250	21340	21380	21323.3	17.78	3874	3844	4085	3934.33	17.78	2400	2312	2261	2324.33	17.78	1718	1730	1744	1730.67		17.78	21323.3	17.78	3934.33	17.78	2324.33	17.78	1730.67
14.68	21400	21470	21500	21456.7	14.68	4038	4011	4257	4102	14.68	2609	2522	2475	2535.33	14.68	1955	1968	1982	1968.33		14.68	21456.7	14.68	4102	14.68	2535.33	14.68	1968.33
12.12	21560	21620	21640	21606.7	12.12	4249	4221	4472	4314	12.12	2867	2780	2737	2794.67	12.12	2240	2254	2267	2253.67		12.12	21606.7	12.12	4314	12.12	2794.67	12.12	2253.67
10	21730	21800	21790	21773.3	10	4514	4485	4740	4579.67	10	3186	3096	3057	3113	10	2582	2596	2609	2595.67		10	21773.3	10	4579.67	10	3113	10	2595.67
8.254	21930	22030	21990	21983.3	8.254	4845	4818	5073	4912	8.254	3570	3479	3443	3497.33	8.254	2988	3002	3018	3002.67		8.254	21983.3	8.254	4912	8.254	3497.33	8.254	3002.67
6.813	22210	22310	22280	22266.7	6.813	5252	5232	5489	5324.33	6.813	4032	3936	3905	3957.67	6.813	3467	3482	3500	3483		6.813	22266.7	6.813	5324.33	6.813	3957.67	6.813	3483
5.623	22570	22650	22640	22620	5.623	5763	5746	6009	5839.33	5.623	4586	4483	4459	4509.33	5.623	4033	4051	4069	4051		5.623	22620	5.623	5839.33	5.623	4509.33	5.623	4051
4.642	23040	23090	23080	23070	4.642	6401	6383	6652	6478.67	4.642	5248	5138	5118	5168	4.642	4702	4721	4743	4722		4.642	23070	4.642	6478.67	4.642	5168	4.642	4722
3.831	23620	23640	23650	23636.7	3.831	7194	7171	7449	7271.33	3.831	6043	5922	5906	5957	3.831	5495	5513	5538	5515.33		3.831	23636.7	3.831	7271.33	3.831	5957	3.831	5515.33
3.162	24290	24300	24330	24306.7	3.162	8139	8112	8398	8216.33	3.162	6978	6842	6827	6882.33	3.162	6420	6437	6464	6440.33		3.162	24306.7	3.162	8216.33	3.162	6882.33	3.162	6440.33
2.61	25130	25170	25180	25160	2.61	9289	9259	9559	9369	2.61	8089	7934	7921	7981.33	2.61	7510	7525	7557	7530.67		2.61	25160	2.61	9369	2.61	7981.33	2.61	7530.67
2.154	26180	26240	26220	26213.3	2.154	10660	10620	10950	10743.3	2.154	9395	9214	9203	9270.67	2.154	8786	8794	8830	8803.33		2.154	26213.3	2.154	10743.3	2.154	9270.67	2.154	8803.33
1.778	27710	27780	27760	27750	1.778	12400	12370	12720	12496.7	1.778	11010	10790	10780	10860	1.778	10330	10340	10370	10346.7		1.778	27750	1.778	12496.7	1.778	10860	1.778	10346.7
1.468	29710	29770	29750	29743.3	1.468	14520	14480	14880	14626.7	1.468	12920	12670	12660	12750	1.468	12140	12160	12190	12163.3		1.468	29743.3	1.468	14626.7	1.468	12750	1.468	12163.3
1.212	31790	31830	31820	31813.3	1.212	16810	16770	17210	16930	1.212	15040	14750	14750	14846.7	1.212	14170	14190	14230	14196.7		1.212	31813.3	1.212	16930	1.212	14846.7	1.212	14196.7
1	33960	34000	34040	34000	1	19300	19250	19750	19433.3	1	17380	17060	17070	17170	1	16450	16450	16490	16463.3		1	34000	1	19433.3	1	17170	1	16463.3
