# Supplementary material for: Enhancing Electrospinnability of Chitosan Membranes in Low-Humidity Environments by Sodium Chloride Addition
Source: Mar Drugs. 2024 Sep 27;22(10):443. doi: 10.3390/md22100443 (PMC11509170; doi:10.3390/md22100443)
Supplement: Supplementary file 1 [file marinedrugs-22-00443-s001.zip › FTIR/FTIR-non-treated CM.CSV]

4.999550e+002	0.000000e+000
5.004371e+002	9.138718e+001
5.009193e+002	9.136413e+001
5.014014e+002	9.134007e+001
5.018835e+002	9.130909e+001
5.023656e+002	9.127700e+001
5.028477e+002	9.124648e+001
5.033298e+002	9.121819e+001
5.038120e+002	9.119313e+001
5.042941e+002	9.116879e+001
5.047762e+002	9.114681e+001
5.052583e+002	9.112743e+001
5.057404e+002	9.110962e+001
5.062225e+002	9.109211e+001
5.067047e+002	9.107398e+001
5.071868e+002	9.105435e+001
5.076689e+002	9.103246e+001
5.081510e+002	9.100737e+001
5.086331e+002	9.097845e+001
5.091152e+002	9.094539e+001
5.095974e+002	9.090811e+001
5.100795e+002	9.086678e+001
5.105616e+002	9.082168e+001
5.110437e+002	9.077335e+001
5.115258e+002	9.072264e+001
5.120079e+002	9.067053e+001
5.124901e+002	9.061812e+001
5.129722e+002	9.056659e+001
5.134543e+002	9.051704e+001
5.139364e+002	9.047052e+001
5.144185e+002	9.042788e+001
5.149006e+002	9.038979e+001
5.153828e+002	9.035671e+001
5.158649e+002	9.032887e+001
5.163470e+002	9.030634e+001
5.168291e+002	9.028906e+001
5.173112e+002	9.027692e+001
5.177933e+002	9.026978e+001
5.182755e+002	9.026752e+001
5.187576e+002	9.026997e+001
5.192397e+002	9.027702e+001
5.197218e+002	9.028845e+001
5.202039e+002	9.030402e+001
5.206860e+002	9.032338e+001
5.211682e+002	9.034613e+001
5.216503e+002	9.037180e+001
5.221324e+002	9.039993e+001
5.226145e+002	9.043013e+001
5.230966e+002	9.046207e+001
5.235787e+002	9.049558e+001
5.240609e+002	9.053057e+001
5.245430e+002	9.056709e+001
5.250251e+002	9.060523e+001
5.255072e+002	9.064507e+001
5.259893e+002	9.068663e+001
5.264714e+002	9.072978e+001
5.269536e+002	9.077424e+001
5.274357e+002	9.081953e+001
5.279178e+002	9.086506e+001
5.283999e+002	9.091008e+001
5.288820e+002	9.095384e+001
5.293641e+002	9.099561e+001
5.298463e+002	9.103477e+001
5.303284e+002	9.107082e+001
5.308105e+002	9.110343e+001
5.312926e+002	9.113242e+001
5.317747e+002	9.115778e+001
5.322568e+002	9.117954e+001
5.327390e+002	9.119785e+001
5.332211e+002	9.121282e+001
5.337032e+002	9.122462e+001
5.341853e+002	9.123339e+001
5.346674e+002	9.123927e+001
5.351495e+002	9.124239e+001
5.356317e+002	9.124297e+001
5.361138e+002	9.124123e+001
5.365959e+002	9.123741e+001
5.370780e+002	9.123182e+001
5.375601e+002	9.122476e+001
5.380422e+002	9.121652e+001
5.385244e+002	9.120731e+001
5.390065e+002	9.119727e+001
5.394886e+002	9.118645e+001
5.399707e+002	9.117477e+001
5.404528e+002	9.116207e+001
5.409349e+002	9.114815e+001
5.414171e+002	9.113271e+001
5.418992e+002	9.111551e+001
5.423813e+002	9.109629e+001
5.428634e+002	9.107484e+001
5.433455e+002	9.105103e+001
5.438276e+002	9.102475e+001
5.443098e+002	9.099598e+001
5.447919e+002	9.096470e+001
5.452740e+002	9.093092e+001
5.457561e+002	9.089464e+001
5.462382e+002	9.085586e+001
5.467203e+002	9.081453e+001
5.472025e+002	9.077063e+001
5.476846e+002	9.072407e+001
5.481667e+002	9.067480e+001
5.486488e+002	9.062274e+001
5.491309e+002	9.056789e+001
5.496130e+002	9.051025e+001
5.500952e+002	9.044988e+001
5.505773e+002	9.038692e+001
5.510594e+002	9.032159e+001
5.515415e+002	9.025420e+001
5.520236e+002	9.018517e+001
5.525057e+002	9.011498e+001
5.529879e+002	9.004425e+001
5.534700e+002	8.997366e+001
5.539521e+002	8.990395e+001
5.544342e+002	8.983590e+001
5.549163e+002	8.977026e+001
5.553984e+002	8.970779e+001
5.558806e+002	8.964916e+001
5.563627e+002	8.959495e+001
5.568448e+002	8.954562e+001
5.573269e+002	8.950153e+001
5.578090e+002	8.946292e+001
5.582911e+002	8.942992e+001
5.587733e+002	8.940257e+001
5.592554e+002	8.938081e+001
5.597375e+002	8.936458e+001
5.602196e+002	8.935372e+001
5.607017e+002	8.934807e+001
5.611838e+002	8.934739e+001
5.616660e+002	8.935146e+001
5.621481e+002	8.935999e+001
5.626302e+002	8.937263e+001
5.631123e+002	8.938905e+001
5.635944e+002	8.940881e+001
5.640765e+002	8.943150e+001
5.645587e+002	8.945669e+001
5.650408e+002	8.948396e+001
5.655229e+002	8.951295e+001
5.660050e+002	8.954329e+001
5.664871e+002	8.957472e+001
5.669692e+002	8.960703e+001
5.674514e+002	8.964003e+001
5.679335e+002	8.967361e+001
5.684156e+002	8.970765e+001
5.688977e+002	8.974203e+001
5.693798e+002	8.977658e+001
5.698619e+002	8.981109e+001
5.703441e+002	8.984526e+001
5.708262e+002	8.987877e+001
5.713083e+002	8.991123e+001
5.717904e+002	8.994227e+001
5.722725e+002	8.997155e+001
5.727546e+002	8.999879e+001
5.732368e+002	9.002387e+001
5.737189e+002	9.004676e+001
5.742010e+002	9.006762e+001
5.746831e+002	9.008672e+001
5.751652e+002	9.010444e+001
5.756473e+002	9.012121e+001
5.761295e+002	9.013750e+001
5.766116e+002	9.015369e+001
5.770937e+002	9.017012e+001
5.775758e+002	9.018702e+001
5.780579e+002	9.020450e+001
5.785400e+002	9.022261e+001
5.790222e+002	9.024133e+001
5.795043e+002	9.026063e+001
5.799864e+002	9.028049e+001
5.804685e+002	9.030091e+001
5.809506e+002	9.032196e+001
5.814327e+002	9.034369e+001
5.819149e+002	9.036616e+001
5.823970e+002	9.038934e+001
5.828791e+002	9.041315e+001
5.833612e+002	9.043729e+001
5.838433e+002	9.046137e+001
5.843254e+002	9.048483e+001
5.848076e+002	9.050700e+001
5.852897e+002	9.052717e+001
5.857718e+002	9.054458e+001
5.862539e+002	9.055861e+001
5.867360e+002	9.056876e+001
5.872181e+002	9.057466e+001
5.877003e+002	9.057619e+001
5.881824e+002	9.057335e+001
5.886645e+002	9.056635e+001
5.891466e+002	9.055544e+001
5.896287e+002	9.054098e+001
5.901108e+002	9.052331e+001
5.905930e+002	9.050278e+001
5.910751e+002	9.047972e+001
5.915572e+002	9.045441e+001
5.920393e+002	9.042719e+001
5.925214e+002	9.039839e+001
5.930035e+002	9.036845e+001
5.934857e+002	9.033791e+001
5.939678e+002	9.030740e+001
5.944499e+002	9.027768e+001
5.949320e+002	9.024959e+001
5.954141e+002	9.022401e+001
5.958962e+002	9.020189e+001
5.963784e+002	9.018407e+001
5.968605e+002	9.017136e+001
5.973426e+002	9.016444e+001
5.978247e+002	9.016378e+001
5.983068e+002	9.016974e+001
5.987889e+002	9.018243e+001
5.992711e+002	9.020179e+001
5.997532e+002	9.022755e+001
6.002353e+002	9.025924e+001
6.007174e+002	9.029626e+001
6.011995e+002	9.033782e+001
6.016816e+002	9.038306e+001
6.021638e+002	9.043103e+001
6.026459e+002	9.048074e+001
6.031280e+002	9.053123e+001
6.036101e+002	9.058159e+001
6.040922e+002	9.063098e+001
6.045743e+002	9.067872e+001
6.050565e+002	9.072422e+001
6.055386e+002	9.076710e+001
6.060207e+002	9.080708e+001
6.065028e+002	9.084409e+001
6.069849e+002	9.087811e+001
6.074670e+002	9.090932e+001
6.079492e+002	9.093796e+001
6.084313e+002	9.096430e+001
6.089134e+002	9.098871e+001
6.093955e+002	9.101153e+001
6.098776e+002	9.103312e+001
6.103597e+002	9.105376e+001
6.108419e+002	9.107372e+001
6.113240e+002	9.109315e+001
6.118061e+002	9.111212e+001
6.122882e+002	9.113063e+001
6.127703e+002	9.114861e+001
6.132524e+002	9.116595e+001
6.137346e+002	9.118251e+001
6.142167e+002	9.119821e+001
6.146988e+002	9.121303e+001
6.151809e+002	9.122704e+001
6.156630e+002	9.124045e+001
6.161451e+002	9.125356e+001
6.166273e+002	9.126676e+001
6.171094e+002	9.128054e+001
6.175915e+002	9.129535e+001
6.180736e+002	9.131162e+001
6.185557e+002	9.132967e+001
6.190378e+002	9.134970e+001
6.195200e+002	9.137170e+001
6.200021e+002	9.139550e+001
6.204842e+002	9.142075e+001
6.209663e+002	9.144694e+001
6.214484e+002	9.147347e+001
6.219305e+002	9.149968e+001
6.224127e+002	9.152491e+001
6.228948e+002	9.154852e+001
6.233769e+002	9.156999e+001
6.238590e+002	9.158888e+001
6.243411e+002	9.160487e+001
6.248232e+002	9.161781e+001
6.253054e+002	9.162766e+001
6.257875e+002	9.163448e+001
6.262696e+002	9.163847e+001
6.267517e+002	9.163994e+001
6.272338e+002	9.163927e+001
6.277159e+002	9.163689e+001
6.281981e+002	9.163336e+001
6.286802e+002	9.162921e+001
6.291623e+002	9.162502e+001
6.296444e+002	9.162135e+001
6.301265e+002	9.161868e+001
6.306086e+002	9.161746e+001
6.310908e+002	9.161802e+001
6.315729e+002	9.162054e+001
6.320550e+002	9.162512e+001
6.325371e+002	9.163168e+001
6.330192e+002	9.164008e+001
6.335013e+002	9.165012e+001
6.339835e+002	9.166152e+001
6.344656e+002	9.167406e+001
6.349477e+002	9.168752e+001
6.354298e+002	9.170174e+001
6.359119e+002	9.171667e+001
6.363940e+002	9.173226e+001
6.368762e+002	9.174852e+001
6.373583e+002	9.176543e+001
6.378404e+002	9.178297e+001
6.383225e+002	9.180103e+001
6.388046e+002	9.181946e+001
6.392867e+002	9.183801e+001
6.397689e+002	9.185638e+001
6.402510e+002	9.187424e+001
6.407331e+002	9.189127e+001
6.412152e+002	9.190726e+001
6.416973e+002	9.192203e+001
6.421794e+002	9.193555e+001
6.426616e+002	9.194795e+001
6.431437e+002	9.195942e+001
6.436258e+002	9.197028e+001
6.441079e+002	9.198087e+001
6.445900e+002	9.199152e+001
6.450721e+002	9.200255e+001
6.455543e+002	9.201416e+001
6.460364e+002	9.202648e+001
6.465185e+002	9.203954e+001
6.470006e+002	9.205328e+001
6.474827e+002	9.206762e+001
6.479648e+002	9.208242e+001
6.484470e+002	9.209760e+001
6.489291e+002	9.211307e+001
6.494112e+002	9.212882e+001
6.498933e+002	9.214489e+001
6.503754e+002	9.216133e+001
6.508575e+002	9.217821e+001
6.513397e+002	9.219560e+001
6.518218e+002	9.221353e+001
6.523039e+002	9.223204e+001
6.527860e+002	9.225108e+001
6.532681e+002	9.227065e+001
6.537502e+002	9.229070e+001
6.542324e+002	9.231126e+001
6.547145e+002	9.233237e+001
6.551966e+002	9.235415e+001
6.556787e+002	9.237675e+001
6.561608e+002	9.240034e+001
6.566429e+002	9.242516e+001
6.571251e+002	9.245135e+001
6.576072e+002	9.247903e+001
6.580893e+002	9.250825e+001
6.585714e+002	9.253899e+001
6.590535e+002	9.257114e+001
6.595356e+002	9.260451e+001
6.600178e+002	9.263893e+001
6.604999e+002	9.267422e+001
6.609820e+002	9.271023e+001
6.614641e+002	9.274689e+001
6.619462e+002	9.278424e+001
6.624283e+002	9.282236e+001
6.629105e+002	9.286147e+001
6.633926e+002	9.290178e+001
6.638747e+002	9.294353e+001
6.643568e+002	9.298698e+001
6.648389e+002	9.303228e+001
6.653210e+002	9.307954e+001
6.658032e+002	9.312878e+001
6.662853e+002	9.317991e+001
6.667674e+002	9.323275e+001
6.672495e+002	9.328704e+001
6.677316e+002	9.334247e+001
6.682137e+002	9.339867e+001
6.686959e+002	9.345527e+001
6.691780e+002	9.351187e+001
6.696601e+002	9.356809e+001
6.701422e+002	9.362355e+001
6.706243e+002	9.367789e+001
6.711064e+002	9.373077e+001
6.715886e+002	9.378189e+001
6.720707e+002	9.383098e+001
6.725528e+002	9.387780e+001
6.730349e+002	9.392218e+001
6.735170e+002	9.396402e+001
6.739991e+002	9.400327e+001
6.744813e+002	9.403996e+001
6.749634e+002	9.407417e+001
6.754455e+002	9.410606e+001
6.759276e+002	9.413578e+001
6.764097e+002	9.416350e+001
6.768918e+002	9.418939e+001
6.773740e+002	9.421358e+001
6.778561e+002	9.423614e+001
6.783382e+002	9.425710e+001
6.788203e+002	9.427643e+001
6.793024e+002	9.429407e+001
6.797845e+002	9.430993e+001
6.802667e+002	9.432391e+001
6.807488e+002	9.433592e+001
6.812309e+002	9.434595e+001
6.817130e+002	9.435399e+001
6.821951e+002	9.436013e+001
6.826772e+002	9.436450e+001
6.831594e+002	9.436731e+001
6.836415e+002	9.436884e+001
6.841236e+002	9.436936e+001
6.846057e+002	9.436928e+001
6.850878e+002	9.436893e+001
6.855699e+002	9.436874e+001
6.860520e+002	9.436911e+001
6.865342e+002	9.437042e+001
6.870162e+002	9.437305e+001
6.874984e+002	9.437730e+001
6.879805e+002	9.438344e+001
6.884626e+002	9.439159e+001
6.889447e+002	9.440178e+001
6.894269e+002	9.441389e+001
6.899089e+002	9.442766e+001
6.903911e+002	9.444266e+001
6.908732e+002	9.445835e+001
6.913553e+002	9.447411e+001
6.918374e+002	9.448925e+001
6.923196e+002	9.450309e+001
6.928016e+002	9.451501e+001
6.932838e+002	9.452451e+001
6.937659e+002	9.453123e+001
6.942480e+002	9.453496e+001
6.947301e+002	9.453567e+001
6.952123e+002	9.453347e+001
6.956943e+002	9.452862e+001
6.961765e+002	9.452142e+001
6.966586e+002	9.451225e+001
6.971407e+002	9.450149e+001
6.976228e+002	9.448948e+001
6.981050e+002	9.447650e+001
6.985870e+002	9.446280e+001
6.990692e+002	9.444854e+001
6.995513e+002	9.443380e+001
7.000334e+002	9.441863e+001
7.005155e+002	9.440301e+001
7.009977e+002	9.438688e+001
7.014797e+002	9.437016e+001
7.019619e+002	9.435272e+001
7.024440e+002	9.433445e+001
7.029261e+002	9.431522e+001
7.034082e+002	9.429489e+001
7.038904e+002	9.427337e+001
7.043724e+002	9.425060e+001
7.048546e+002	9.422652e+001
7.053367e+002	9.420121e+001
7.058188e+002	9.417470e+001
7.063009e+002	9.414714e+001
7.067831e+002	9.411868e+001
7.072651e+002	9.408945e+001
7.077473e+002	9.405956e+001
7.082294e+002	9.402898e+001
7.087115e+002	9.399752e+001
7.091936e+002	9.396468e+001
7.096758e+002	9.392961e+001
7.101578e+002	9.389104e+001
7.106400e+002	9.384715e+001
7.111221e+002	9.379557e+001
7.116042e+002	9.373339e+001
7.120863e+002	9.365718e+001
7.125685e+002	9.356313e+001
7.130505e+002	9.344718e+001
7.135327e+002	9.330530e+001
7.140148e+002	9.313375e+001
7.144969e+002	9.292938e+001
7.149790e+002	9.268995e+001
7.154612e+002	9.241442e+001
7.159432e+002	9.210323e+001
7.164254e+002	9.175845e+001
7.169075e+002	9.138386e+001
7.173896e+002	9.098495e+001
7.178717e+002	9.056884e+001
7.183539e+002	9.014400e+001
7.188359e+002	8.972001e+001
7.193181e+002	8.930723e+001
7.198002e+002	8.891636e+001
7.202823e+002	8.855807e+001
7.207644e+002	8.824268e+001
7.212466e+002	8.797962e+001
7.217286e+002	8.777728e+001
7.222108e+002	8.764255e+001
7.226929e+002	8.758070e+001
7.231750e+002	8.759510e+001
7.236571e+002	8.768709e+001
7.241393e+002	8.785590e+001
7.246213e+002	8.809869e+001
7.251035e+002	8.841052e+001
7.255856e+002	8.878458e+001
7.260677e+002	8.921238e+001
7.265498e+002	8.968404e+001
7.270320e+002	9.018874e+001
7.275140e+002	9.071504e+001
7.279962e+002	9.125145e+001
7.284783e+002	9.178683e+001
7.289604e+002	9.231084e+001
7.294425e+002	9.281432e+001
7.299247e+002	9.328965e+001
7.304067e+002	9.373083e+001
7.308889e+002	9.413369e+001
7.313710e+002	9.449581e+001
7.318531e+002	9.481647e+001
7.323352e+002	9.509637e+001
7.328174e+002	9.533752e+001
7.332994e+002	9.554285e+001
7.337816e+002	9.571599e+001
7.342637e+002	9.586098e+001
7.347458e+002	9.598205e+001
7.352279e+002	9.608332e+001
7.357101e+002	9.616872e+001
7.361921e+002	9.624178e+001
7.366743e+002	9.630559e+001
7.371564e+002	9.636268e+001
7.376385e+002	9.641507e+001
7.381206e+002	9.646425e+001
7.386028e+002	9.651119e+001
7.390848e+002	9.655649e+001
7.395670e+002	9.660033e+001
7.400491e+002	9.664270e+001
7.405313e+002	9.668333e+001
7.410133e+002	9.672194e+001
7.414955e+002	9.675813e+001
7.419775e+002	9.679161e+001
7.424597e+002	9.682214e+001
7.429418e+002	9.684959e+001
7.434240e+002	9.687399e+001
7.439060e+002	9.689545e+001
7.443882e+002	9.691428e+001
7.448702e+002	9.693084e+001
7.453524e+002	9.694561e+001
7.458345e+002	9.695914e+001
7.463167e+002	9.697199e+001
7.467987e+002	9.698473e+001
7.472809e+002	9.699789e+001
7.477629e+002	9.701193e+001
7.482451e+002	9.702723e+001
7.487272e+002	9.704402e+001
7.492094e+002	9.706242e+001
7.496914e+002	9.708242e+001
7.501736e+002	9.710382e+001
7.506556e+002	9.712637e+001
7.511378e+002	9.714968e+001
7.516199e+002	9.717334e+001
7.521021e+002	9.719688e+001
7.525841e+002	9.721989e+001
7.530663e+002	9.724201e+001
7.535483e+002	9.726294e+001
7.540305e+002	9.728250e+001
7.545126e+002	9.730062e+001
7.549948e+002	9.731731e+001
7.554768e+002	9.733270e+001
7.559590e+002	9.734695e+001
7.564410e+002	9.736030e+001
7.569232e+002	9.737298e+001
7.574053e+002	9.738524e+001
7.578875e+002	9.739729e+001
7.583695e+002	9.740930e+001
7.588517e+002	9.742142e+001
7.593337e+002	9.743375e+001
7.598159e+002	9.744632e+001
7.602980e+002	9.745915e+001
7.607802e+002	9.747221e+001
7.612622e+002	9.748541e+001
7.617444e+002	9.749870e+001
7.622264e+002	9.751193e+001
7.627086e+002	9.752500e+001
7.631907e+002	9.753776e+001
7.636729e+002	9.755005e+001
7.641549e+002	9.756174e+001
7.646371e+002	9.757271e+001
7.651191e+002	9.758286e+001
7.656013e+002	9.759215e+001
7.660834e+002	9.760056e+001
7.665656e+002	9.760812e+001
7.670476e+002	9.761493e+001
7.675298e+002	9.762110e+001
7.680118e+002	9.762677e+001
7.684940e+002	9.763208e+001
7.689761e+002	9.763715e+001
7.694583e+002	9.764209e+001
7.699403e+002	9.764693e+001
7.704225e+002	9.765166e+001
7.709045e+002	9.765627e+001
7.713867e+002	9.766064e+001
7.718688e+002	9.766470e+001
7.723510e+002	9.766836e+001
7.728330e+002	9.767155e+001
7.733152e+002	9.767427e+001
7.737972e+002	9.767654e+001
7.742794e+002	9.767844e+001
7.747615e+002	9.768008e+001
7.752437e+002	9.768162e+001
7.757257e+002	9.768321e+001
7.762079e+002	9.768498e+001
7.766899e+002	9.768706e+001
7.771721e+002	9.768951e+001
7.776542e+002	9.769237e+001
7.781364e+002	9.769563e+001
7.786184e+002	9.769926e+001
7.791006e+002	9.770318e+001
7.795826e+002	9.770732e+001
7.800648e+002	9.771159e+001
7.805469e+002	9.771590e+001
7.810291e+002	9.772016e+001
7.815111e+002	9.772426e+001
7.819933e+002	9.772810e+001
7.824753e+002	9.773158e+001
7.829575e+002	9.773457e+001
7.834396e+002	9.773692e+001
7.839218e+002	9.773844e+001
7.844038e+002	9.773888e+001
7.848860e+002	9.773787e+001
7.853680e+002	9.773492e+001
7.858502e+002	9.772929e+001
7.863323e+002	9.771999e+001
7.868145e+002	9.770564e+001
7.872965e+002	9.768449e+001
7.877787e+002	9.765427e+001
7.882607e+002	9.761228e+001
7.887429e+002	9.755537e+001
7.892250e+002	9.748003e+001
7.897072e+002	9.738255e+001
7.901892e+002	9.725925e+001
7.906714e+002	9.710662e+001
7.911534e+002	9.692169e+001
7.916356e+002	9.670223e+001
7.921177e+002	9.644706e+001
7.925999e+002	9.615620e+001
7.930819e+002	9.583104e+001
7.935641e+002	9.547447e+001
7.940461e+002	9.509083e+001
7.945283e+002	9.468580e+001
7.950104e+002	9.426633e+001
7.954926e+002	9.384038e+001
7.959746e+002	9.341662e+001
7.964568e+002	9.300418e+001
7.969388e+002	9.261234e+001
7.974210e+002	9.225017e+001
7.979031e+002	9.192626e+001
7.983853e+002	9.164841e+001
7.988673e+002	9.142338e+001
7.993495e+002	9.125662e+001
7.998315e+002	9.115213e+001
8.003137e+002	9.111228e+001
8.007958e+002	9.113773e+001
8.012780e+002	9.122743e+001
8.017600e+002	9.137861e+001
8.022422e+002	9.158688e+001
8.027242e+002	9.184648e+001
8.032064e+002	9.215043e+001
8.036885e+002	9.249086e+001
8.041707e+002	9.285932e+001
8.046527e+002	9.324715e+001
8.051349e+002	9.364579e+001
8.056169e+002	9.404710e+001
8.060991e+002	9.444367e+001
8.065812e+002	9.482899e+001
8.070634e+002	9.519762e+001
8.075454e+002	9.554527e+001
8.080276e+002	9.586877e+001
8.085096e+002	9.616608e+001
8.089918e+002	9.643613e+001
8.094739e+002	9.667870e+001
8.099561e+002	9.689432e+001
8.104381e+002	9.708405e+001
8.109203e+002	9.724943e+001
8.114023e+002	9.739223e+001
8.118845e+002	9.751447e+001
8.123666e+002	9.761819e+001
8.128488e+002	9.770547e+001
8.133308e+002	9.777831e+001
8.138130e+002	9.783853e+001
8.142950e+002	9.788784e+001
8.147772e+002	9.792769e+001
8.152593e+002	9.795934e+001
8.157415e+002	9.798383e+001
8.162235e+002	9.800198e+001
8.167057e+002	9.801447e+001
8.171877e+002	9.802182e+001
8.176699e+002	9.802443e+001
8.181520e+002	9.802260e+001
8.186342e+002	9.801658e+001
8.191162e+002	9.800652e+001
8.195984e+002	9.799249e+001
8.200804e+002	9.797446e+001
8.205626e+002	9.795226e+001
8.210447e+002	9.792555e+001
8.215269e+002	9.789387e+001
8.220089e+002	9.785655e+001
8.224911e+002	9.781282e+001
8.229731e+002	9.776178e+001
8.234553e+002	9.770248e+001
8.239374e+002	9.763395e+001
8.244196e+002	9.755525e+001
8.249016e+002	9.746558e+001
8.253838e+002	9.736425e+001
8.258658e+002	9.725071e+001
8.263480e+002	9.712460e+001
8.268301e+002	9.698575e+001
8.273123e+002	9.683416e+001
8.277943e+002	9.667000e+001
8.282765e+002	9.649360e+001
8.287585e+002	9.630549e+001
8.292407e+002	9.610636e+001
8.297228e+002	9.589711e+001
8.302050e+002	9.567883e+001
8.306870e+002	9.545287e+001
8.311692e+002	9.522074e+001
8.316512e+002	9.498428e+001
8.321334e+002	9.474544e+001
8.326155e+002	9.450642e+001
8.330977e+002	9.426952e+001
8.335797e+002	9.403717e+001
8.340619e+002	9.381184e+001
8.345439e+002	9.359600e+001
8.350261e+002	9.339209e+001
8.355082e+002	9.320245e+001
8.359904e+002	9.302934e+001
8.364724e+002	9.287490e+001
8.369546e+002	9.274110e+001
8.374366e+002	9.262975e+001
8.379188e+002	9.254247e+001
8.384009e+002	9.248067e+001
8.388831e+002	9.244548e+001
8.393651e+002	9.243772e+001
8.398473e+002	9.245788e+001
8.403293e+002	9.250604e+001
8.408115e+002	9.258189e+001
8.412936e+002	9.268465e+001
8.417758e+002	9.281316e+001
8.422578e+002	9.296583e+001
8.427400e+002	9.314072e+001
8.432220e+002	9.333565e+001
8.437042e+002	9.354816e+001
8.441863e+002	9.377571e+001
8.446685e+002	9.401566e+001
8.451505e+002	9.426541e+001
8.456327e+002	9.452238e+001
8.461147e+002	9.478407e+001
8.465969e+002	9.504810e+001
8.470790e+002	9.531222e+001
8.475612e+002	9.557433e+001
8.480432e+002	9.583247e+001
8.485254e+002	9.608489e+001
8.490074e+002	9.633004e+001
8.494896e+002	9.656658e+001
8.499717e+002	9.679345e+001
8.504539e+002	9.700984e+001
8.509359e+002	9.721523e+001
8.514181e+002	9.740929e+001
8.519001e+002	9.759198e+001
8.523823e+002	9.776337e+001
8.528644e+002	9.792368e+001
8.533466e+002	9.807318e+001
8.538286e+002	9.821221e+001
8.543108e+002	9.834109e+001
8.547928e+002	9.846016e+001
8.552750e+002	9.856975e+001
8.557571e+002	9.867023e+001
8.562393e+002	9.876207e+001
8.567213e+002	9.884573e+001
8.572035e+002	9.892179e+001
8.576855e+002	9.899089e+001
8.581677e+002	9.905371e+001
8.586498e+002	9.911092e+001
8.591320e+002	9.916319e+001
8.596140e+002	9.921106e+001
8.600962e+002	9.925501e+001
8.605782e+002	9.929540e+001
8.610604e+002	9.933247e+001
8.615425e+002	9.936639e+001
8.620247e+002	9.939726e+001
8.625067e+002	9.942516e+001
8.629889e+002	9.945023e+001
8.634709e+002	9.947257e+001
8.639531e+002	9.949239e+001
8.644352e+002	9.950989e+001
8.649174e+002	9.952530e+001
8.653994e+002	9.953883e+001
8.658816e+002	9.955067e+001
8.663636e+002	9.956092e+001
8.668458e+002	9.956964e+001
8.673279e+002	9.957684e+001
8.678101e+002	9.958250e+001
8.682921e+002	9.958658e+001
8.687743e+002	9.958909e+001
8.692563e+002	9.959007e+001
8.697385e+002	9.958966e+001
8.702206e+002	9.958801e+001
8.707027e+002	9.958534e+001
8.711848e+002	9.958189e+001
8.716669e+002	9.957784e+001
8.721490e+002	9.957336e+001
8.726312e+002	9.956851e+001
8.731133e+002	9.956324e+001
8.735954e+002	9.955742e+001
8.740775e+002	9.955082e+001
8.745596e+002	9.954316e+001
8.750417e+002	9.953414e+001
8.755239e+002	9.952348e+001
8.760060e+002	9.951092e+001
8.764881e+002	9.949629e+001
8.769702e+002	9.947948e+001
8.774523e+002	9.946046e+001
8.779344e+002	9.943925e+001
8.784166e+002	9.941588e+001
8.788987e+002	9.939040e+001
8.793808e+002	9.936288e+001
8.798629e+002	9.933330e+001
8.803450e+002	9.930165e+001
8.808271e+002	9.926790e+001
8.813093e+002	9.923198e+001
8.817914e+002	9.919385e+001
8.822735e+002	9.915348e+001
8.827556e+002	9.911092e+001
8.832377e+002	9.906624e+001
8.837198e+002	9.901962e+001
8.842020e+002	9.897127e+001
8.846841e+002	9.892149e+001
8.851662e+002	9.887059e+001
8.856483e+002	9.881893e+001
8.861304e+002	9.876685e+001
8.866125e+002	9.871471e+001
8.870947e+002	9.866286e+001
8.875768e+002	9.861163e+001
8.880589e+002	9.856131e+001
8.885410e+002	9.851221e+001
8.890231e+002	9.846462e+001
8.895052e+002	9.841882e+001
8.899874e+002	9.837508e+001
8.904695e+002	9.833366e+001
8.909516e+002	9.829476e+001
8.914337e+002	9.825859e+001
8.919158e+002	9.822526e+001
8.923979e+002	9.819483e+001
8.928801e+002	9.816730e+001
8.933622e+002	9.814261e+001
8.938443e+002	9.812063e+001
8.943264e+002	9.810122e+001
8.948085e+002	9.808424e+001
8.952906e+002	9.806952e+001
8.957728e+002	9.805697e+001
8.962549e+002	9.804652e+001
8.967370e+002	9.803819e+001
8.972191e+002	9.803207e+001
8.977012e+002	9.802825e+001
8.981833e+002	9.802692e+001
8.986655e+002	9.802831e+001
8.991476e+002	9.803259e+001
8.996297e+002	9.803999e+001
9.001118e+002	9.805070e+001
9.005939e+002	9.806486e+001
9.010760e+002	9.808258e+001
9.015582e+002	9.810392e+001
9.020403e+002	9.812885e+001
9.025224e+002	9.815727e+001
9.030045e+002	9.818903e+001
9.034866e+002	9.822386e+001
9.039688e+002	9.826140e+001
9.044509e+002	9.830118e+001
9.049330e+002	9.834267e+001
9.054151e+002	9.838525e+001
9.058972e+002	9.842825e+001
9.063793e+002	9.847099e+001
9.068615e+002	9.851279e+001
9.073436e+002	9.855304e+001
9.078257e+002	9.859119e+001
9.083078e+002	9.862683e+001
9.087899e+002	9.865964e+001
9.092720e+002	9.868947e+001
9.097542e+002	9.871626e+001
9.102363e+002	9.874006e+001
9.107184e+002	9.876104e+001
9.112005e+002	9.877937e+001
9.116826e+002	9.879529e+001
9.121647e+002	9.880898e+001
9.126469e+002	9.882062e+001
9.131290e+002	9.883035e+001
9.136111e+002	9.883825e+001
9.140932e+002	9.884435e+001
9.145753e+002	9.884866e+001
9.150574e+002	9.885114e+001
9.155396e+002	9.885179e+001
9.160217e+002	9.885059e+001
9.165038e+002	9.884752e+001
9.169859e+002	9.884263e+001
9.174680e+002	9.883597e+001
9.179501e+002	9.882762e+001
9.184323e+002	9.881772e+001
9.189144e+002	9.880637e+001
9.193965e+002	9.879375e+001
9.198786e+002	9.878000e+001
9.203607e+002	9.876527e+001
9.208428e+002	9.874975e+001
9.213250e+002	9.873356e+001
9.218071e+002	9.871686e+001
9.222892e+002	9.869973e+001
9.227713e+002	9.868225e+001
9.232534e+002	9.866444e+001
9.237355e+002	9.864622e+001
9.242177e+002	9.862749e+001
9.246998e+002	9.860802e+001
9.251819e+002	9.858754e+001
9.256640e+002	9.856570e+001
9.261461e+002	9.854214e+001
9.266282e+002	9.851645e+001
9.271104e+002	9.848826e+001
9.275925e+002	9.845727e+001
9.280746e+002	9.842322e+001
9.285567e+002	9.838599e+001
9.290388e+002	9.834552e+001
9.295209e+002	9.830190e+001
9.300031e+002	9.825529e+001
9.304852e+002	9.820593e+001
9.309673e+002	9.815411e+001
9.314494e+002	9.810013e+001
9.319315e+002	9.804430e+001
9.324136e+002	9.798690e+001
9.328958e+002	9.792818e+001
9.333779e+002	9.786832e+001
9.338600e+002	9.780749e+001
9.343421e+002	9.774578e+001
9.348242e+002	9.768326e+001
9.353063e+002	9.761997e+001
9.357885e+002	9.755595e+001
9.362706e+002	9.749126e+001
9.367527e+002	9.742595e+001
9.372348e+002	9.736014e+001
9.377169e+002	9.729399e+001
9.381990e+002	9.722771e+001
9.386812e+002	9.716161e+001
9.391633e+002	9.709601e+001
9.396454e+002	9.703136e+001
9.401275e+002	9.696810e+001
9.406096e+002	9.690675e+001
9.410917e+002	9.684782e+001
9.415739e+002	9.679181e+001
9.420560e+002	9.673917e+001
9.425381e+002	9.669033e+001
9.430202e+002	9.664561e+001
9.435023e+002	9.660524e+001
9.439844e+002	9.656940e+001
9.444666e+002	9.653812e+001
9.449487e+002	9.651138e+001
9.454308e+002	9.648905e+001
9.459129e+002	9.647095e+001
9.463950e+002	9.645679e+001
9.468771e+002	9.644628e+001
9.473593e+002	9.643903e+001
9.478414e+002	9.643464e+001
9.483235e+002	9.643267e+001
9.488056e+002	9.643267e+001
9.492877e+002	9.643419e+001
9.497698e+002	9.643679e+001
9.502520e+002	9.644006e+001
9.507341e+002	9.644365e+001
9.512162e+002	9.644720e+001
9.516983e+002	9.645046e+001
9.521804e+002	9.645319e+001
9.526625e+002	9.645522e+001
9.531447e+002	9.645637e+001
9.536268e+002	9.645649e+001
9.541089e+002	9.645544e+001
9.545910e+002	9.645306e+001
9.550731e+002	9.644918e+001
9.555552e+002	9.644364e+001
9.560374e+002	9.643627e+001
9.565195e+002	9.642690e+001
9.570016e+002	9.641542e+001
9.574837e+002	9.640175e+001
9.579658e+002	9.638582e+001
9.584479e+002	9.636768e+001
9.589301e+002	9.634739e+001
9.594122e+002	9.632507e+001
9.598943e+002	9.630087e+001
9.603764e+002	9.627500e+001
9.608585e+002	9.624763e+001
9.613406e+002	9.621894e+001
9.618228e+002	9.618910e+001
9.623049e+002	9.615828e+001
9.627870e+002	9.612656e+001
9.632691e+002	9.609406e+001
9.637512e+002	9.606081e+001
9.642333e+002	9.602686e+001
9.647155e+002	9.599218e+001
9.651976e+002	9.595675e+001
9.656797e+002	9.592051e+001
9.661618e+002	9.588338e+001
9.666439e+002	9.584525e+001
9.671260e+002	9.580600e+001
9.676082e+002	9.576550e+001
9.680903e+002	9.572366e+001
9.685724e+002	9.568034e+001
9.690545e+002	9.563551e+001
9.695366e+002	9.558908e+001
9.700187e+002	9.554106e+001
9.705009e+002	9.549148e+001
9.709830e+002	9.544039e+001
9.714651e+002	9.538786e+001
9.719472e+002	9.533392e+001
9.724293e+002	9.527863e+001
9.729114e+002	9.522197e+001
9.733936e+002	9.516389e+001
9.738757e+002	9.510427e+001
9.743578e+002	9.504295e+001
9.748399e+002	9.497968e+001
9.753220e+002	9.491426e+001
9.758041e+002	9.484638e+001
9.762863e+002	9.477581e+001
9.767684e+002	9.470230e+001
9.772505e+002	9.462563e+001
9.777326e+002	9.454560e+001
9.782147e+002	9.446210e+001
9.786968e+002	9.437499e+001
9.791790e+002	9.428419e+001
9.796611e+002	9.418961e+001
9.801432e+002	9.409121e+001
9.806253e+002	9.398893e+001
9.811074e+002	9.388277e+001
9.815895e+002	9.377271e+001
9.820717e+002	9.365881e+001
9.825538e+002	9.354110e+001
9.830359e+002	9.341969e+001
9.835180e+002	9.329470e+001
9.840001e+002	9.316626e+001
9.844822e+002	9.303452e+001
9.849644e+002	9.289960e+001
9.854465e+002	9.276162e+001
9.859286e+002	9.262067e+001
9.864107e+002	9.247687e+001
9.868928e+002	9.233028e+001
9.873749e+002	9.218103e+001
9.878571e+002	9.202927e+001
9.883392e+002	9.187521e+001
9.888213e+002	9.171912e+001
9.893034e+002	9.156136e+001
9.897855e+002	9.140237e+001
9.902676e+002	9.124260e+001
9.907498e+002	9.108257e+001
9.912319e+002	9.092277e+001
9.917140e+002	9.076370e+001
9.921961e+002	9.060580e+001
9.926782e+002	9.044946e+001
9.931603e+002	9.029502e+001
9.936425e+002	9.014280e+001
9.941246e+002	8.999306e+001
9.946067e+002	8.984608e+001
9.950888e+002	8.970216e+001
9.955709e+002	8.956158e+001
9.960530e+002	8.942469e+001
9.965352e+002	8.929185e+001
9.970173e+002	8.916341e+001
9.974994e+002	8.903970e+001
9.979815e+002	8.892106e+001
9.984636e+002	8.880768e+001
9.989457e+002	8.869973e+001
9.994279e+002	8.859726e+001
9.999100e+002	8.850023e+001
1.000392e+003	8.840850e+001
1.000874e+003	8.832185e+001
1.001356e+003	8.823997e+001
1.001838e+003	8.816252e+001
1.002321e+003	8.808906e+001
1.002803e+003	8.801912e+001
1.003285e+003	8.795219e+001
1.003767e+003	8.788771e+001
1.004249e+003	8.782505e+001
1.004731e+003	8.776356e+001
1.005213e+003	8.770255e+001
1.005695e+003	8.764130e+001
1.006177e+003	8.757908e+001
1.006660e+003	8.751521e+001
1.007142e+003	8.744902e+001
1.007624e+003	8.737994e+001
1.008106e+003	8.730745e+001
1.008588e+003	8.723117e+001
1.009070e+003	8.715079e+001
1.009552e+003	8.706615e+001
1.010034e+003	8.697718e+001
1.010517e+003	8.688389e+001
1.010999e+003	8.678640e+001
1.011481e+003	8.668490e+001
1.011963e+003	8.657964e+001
1.012445e+003	8.647092e+001
1.012927e+003	8.635909e+001
1.013409e+003	8.624454e+001
1.013891e+003	8.612770e+001
1.014373e+003	8.600900e+001
1.014856e+003	8.588891e+001
1.015338e+003	8.576791e+001
1.015820e+003	8.564648e+001
1.016302e+003	8.552507e+001
1.016784e+003	8.540414e+001
1.017266e+003	8.528411e+001
1.017748e+003	8.516536e+001
1.018230e+003	8.504823e+001
1.018713e+003	8.493302e+001
1.019195e+003	8.482001e+001
1.019677e+003	8.470942e+001
1.020159e+003	8.460144e+001
1.020641e+003	8.449624e+001
1.021123e+003	8.439396e+001
1.021605e+003	8.429470e+001
1.022087e+003	8.419855e+001
1.022569e+003	8.410555e+001
1.023052e+003	8.401575e+001
1.023534e+003	8.392918e+001
1.024016e+003	8.384583e+001
1.024498e+003	8.376574e+001
1.024980e+003	8.368891e+001
1.025462e+003	8.361540e+001
1.025944e+003	8.354526e+001
1.026426e+003	8.347858e+001
1.026908e+003	8.341550e+001
1.027391e+003	8.335615e+001
1.027873e+003	8.330069e+001
1.028355e+003	8.324930e+001
1.028837e+003	8.320216e+001
1.029319e+003	8.315943e+001
1.029801e+003	8.312129e+001
1.030283e+003	8.308790e+001
1.030765e+003	8.305938e+001
1.031248e+003	8.303584e+001
1.031730e+003	8.301738e+001
1.032212e+003	8.300401e+001
1.032694e+003	8.299576e+001
1.033176e+003	8.299255e+001
1.033658e+003	8.299429e+001
1.034140e+003	8.300079e+001
1.034622e+003	8.301181e+001
1.035104e+003	8.302707e+001
1.035587e+003	8.304620e+001
1.036069e+003	8.306881e+001
1.036551e+003	8.309444e+001
1.037033e+003	8.312263e+001
1.037515e+003	8.315289e+001
1.037997e+003	8.318470e+001
1.038479e+003	8.321756e+001
1.038961e+003	8.325095e+001
1.039444e+003	8.328433e+001
1.039926e+003	8.331718e+001
1.040408e+003	8.334897e+001
1.040890e+003	8.337919e+001
1.041372e+003	8.340732e+001
1.041854e+003	8.343285e+001
1.042336e+003	8.345531e+001
1.042818e+003	8.347421e+001
1.043301e+003	8.348911e+001
1.043783e+003	8.349951e+001
1.044265e+003	8.350502e+001
1.044747e+003	8.350516e+001
1.045229e+003	8.349949e+001
1.045711e+003	8.348759e+001
1.046193e+003	8.346905e+001
1.046675e+003	8.344349e+001
1.047157e+003	8.341057e+001
1.047640e+003	8.337003e+001
1.048122e+003	8.332169e+001
1.048604e+003	8.326548e+001
1.049086e+003	8.320137e+001
1.049568e+003	8.312951e+001
1.050050e+003	8.305006e+001
1.050532e+003	8.296330e+001
1.051014e+003	8.286958e+001
1.051496e+003	8.276925e+001
1.051979e+003	8.266277e+001
1.052461e+003	8.255056e+001
1.052943e+003	8.243314e+001
1.053425e+003	8.231103e+001
1.053907e+003	8.218478e+001
1.054389e+003	8.205500e+001
1.054871e+003	8.192233e+001
1.055353e+003	8.178742e+001
1.055835e+003	8.165095e+001
1.056318e+003	8.151360e+001
1.056800e+003	8.137601e+001
1.057282e+003	8.123884e+001
1.057764e+003	8.110264e+001
1.058246e+003	8.096797e+001
1.058728e+003	8.083530e+001
1.059210e+003	8.070512e+001
1.059692e+003	8.057781e+001
1.060175e+003	8.045377e+001
1.060657e+003	8.033337e+001
1.061139e+003	8.021696e+001
1.061621e+003	8.010487e+001
1.062103e+003	7.999738e+001
1.062585e+003	7.989479e+001
1.063067e+003	7.979729e+001
1.063549e+003	7.970507e+001
1.064031e+003	7.961829e+001
1.064514e+003	7.953703e+001
1.064996e+003	7.946140e+001
1.065478e+003	7.939146e+001
1.065960e+003	7.932730e+001
1.066442e+003	7.926900e+001
1.066924e+003	7.921667e+001
1.067406e+003	7.917042e+001
1.067888e+003	7.913038e+001
1.068371e+003	7.909663e+001
1.068853e+003	7.906927e+001
1.069335e+003	7.904832e+001
1.069817e+003	7.903374e+001
1.070299e+003	7.902544e+001
1.070781e+003	7.902323e+001
1.071263e+003	7.902688e+001
1.071745e+003	7.903607e+001
1.072228e+003	7.905046e+001
1.072710e+003	7.906966e+001
1.073192e+003	7.909326e+001
1.073674e+003	7.912085e+001
1.074156e+003	7.915199e+001
1.074638e+003	7.918626e+001
1.075120e+003	7.922324e+001
1.075602e+003	7.926253e+001
1.076084e+003	7.930373e+001
1.076567e+003	7.934647e+001
1.077049e+003	7.939042e+001
1.077531e+003	7.943527e+001
1.078013e+003	7.948077e+001
1.078495e+003	7.952672e+001
1.078977e+003	7.957295e+001
1.079459e+003	7.961938e+001
1.079941e+003	7.966593e+001
1.080423e+003	7.971256e+001
1.080906e+003	7.975925e+001
1.081388e+003	7.980598e+001
1.081870e+003	7.985269e+001
1.082352e+003	7.989933e+001
1.082834e+003	7.994584e+001
1.083316e+003	7.999216e+001
1.083798e+003	8.003823e+001
1.084280e+003	8.008406e+001
1.084762e+003	8.012970e+001
1.085245e+003	8.017529e+001
1.085727e+003	8.022105e+001
1.086209e+003	8.026732e+001
1.086691e+003	8.031452e+001
1.087173e+003	8.036317e+001
1.087655e+003	8.041382e+001
1.088137e+003	8.046709e+001
1.088619e+003	8.052362e+001
1.089102e+003	8.058402e+001
1.089584e+003	8.064890e+001
1.090066e+003	8.071882e+001
1.090548e+003	8.079427e+001
1.091030e+003	8.087570e+001
1.091512e+003	8.096349e+001
1.091994e+003	8.105791e+001
1.092476e+003	8.115919e+001
1.092958e+003	8.126739e+001
1.093441e+003	8.138251e+001
1.093923e+003	8.150440e+001
1.094405e+003	8.163282e+001
1.094887e+003	8.176734e+001
1.095369e+003	8.190746e+001
1.095851e+003	8.205257e+001
1.096333e+003	8.220195e+001
1.096815e+003	8.235484e+001
1.097298e+003	8.251044e+001
1.097780e+003	8.266795e+001
1.098262e+003	8.282657e+001
1.098744e+003	8.298553e+001
1.099226e+003	8.314412e+001
1.099708e+003	8.330165e+001
1.100190e+003	8.345748e+001
1.100672e+003	8.361101e+001
1.101155e+003	8.376163e+001
1.101637e+003	8.390881e+001
1.102119e+003	8.405196e+001
1.102601e+003	8.419054e+001
1.103083e+003	8.432403e+001
1.103565e+003	8.445190e+001
1.104047e+003	8.457368e+001
1.104529e+003	8.468889e+001
1.105011e+003	8.479714e+001
1.105494e+003	8.489806e+001
1.105976e+003	8.499136e+001
1.106458e+003	8.507677e+001
1.106940e+003	8.515411e+001
1.107422e+003	8.522323e+001
1.107904e+003	8.528405e+001
1.108386e+003	8.533653e+001
1.108868e+003	8.538066e+001
1.109350e+003	8.541646e+001
1.109833e+003	8.544395e+001
1.110315e+003	8.546318e+001
1.110797e+003	8.547417e+001
1.111279e+003	8.547694e+001
1.111761e+003	8.547147e+001
1.112243e+003	8.545773e+001
1.112725e+003	8.543569e+001
1.113207e+003	8.540529e+001
1.113689e+003	8.536648e+001
1.114172e+003	8.531924e+001
1.114654e+003	8.526356e+001
1.115136e+003	8.519948e+001
1.115618e+003	8.512711e+001
1.116100e+003	8.504659e+001
1.116582e+003	8.495813e+001
1.117064e+003	8.486202e+001
1.117546e+003	8.475860e+001
1.118029e+003	8.464825e+001
1.118511e+003	8.453144e+001
1.118993e+003	8.440868e+001
1.119475e+003	8.428053e+001
1.119957e+003	8.414763e+001
1.120439e+003	8.401064e+001
1.120921e+003	8.387029e+001
1.121403e+003	8.372734e+001
1.121885e+003	8.358257e+001
1.122368e+003	8.343679e+001
1.122850e+003	8.329076e+001
1.123332e+003	8.314525e+001
1.123814e+003	8.300101e+001
1.124296e+003	8.285873e+001
1.124778e+003	8.271906e+001
1.125260e+003	8.258263e+001
1.125742e+003	8.245000e+001
1.126225e+003	8.232174e+001
1.126707e+003	8.219839e+001
1.127189e+003	8.208048e+001
1.127671e+003	8.196857e+001
1.128153e+003	8.186316e+001
1.128635e+003	8.176481e+001
1.129117e+003	8.167404e+001
1.129599e+003	8.159135e+001
1.130082e+003	8.151720e+001
1.130564e+003	8.145200e+001
1.131046e+003	8.139606e+001
1.131528e+003	8.134963e+001
1.132010e+003	8.131284e+001
1.132492e+003	8.128573e+001
1.132974e+003	8.126820e+001
1.133456e+003	8.126006e+001
1.133938e+003	8.126105e+001
1.134421e+003	8.127079e+001
1.134903e+003	8.128884e+001
1.135385e+003	8.131474e+001
1.135867e+003	8.134795e+001
1.136349e+003	8.138792e+001
1.136831e+003	8.143407e+001
1.137313e+003	8.148586e+001
1.137795e+003	8.154270e+001
1.138277e+003	8.160402e+001
1.138760e+003	8.166929e+001
1.139242e+003	8.173796e+001
1.139724e+003	8.180955e+001
1.140206e+003	8.188358e+001
1.140688e+003	8.195966e+001
1.141170e+003	8.203739e+001
1.141652e+003	8.211649e+001
1.142134e+003	8.219669e+001
1.142616e+003	8.227779e+001
1.143099e+003	8.235963e+001
1.143581e+003	8.244212e+001
1.144063e+003	8.252518e+001
1.144545e+003	8.260876e+001
1.145027e+003	8.269289e+001
1.145509e+003	8.277759e+001
1.145991e+003	8.286294e+001
1.146473e+003	8.294905e+001
1.146956e+003	8.303609e+001
1.147438e+003	8.312429e+001
1.147920e+003	8.321391e+001
1.148402e+003	8.330527e+001
1.148884e+003	8.339872e+001
1.149366e+003	8.349463e+001
1.149848e+003	8.359336e+001
1.150330e+003	8.369529e+001
1.150813e+003	8.380074e+001
1.151295e+003	8.390996e+001
1.151777e+003	8.402316e+001
1.152259e+003	8.414048e+001
1.152741e+003	8.426196e+001
1.153223e+003	8.438757e+001
1.153705e+003	8.451719e+001
1.154187e+003	8.465064e+001
1.154669e+003	8.478764e+001
1.155152e+003	8.492785e+001
1.155634e+003	8.507082e+001
1.156116e+003	8.521606e+001
1.156598e+003	8.536297e+001
1.157080e+003	8.551090e+001
1.157562e+003	8.565915e+001
1.158044e+003	8.580692e+001
1.158526e+003	8.595343e+001
1.159009e+003	8.609784e+001
1.159491e+003	8.623930e+001
1.159973e+003	8.637698e+001
1.160455e+003	8.651005e+001
1.160937e+003	8.663767e+001
1.161419e+003	8.675909e+001
1.161901e+003	8.687351e+001
1.162383e+003	8.698022e+001
1.162865e+003	8.707849e+001
1.163348e+003	8.716765e+001
1.163830e+003	8.724706e+001
1.164312e+003	8.731610e+001
1.164794e+003	8.737423e+001
1.165276e+003	8.742091e+001
1.165758e+003	8.745568e+001
1.166240e+003	8.747813e+001
1.166722e+003	8.748789e+001
1.167204e+003	8.748469e+001
1.167687e+003	8.746828e+001
1.168169e+003	8.743854e+001
1.168651e+003	8.739538e+001
1.169133e+003	8.733884e+001
1.169615e+003	8.726910e+001
1.170097e+003	8.718637e+001
1.170579e+003	8.709107e+001
1.171061e+003	8.698370e+001
1.171543e+003	8.686488e+001
1.172026e+003	8.673538e+001
1.172508e+003	8.659604e+001
1.172990e+003	8.644781e+001
1.173472e+003	8.629169e+001
1.173954e+003	8.612873e+001
1.174436e+003	8.595999e+001
1.174918e+003	8.578653e+001
1.175400e+003	8.560942e+001
1.175883e+003	8.542966e+001
1.176365e+003	8.524824e+001
1.176847e+003	8.506608e+001
1.177329e+003	8.488406e+001
1.177811e+003	8.470300e+001
1.178293e+003	8.452365e+001
1.178775e+003	8.434673e+001
1.179257e+003	8.417289e+001
1.179740e+003	8.400273e+001
1.180222e+003	8.383678e+001
1.180704e+003	8.367554e+001
1.181186e+003	8.351942e+001
1.181668e+003	8.336884e+001
1.182150e+003	8.322408e+001
1.182632e+003	8.308545e+001
1.183114e+003	8.295316e+001
1.183596e+003	8.282739e+001
1.184079e+003	8.270824e+001
1.184561e+003	8.259578e+001
1.185043e+003	8.248999e+001
1.185525e+003	8.239082e+001
1.186007e+003	8.229816e+001
1.186489e+003	8.221178e+001
1.186971e+003	8.213145e+001
1.187453e+003	8.205682e+001
1.187936e+003	8.198750e+001
1.188418e+003	8.192303e+001
1.188900e+003	8.186288e+001
1.189382e+003	8.180648e+001
1.189864e+003	8.175321e+001
1.190346e+003	8.170243e+001
1.190828e+003	8.165348e+001
1.191310e+003	8.160574e+001
1.191792e+003	8.155862e+001
1.192275e+003	8.151160e+001
1.192757e+003	8.146426e+001
1.193239e+003	8.141631e+001
1.193721e+003	8.136760e+001
1.194203e+003	8.131816e+001
1.194685e+003	8.126820e+001
1.195167e+003	8.121816e+001
1.195649e+003	8.116868e+001
1.196131e+003	8.112063e+001
1.196614e+003	8.107510e+001
1.197096e+003	8.103339e+001
1.197578e+003	8.099702e+001
1.198060e+003	8.096767e+001
1.198542e+003	8.094721e+001
1.199024e+003	8.093759e+001
1.199506e+003	8.094086e+001
1.199988e+003	8.095908e+001
1.200470e+003	8.099432e+001
1.200953e+003	8.104852e+001
1.201435e+003	8.112354e+001
1.201917e+003	8.122097e+001
1.202399e+003	8.134225e+001
1.202881e+003	8.148845e+001
1.203363e+003	8.166039e+001
1.203845e+003	8.185854e+001
1.204327e+003	8.208301e+001
1.204810e+003	8.233355e+001
1.205292e+003	8.260957e+001
1.205774e+003	8.291016e+001
1.206256e+003	8.323407e+001
1.206738e+003	8.357977e+001
1.207220e+003	8.394546e+001
1.207702e+003	8.432915e+001
1.208184e+003	8.472865e+001
1.208667e+003	8.514163e+001
1.209149e+003	8.556569e+001
1.209631e+003	8.599837e+001
1.210113e+003	8.643725e+001
1.210595e+003	8.687994e+001
1.211077e+003	8.732413e+001
1.211559e+003	8.776765e+001
1.212041e+003	8.820851e+001
1.212523e+003	8.864487e+001
1.213006e+003	8.907510e+001
1.213488e+003	8.949773e+001
1.213970e+003	8.991154e+001
1.214452e+003	9.031551e+001
1.214934e+003	9.070875e+001
1.215416e+003	9.109061e+001
1.215898e+003	9.146059e+001
1.216380e+003	9.181836e+001
1.216863e+003	9.216367e+001
1.217345e+003	9.249644e+001
1.217827e+003	9.281669e+001
1.218309e+003	9.312448e+001
1.218791e+003	9.341999e+001
1.219273e+003	9.370340e+001
1.219755e+003	9.397495e+001
1.220237e+003	9.423486e+001
1.220719e+003	9.448339e+001
1.221202e+003	9.472078e+001
1.221684e+003	9.494727e+001
1.222166e+003	9.516309e+001
1.222648e+003	9.536843e+001
1.223130e+003	9.556355e+001
1.223612e+003	9.574864e+001
1.224094e+003	9.592395e+001
1.224576e+003	9.608971e+001
1.225058e+003	9.624615e+001
1.225541e+003	9.639357e+001
1.226023e+003	9.653222e+001
1.226505e+003	9.666240e+001
1.226987e+003	9.678439e+001
1.227469e+003	9.689850e+001
1.227951e+003	9.700501e+001
1.228433e+003	9.710423e+001
1.228915e+003	9.719645e+001
1.229397e+003	9.728195e+001
1.229880e+003	9.736104e+001
1.230362e+003	9.743401e+001
1.230844e+003	9.750117e+001
1.231326e+003	9.756280e+001
1.231808e+003	9.761921e+001
1.232290e+003	9.767068e+001
1.232772e+003	9.771751e+001
1.233254e+003	9.775998e+001
1.233737e+003	9.779832e+001
1.234219e+003	9.783279e+001
1.234701e+003	9.786359e+001
1.235183e+003	9.789097e+001
1.235665e+003	9.791510e+001
1.236147e+003	9.793622e+001
1.236629e+003	9.795452e+001
1.237111e+003	9.797024e+001
1.237594e+003	9.798362e+001
1.238076e+003	9.799490e+001
1.238558e+003	9.800436e+001
1.239040e+003	9.801223e+001
1.239522e+003	9.801878e+001
1.240004e+003	9.802425e+001
1.240486e+003	9.802882e+001
1.240968e+003	9.803272e+001
1.241450e+003	9.803608e+001
1.241932e+003	9.803904e+001
1.242415e+003	9.804171e+001
1.242897e+003	9.804420e+001
1.243379e+003	9.804661e+001
1.243861e+003	9.804902e+001
1.244343e+003	9.805154e+001
1.244825e+003	9.805427e+001
1.245307e+003	9.805733e+001
1.245789e+003	9.806083e+001
1.246271e+003	9.806487e+001
1.246754e+003	9.806957e+001
1.247236e+003	9.807501e+001
1.247718e+003	9.808125e+001
1.248200e+003	9.808836e+001
1.248682e+003	9.809637e+001
1.249164e+003	9.810528e+001
1.249646e+003	9.811512e+001
1.250128e+003	9.812588e+001
1.250611e+003	9.813752e+001
1.251093e+003	9.815003e+001
1.251575e+003	9.816337e+001
1.252057e+003	9.817747e+001
1.252539e+003	9.819228e+001
1.253021e+003	9.820772e+001
1.253503e+003	9.822367e+001
1.253985e+003	9.824002e+001
1.254468e+003	9.825666e+001
1.254950e+003	9.827345e+001
1.255432e+003	9.829028e+001
1.255914e+003	9.830702e+001
1.256396e+003	9.832360e+001
1.256878e+003	9.833995e+001
1.257360e+003	9.835603e+001
1.257842e+003	9.837183e+001
1.258324e+003	9.838738e+001
1.258807e+003	9.840275e+001
1.259289e+003	9.841799e+001
1.259771e+003	9.843320e+001
1.260253e+003	9.844847e+001
1.260735e+003	9.846387e+001
1.261217e+003	9.847949e+001
1.261699e+003	9.849538e+001
1.262181e+003	9.851157e+001
1.262664e+003	9.852806e+001
1.263146e+003	9.854485e+001
1.263628e+003	9.856190e+001
1.264110e+003	9.857913e+001
1.264592e+003	9.859649e+001
1.265074e+003	9.861387e+001
1.265556e+003	9.863118e+001
1.266038e+003	9.864832e+001
1.266521e+003	9.866520e+001
1.267003e+003	9.868173e+001
1.267485e+003	9.869787e+001
1.267967e+003	9.871356e+001
1.268449e+003	9.872879e+001
1.268931e+003	9.874358e+001
1.269413e+003	9.875793e+001
1.269895e+003	9.877188e+001
1.270377e+003	9.878547e+001
1.270859e+003	9.879871e+001
1.271342e+003	9.881160e+001
1.271824e+003	9.882413e+001
1.272306e+003	9.883624e+001
1.272788e+003	9.884782e+001
1.273270e+003	9.885878e+001
1.273752e+003	9.886898e+001
1.274234e+003	9.887827e+001
1.274716e+003	9.888651e+001
1.275198e+003	9.889359e+001
1.275681e+003	9.889936e+001
1.276163e+003	9.890375e+001
1.276645e+003	9.890668e+001
1.277127e+003	9.890808e+001
1.277609e+003	9.890791e+001
1.278091e+003	9.890611e+001
1.278573e+003	9.890266e+001
1.279055e+003	9.889751e+001
1.279538e+003	9.889060e+001
1.280020e+003	9.888192e+001
1.280502e+003	9.887141e+001
1.280984e+003	9.885908e+001
1.281466e+003	9.884490e+001
1.281948e+003	9.882890e+001
1.282430e+003	9.881111e+001
1.282912e+003	9.879156e+001
1.283395e+003	9.877032e+001
1.283877e+003	9.874743e+001
1.284359e+003	9.872294e+001
1.284841e+003	9.869690e+001
1.285323e+003	9.866934e+001
1.285805e+003	9.864029e+001
1.286287e+003	9.860977e+001
1.286769e+003	9.857779e+001
1.287251e+003	9.854438e+001
1.287734e+003	9.850957e+001
1.288216e+003	9.847341e+001
1.288698e+003	9.843594e+001
1.289180e+003	9.839722e+001
1.289662e+003	9.835733e+001
1.290144e+003	9.831632e+001
1.290626e+003	9.827427e+001
1.291108e+003	9.823124e+001
1.291591e+003	9.818726e+001
1.292073e+003	9.814237e+001
1.292555e+003	9.809661e+001
1.293037e+003	9.805000e+001
1.293519e+003	9.800255e+001
1.294001e+003	9.795429e+001
1.294483e+003	9.790527e+001
1.294965e+003	9.785551e+001
1.295448e+003	9.780510e+001
1.295930e+003	9.775411e+001
1.296412e+003	9.770267e+001
1.296894e+003	9.765087e+001
1.297376e+003	9.759888e+001
1.297858e+003	9.754687e+001
1.298340e+003	9.749499e+001
1.298822e+003	9.744343e+001
1.299304e+003	9.739236e+001
1.299786e+003	9.734196e+001
1.300269e+003	9.729237e+001
1.300751e+003	9.724377e+001
1.301233e+003	9.719629e+001
1.301715e+003	9.715002e+001
1.302197e+003	9.710510e+001
1.302679e+003	9.706161e+001
1.303161e+003	9.701965e+001
1.303643e+003	9.697930e+001
1.304125e+003	9.694065e+001
1.304608e+003	9.690379e+001
1.305090e+003	9.686881e+001
1.305572e+003	9.683579e+001
1.306054e+003	9.680481e+001
1.306536e+003	9.677592e+001
1.307018e+003	9.674918e+001
1.307500e+003	9.672462e+001
1.307982e+003	9.670219e+001
1.308465e+003	9.668188e+001
1.308947e+003	9.666357e+001
1.309429e+003	9.664716e+001
1.309911e+003	9.663249e+001
1.310393e+003	9.661938e+001
1.310875e+003	9.660759e+001
1.311357e+003	9.659692e+001
1.311839e+003	9.658711e+001
1.312322e+003	9.657796e+001
1.312804e+003	9.656925e+001
1.313286e+003	9.656079e+001
1.313768e+003	9.655242e+001
1.314250e+003	9.654404e+001
1.314732e+003	9.653561e+001
1.315214e+003	9.652711e+001
1.315696e+003	9.651859e+001
1.316178e+003	9.651015e+001
1.316661e+003	9.650196e+001
1.317143e+003	9.649420e+001
1.317625e+003	9.648711e+001
1.318107e+003	9.648093e+001
1.318589e+003	9.647591e+001
1.319071e+003	9.647231e+001
1.319553e+003	9.647037e+001
1.320035e+003	9.647031e+001
1.320518e+003	9.647231e+001
1.321000e+003	9.647650e+001
1.321482e+003	9.648296e+001
1.321964e+003	9.649173e+001
1.322446e+003	9.650278e+001
1.322928e+003	9.651605e+001
1.323410e+003	9.653143e+001
1.323892e+003	9.654880e+001
1.324375e+003	9.656798e+001
1.324857e+003	9.658881e+001
1.325339e+003	9.661112e+001
1.325821e+003	9.663475e+001
1.326303e+003	9.665955e+001
1.326785e+003	9.668539e+001
1.327267e+003	9.671215e+001
1.327749e+003	9.673972e+001
1.328231e+003	9.676802e+001
1.328714e+003	9.679699e+001
1.329196e+003	9.682655e+001
1.329678e+003	9.685667e+001
1.330160e+003	9.688728e+001
1.330642e+003	9.691833e+001
1.331124e+003	9.694982e+001
1.331606e+003	9.698169e+001
1.332088e+003	9.701387e+001
1.332570e+003	9.704633e+001
1.333052e+003	9.707896e+001
1.333535e+003	9.711166e+001
1.334017e+003	9.714429e+001
1.334499e+003	9.717666e+001
1.334981e+003	9.720856e+001
1.335463e+003	9.723975e+001
1.335945e+003	9.726994e+001
1.336427e+003	9.729885e+001
1.336909e+003	9.732621e+001
1.337392e+003	9.735170e+001
1.337874e+003	9.737509e+001
1.338356e+003	9.739614e+001
1.338838e+003	9.741466e+001
1.339320e+003	9.743051e+001
1.339802e+003	9.744359e+001
1.340284e+003	9.745384e+001
1.340766e+003	9.746128e+001
1.341249e+003	9.746593e+001
1.341731e+003	9.746788e+001
1.342213e+003	9.746722e+001
1.342695e+003	9.746408e+001
1.343177e+003	9.745864e+001
1.343659e+003	9.745104e+001
1.344141e+003	9.744147e+001
1.344623e+003	9.743008e+001
1.345105e+003	9.741702e+001
1.345588e+003	9.740245e+001
1.346070e+003	9.738646e+001
1.346552e+003	9.736912e+001
1.347034e+003	9.735048e+001
1.347516e+003	9.733054e+001
1.347998e+003	9.730931e+001
1.348480e+003	9.728672e+001
1.348962e+003	9.726274e+001
1.349445e+003	9.723732e+001
1.349927e+003	9.721043e+001
1.350409e+003	9.718210e+001
1.350891e+003	9.715234e+001
1.351373e+003	9.712125e+001
1.351855e+003	9.708896e+001
1.352337e+003	9.705565e+001
1.352819e+003	9.702153e+001
1.353302e+003	9.698685e+001
1.353784e+003	9.695186e+001
1.354266e+003	9.691680e+001
1.354748e+003	9.688189e+001
1.355230e+003	9.684733e+001
1.355712e+003	9.681325e+001
1.356194e+003	9.677975e+001
1.356676e+003	9.674687e+001
1.357158e+003	9.671461e+001
1.357641e+003	9.668289e+001
1.358123e+003	9.665164e+001
1.358605e+003	9.662074e+001
1.359087e+003	9.659001e+001
1.359569e+003	9.655932e+001
1.360051e+003	9.652847e+001
1.360533e+003	9.649726e+001
1.361015e+003	9.646551e+001
1.361497e+003	9.643299e+001
1.361979e+003	9.639951e+001
1.362462e+003	9.636488e+001
1.362944e+003	9.632887e+001
1.363426e+003	9.629134e+001
1.363908e+003	9.625213e+001
1.364390e+003	9.621108e+001
1.364872e+003	9.616811e+001
1.365354e+003	9.612312e+001
1.365836e+003	9.607604e+001
1.366319e+003	9.602679e+001
1.366801e+003	9.597531e+001
1.367283e+003	9.592154e+001
1.367765e+003	9.586542e+001
1.368247e+003	9.580689e+001
1.368729e+003	9.574592e+001
1.369211e+003	9.568249e+001
1.369693e+003	9.561666e+001
1.370176e+003	9.554854e+001
1.370658e+003	9.547829e+001
1.371140e+003	9.540621e+001
1.371622e+003	9.533265e+001
1.372104e+003	9.525807e+001
1.372586e+003	9.518303e+001
1.373068e+003	9.510813e+001
1.373550e+003	9.503409e+001
1.374032e+003	9.496162e+001
1.374515e+003	9.489152e+001
1.374997e+003	9.482457e+001
1.375479e+003	9.476157e+001
1.375961e+003	9.470329e+001
1.376443e+003	9.465047e+001
1.376925e+003	9.460382e+001
1.377407e+003	9.456393e+001
1.377889e+003	9.453137e+001
1.378372e+003	9.450657e+001
1.378854e+003	9.448986e+001
1.379336e+003	9.448146e+001
1.379818e+003	9.448146e+001
1.380300e+003	9.448983e+001
1.380782e+003	9.450642e+001
1.381264e+003	9.453095e+001
1.381746e+003	9.456306e+001
1.382229e+003	9.460227e+001
1.382711e+003	9.464803e+001
1.383193e+003	9.469970e+001
1.383675e+003	9.475661e+001
1.384157e+003	9.481802e+001
1.384639e+003	9.488319e+001
1.385121e+003	9.495140e+001
1.385603e+003	9.502189e+001
1.386085e+003	9.509399e+001
1.386568e+003	9.516705e+001
1.387050e+003	9.524052e+001
1.387532e+003	9.531390e+001
1.388014e+003	9.538676e+001
1.388496e+003	9.545878e+001
1.388978e+003	9.552966e+001
1.389460e+003	9.559919e+001
1.389942e+003	9.566718e+001
1.390424e+003	9.573343e+001
1.390906e+003	9.579781e+001
1.391389e+003	9.586013e+001
1.391871e+003	9.592023e+001
1.392353e+003	9.597795e+001
1.392835e+003	9.603310e+001
1.393317e+003	9.608553e+001
1.393799e+003	9.613506e+001
1.394281e+003	9.618157e+001
1.394763e+003	9.622493e+001
1.395246e+003	9.626503e+001
1.395728e+003	9.630177e+001
1.396210e+003	9.633507e+001
1.396692e+003	9.636482e+001
1.397174e+003	9.639097e+001
1.397656e+003	9.641341e+001
1.398138e+003	9.643206e+001
1.398620e+003	9.644690e+001
1.399103e+003	9.645788e+001
1.399585e+003	9.646506e+001
1.400067e+003	9.646851e+001
1.400549e+003	9.646839e+001
1.401031e+003	9.646493e+001
1.401513e+003	9.645840e+001
1.401995e+003	9.644910e+001
1.402477e+003	9.643738e+001
1.402959e+003	9.642355e+001
1.403442e+003	9.640791e+001
1.403924e+003	9.639069e+001
1.404406e+003	9.637207e+001
1.404888e+003	9.635214e+001
1.405370e+003	9.633097e+001
1.405852e+003	9.630856e+001
1.406334e+003	9.628490e+001
1.406816e+003	9.626000e+001
1.407299e+003	9.623389e+001
1.407781e+003	9.620663e+001
1.408263e+003	9.617834e+001
1.408745e+003	9.614913e+001
1.409227e+003	9.611919e+001
1.409709e+003	9.608861e+001
1.410191e+003	9.605749e+001
1.410673e+003	9.602586e+001
1.411156e+003	9.599369e+001
1.411638e+003	9.596089e+001
1.412120e+003	9.592733e+001
1.412602e+003	9.589286e+001
1.413084e+003	9.585738e+001
1.413566e+003	9.582082e+001
1.414048e+003	9.578323e+001
1.414530e+003	9.574471e+001
1.415012e+003	9.570546e+001
1.415495e+003	9.566575e+001
1.415977e+003	9.562585e+001
1.416459e+003	9.558607e+001
1.416941e+003	9.554663e+001
1.417423e+003	9.550771e+001
1.417905e+003	9.546938e+001
1.418387e+003	9.543169e+001
1.418869e+003	9.539455e+001
1.419351e+003	9.535789e+001
1.419833e+003	9.532160e+001
1.420316e+003	9.528560e+001
1.420798e+003	9.524984e+001
1.421280e+003	9.521432e+001
1.421762e+003	9.517909e+001
1.422244e+003	9.514421e+001
1.422726e+003	9.510975e+001
1.423208e+003	9.507578e+001
1.423690e+003	9.504233e+001
1.424173e+003	9.500943e+001
1.424655e+003	9.497707e+001
1.425137e+003	9.494524e+001
1.425619e+003	9.491396e+001
1.426101e+003	9.488331e+001
1.426583e+003	9.485342e+001
1.427065e+003	9.482455e+001
1.427547e+003	9.479700e+001
1.428030e+003	9.477121e+001
1.428512e+003	9.474769e+001
1.428994e+003	9.472695e+001
1.429476e+003	9.470956e+001
1.429958e+003	9.469604e+001
1.430440e+003	9.468690e+001
1.430922e+003	9.468253e+001
1.431404e+003	9.468327e+001
1.431886e+003	9.468935e+001
1.432369e+003	9.470094e+001
1.432851e+003	9.471805e+001
1.433333e+003	9.474069e+001
1.433815e+003	9.476875e+001
1.434297e+003	9.480209e+001
1.434779e+003	9.484050e+001
1.435261e+003	9.488369e+001
1.435743e+003	9.493135e+001
1.436226e+003	9.498312e+001
1.436708e+003	9.503860e+001
1.437190e+003	9.509735e+001
1.437672e+003	9.515889e+001
1.438154e+003	9.522273e+001
1.438636e+003	9.528839e+001
1.439118e+003	9.535538e+001
1.439600e+003	9.542324e+001
1.440083e+003	9.549155e+001
1.440565e+003	9.555997e+001
1.441047e+003	9.562817e+001
1.441529e+003	9.569592e+001
1.442011e+003	9.576305e+001
1.442493e+003	9.582943e+001
1.442975e+003	9.589494e+001
1.443457e+003	9.595953e+001
1.443939e+003	9.602310e+001
1.444422e+003	9.608555e+001
1.444904e+003	9.614671e+001
1.445386e+003	9.620641e+001
1.445868e+003	9.626439e+001
1.446350e+003	9.632037e+001
1.446832e+003	9.637405e+001
1.447314e+003	9.642513e+001
1.447796e+003	9.647333e+001
1.448278e+003	9.651842e+001
1.448760e+003	9.656028e+001
1.449243e+003	9.659882e+001
1.449725e+003	9.663406e+001
1.450207e+003	9.666613e+001
1.450689e+003	9.669521e+001
1.451171e+003	9.672153e+001
1.451653e+003	9.674543e+001
1.452135e+003	9.676720e+001
1.452617e+003	9.678716e+001
1.453100e+003	9.680564e+001
1.453582e+003	9.682292e+001
1.454064e+003	9.683930e+001
1.454546e+003	9.685501e+001
1.455028e+003	9.687027e+001
1.455510e+003	9.688527e+001
1.455992e+003	9.690016e+001
1.456474e+003	9.691507e+001
1.456957e+003	9.693008e+001
1.457439e+003	9.694526e+001
1.457921e+003	9.696059e+001
1.458403e+003	9.697605e+001
1.458885e+003	9.699158e+001
1.459367e+003	9.700708e+001
1.459849e+003	9.702245e+001
1.460331e+003	9.703760e+001
1.460813e+003	9.705243e+001
1.461296e+003	9.706688e+001
1.461778e+003	9.708092e+001
1.462260e+003	9.709458e+001
1.462742e+003	9.710792e+001
1.463224e+003	9.712101e+001
1.463706e+003	9.713396e+001
[truncated: 5,261 more rows]
