# Supplementary material for: Enhancing Electrospinnability of Chitosan Membranes in Low-Humidity Environments by Sodium Chloride Addition
Source: Mar Drugs. 2024 Sep 27;22(10):443. doi: 10.3390/md22100443 (PMC11509170; doi:10.3390/md22100443)
Supplement: Supplementary file 1 [file marinedrugs-22-00443-s001.zip › FTIR/FTIR-non-treated SCM w 100mg NaCl.CSV]

4.999550e+002	0.000000e+000
5.004371e+002	7.800014e+001
5.009193e+002	7.799986e+001
5.014014e+002	7.799996e+001
5.018835e+002	7.800403e+001
5.023656e+002	7.801437e+001
5.028477e+002	7.802905e+001
5.033298e+002	7.804382e+001
5.038120e+002	7.805671e+001
5.042941e+002	7.806655e+001
5.047762e+002	7.807280e+001
5.052583e+002	7.807407e+001
5.057404e+002	7.806929e+001
5.062225e+002	7.805768e+001
5.067047e+002	7.803912e+001
5.071868e+002	7.801353e+001
5.076689e+002	7.798101e+001
5.081510e+002	7.794174e+001
5.086331e+002	7.789567e+001
5.091152e+002	7.784294e+001
5.095974e+002	7.778410e+001
5.100795e+002	7.771973e+001
5.105616e+002	7.765036e+001
5.110437e+002	7.757695e+001
5.115258e+002	7.750098e+001
5.120079e+002	7.742384e+001
5.124901e+002	7.734684e+001
5.129722e+002	7.727136e+001
5.134543e+002	7.719878e+001
5.139364e+002	7.713055e+001
5.144185e+002	7.706817e+001
5.149006e+002	7.701308e+001
5.153828e+002	7.696658e+001
5.158649e+002	7.692982e+001
5.163470e+002	7.690386e+001
5.168291e+002	7.688948e+001
5.173112e+002	7.688721e+001
5.177933e+002	7.689725e+001
5.182755e+002	7.691933e+001
5.187576e+002	7.695295e+001
5.192397e+002	7.699738e+001
5.197218e+002	7.705167e+001
5.202039e+002	7.711475e+001
5.206860e+002	7.718537e+001
5.211682e+002	7.726230e+001
5.216503e+002	7.734424e+001
5.221324e+002	7.742986e+001
5.226145e+002	7.751785e+001
5.230966e+002	7.760691e+001
5.235787e+002	7.769585e+001
5.240609e+002	7.778345e+001
5.245430e+002	7.786855e+001
5.250251e+002	7.795015e+001
5.255072e+002	7.802744e+001
5.259893e+002	7.809981e+001
5.264714e+002	7.816682e+001
5.269536e+002	7.822826e+001
5.274357e+002	7.828410e+001
5.279178e+002	7.833450e+001
5.283999e+002	7.837975e+001
5.288820e+002	7.842017e+001
5.293641e+002	7.845621e+001
5.298463e+002	7.848827e+001
5.303284e+002	7.851678e+001
5.308105e+002	7.854205e+001
5.312926e+002	7.856442e+001
5.317747e+002	7.858425e+001
5.322568e+002	7.860188e+001
5.327390e+002	7.861767e+001
5.332211e+002	7.863199e+001
5.337032e+002	7.864521e+001
5.341853e+002	7.865771e+001
5.346674e+002	7.866978e+001
5.351495e+002	7.868170e+001
5.356317e+002	7.869359e+001
5.361138e+002	7.870547e+001
5.365959e+002	7.871724e+001
5.370780e+002	7.872869e+001
5.375601e+002	7.873948e+001
5.380422e+002	7.874920e+001
5.385244e+002	7.875743e+001
5.390065e+002	7.876373e+001
5.394886e+002	7.876768e+001
5.399707e+002	7.876888e+001
5.404528e+002	7.876700e+001
5.409349e+002	7.876173e+001
5.414171e+002	7.875284e+001
5.418992e+002	7.874013e+001
5.423813e+002	7.872343e+001
5.428634e+002	7.870264e+001
5.433455e+002	7.867771e+001
5.438276e+002	7.864865e+001
5.443098e+002	7.861555e+001
5.447919e+002	7.857858e+001
5.452740e+002	7.853796e+001
5.457561e+002	7.849399e+001
5.462382e+002	7.844697e+001
5.467203e+002	7.839723e+001
5.472025e+002	7.834512e+001
5.476846e+002	7.829095e+001
5.481667e+002	7.823500e+001
5.486488e+002	7.817751e+001
5.491309e+002	7.811868e+001
5.496130e+002	7.805867e+001
5.500952e+002	7.799760e+001
5.505773e+002	7.793555e+001
5.510594e+002	7.787262e+001
5.515415e+002	7.780891e+001
5.520236e+002	7.774450e+001
5.525057e+002	7.767957e+001
5.529879e+002	7.761425e+001
5.534700e+002	7.754880e+001
5.539521e+002	7.748346e+001
5.544342e+002	7.741858e+001
5.549163e+002	7.735453e+001
5.553984e+002	7.729178e+001
5.558806e+002	7.723083e+001
5.563627e+002	7.717225e+001
5.568448e+002	7.711663e+001
5.573269e+002	7.706461e+001
5.578090e+002	7.701682e+001
5.582911e+002	7.697390e+001
5.587733e+002	7.693642e+001
5.592554e+002	7.690488e+001
5.597375e+002	7.687971e+001
5.602196e+002	7.686120e+001
5.607017e+002	7.684957e+001
5.611838e+002	7.684494e+001
5.616660e+002	7.684731e+001
5.621481e+002	7.685660e+001
5.626302e+002	7.687263e+001
5.631123e+002	7.689518e+001
5.635944e+002	7.692390e+001
5.640765e+002	7.695840e+001
5.645587e+002	7.699818e+001
5.650408e+002	7.704268e+001
5.655229e+002	7.709126e+001
5.660050e+002	7.714321e+001
5.664871e+002	7.719777e+001
5.669692e+002	7.725417e+001
5.674514e+002	7.731160e+001
5.679335e+002	7.736935e+001
5.684156e+002	7.742667e+001
5.688977e+002	7.748297e+001
5.693798e+002	7.753768e+001
5.698619e+002	7.759035e+001
5.703441e+002	7.764063e+001
5.708262e+002	7.768829e+001
5.713083e+002	7.773319e+001
5.717904e+002	7.777531e+001
5.722725e+002	7.781469e+001
5.727546e+002	7.785149e+001
5.732368e+002	7.788593e+001
5.737189e+002	7.791828e+001
5.742010e+002	7.794891e+001
5.746831e+002	7.797821e+001
5.751652e+002	7.800662e+001
5.756473e+002	7.803461e+001
5.761295e+002	7.806264e+001
5.766116e+002	7.809122e+001
5.770937e+002	7.812082e+001
5.775758e+002	7.815186e+001
5.780579e+002	7.818468e+001
5.785400e+002	7.821961e+001
5.790222e+002	7.825676e+001
5.795043e+002	7.829617e+001
5.799864e+002	7.833770e+001
5.804685e+002	7.838106e+001
5.809506e+002	7.842580e+001
5.814327e+002	7.847138e+001
5.819149e+002	7.851710e+001
5.823970e+002	7.856219e+001
5.828791e+002	7.860588e+001
5.833612e+002	7.864738e+001
5.838433e+002	7.868594e+001
5.843254e+002	7.872091e+001
5.848076e+002	7.875172e+001
5.852897e+002	7.877790e+001
5.857718e+002	7.879910e+001
5.862539e+002	7.881507e+001
5.867360e+002	7.882567e+001
5.872181e+002	7.883084e+001
5.877003e+002	7.883063e+001
5.881824e+002	7.882517e+001
5.886645e+002	7.881470e+001
5.891466e+002	7.879957e+001
5.896287e+002	7.878023e+001
5.901108e+002	7.875723e+001
5.905930e+002	7.873122e+001
5.910751e+002	7.870293e+001
5.915572e+002	7.867311e+001
5.920393e+002	7.864258e+001
5.925214e+002	7.861210e+001
5.930035e+002	7.858245e+001
5.934857e+002	7.855434e+001
5.939678e+002	7.852844e+001
5.944499e+002	7.850540e+001
5.949320e+002	7.848579e+001
5.954141e+002	7.847018e+001
5.958962e+002	7.845907e+001
5.963784e+002	7.845297e+001
5.968605e+002	7.845232e+001
5.973426e+002	7.845753e+001
5.978247e+002	7.846889e+001
5.983068e+002	7.848665e+001
5.987889e+002	7.851088e+001
5.992711e+002	7.854153e+001
5.997532e+002	7.857841e+001
6.002353e+002	7.862114e+001
6.007174e+002	7.866923e+001
6.011995e+002	7.872202e+001
6.016816e+002	7.877879e+001
6.021638e+002	7.883868e+001
6.026459e+002	7.890079e+001
6.031280e+002	7.896419e+001
6.036101e+002	7.902796e+001
6.040922e+002	7.909122e+001
6.045743e+002	7.915314e+001
6.050565e+002	7.921301e+001
6.055386e+002	7.927021e+001
6.060207e+002	7.932430e+001
6.065028e+002	7.937495e+001
6.069849e+002	7.942204e+001
6.074670e+002	7.946555e+001
6.079492e+002	7.950566e+001
6.084313e+002	7.954263e+001
6.089134e+002	7.957681e+001
6.093955e+002	7.960862e+001
6.098776e+002	7.963853e+001
6.103597e+002	7.966698e+001
6.108419e+002	7.969440e+001
6.113240e+002	7.972118e+001
6.118061e+002	7.974765e+001
6.122882e+002	7.977406e+001
6.127703e+002	7.980058e+001
6.132524e+002	7.982736e+001
6.137346e+002	7.985443e+001
6.142167e+002	7.988174e+001
6.146988e+002	7.990919e+001
6.151809e+002	7.993661e+001
6.156630e+002	7.996378e+001
6.161451e+002	7.999043e+001
6.166273e+002	8.001629e+001
6.171094e+002	8.004110e+001
6.175915e+002	8.006468e+001
6.180736e+002	8.008691e+001
6.185557e+002	8.010773e+001
6.190378e+002	8.012724e+001
6.195200e+002	8.014561e+001
6.200021e+002	8.016309e+001
6.204842e+002	8.018001e+001
6.209663e+002	8.019670e+001
6.214484e+002	8.021352e+001
6.219305e+002	8.023075e+001
6.224127e+002	8.024863e+001
6.228948e+002	8.026732e+001
6.233769e+002	8.028689e+001
6.238590e+002	8.030733e+001
6.243411e+002	8.032859e+001
6.248232e+002	8.035053e+001
6.253054e+002	8.037304e+001
6.257875e+002	8.039594e+001
6.262696e+002	8.041906e+001
6.267517e+002	8.044223e+001
6.272338e+002	8.046529e+001
6.277159e+002	8.048805e+001
6.281981e+002	8.051034e+001
6.286802e+002	8.053195e+001
6.291623e+002	8.055274e+001
6.296444e+002	8.057256e+001
6.301265e+002	8.059129e+001
6.306086e+002	8.060890e+001
6.310908e+002	8.062541e+001
6.315729e+002	8.064089e+001
6.320550e+002	8.065555e+001
6.325371e+002	8.066958e+001
6.330192e+002	8.068326e+001
6.335013e+002	8.069685e+001
6.339835e+002	8.071064e+001
6.344656e+002	8.072482e+001
6.349477e+002	8.073956e+001
6.354298e+002	8.075494e+001
6.359119e+002	8.077097e+001
6.363940e+002	8.078761e+001
6.368762e+002	8.080473e+001
6.373583e+002	8.082220e+001
6.378404e+002	8.083985e+001
6.383225e+002	8.085752e+001
6.388046e+002	8.087508e+001
6.392867e+002	8.089240e+001
6.397689e+002	8.090939e+001
6.402510e+002	8.092596e+001
6.407331e+002	8.094203e+001
6.412152e+002	8.095756e+001
6.416973e+002	8.097247e+001
6.421794e+002	8.098672e+001
6.426616e+002	8.100027e+001
6.431437e+002	8.101313e+001
6.436258e+002	8.102533e+001
6.441079e+002	8.103693e+001
6.445900e+002	8.104807e+001
6.450721e+002	8.105891e+001
6.455543e+002	8.106964e+001
6.460364e+002	8.108047e+001
6.465185e+002	8.109162e+001
6.470006e+002	8.110326e+001
6.474827e+002	8.111559e+001
6.479648e+002	8.112875e+001
6.484470e+002	8.114287e+001
6.489291e+002	8.115805e+001
6.494112e+002	8.117441e+001
6.498933e+002	8.119200e+001
6.503754e+002	8.121093e+001
6.508575e+002	8.123127e+001
6.513397e+002	8.125311e+001
6.518218e+002	8.127656e+001
6.523039e+002	8.130172e+001
6.527860e+002	8.132866e+001
6.532681e+002	8.135745e+001
6.537502e+002	8.138811e+001
6.542324e+002	8.142067e+001
6.547145e+002	8.145509e+001
6.551966e+002	8.149135e+001
6.556787e+002	8.152937e+001
6.561608e+002	8.156911e+001
6.566429e+002	8.161052e+001
6.571251e+002	8.165351e+001
6.576072e+002	8.169805e+001
6.580893e+002	8.174409e+001
6.585714e+002	8.179158e+001
6.590535e+002	8.184044e+001
6.595356e+002	8.189059e+001
6.600178e+002	8.194192e+001
6.604999e+002	8.199433e+001
6.609820e+002	8.204769e+001
6.614641e+002	8.210189e+001
6.619462e+002	8.215679e+001
6.624283e+002	8.221227e+001
6.629105e+002	8.226819e+001
6.633926e+002	8.232442e+001
6.638747e+002	8.238081e+001
6.643568e+002	8.243726e+001
6.648389e+002	8.249362e+001
6.653210e+002	8.254980e+001
6.658032e+002	8.260564e+001
6.662853e+002	8.266102e+001
6.667674e+002	8.271578e+001
6.672495e+002	8.276979e+001
6.677316e+002	8.282291e+001
6.682137e+002	8.287503e+001
6.686959e+002	8.292603e+001
6.691780e+002	8.297578e+001
6.696601e+002	8.302418e+001
6.701422e+002	8.307114e+001
6.706243e+002	8.311660e+001
6.711064e+002	8.316051e+001
6.715886e+002	8.320287e+001
6.720707e+002	8.324368e+001
6.725528e+002	8.328294e+001
6.730349e+002	8.332073e+001
6.735170e+002	8.335709e+001
6.739991e+002	8.339216e+001
6.744813e+002	8.342602e+001
6.749634e+002	8.345880e+001
6.754455e+002	8.349062e+001
6.759276e+002	8.352151e+001
6.764097e+002	8.355152e+001
6.768918e+002	8.358062e+001
6.773740e+002	8.360876e+001
6.778561e+002	8.363586e+001
6.783382e+002	8.366178e+001
6.788203e+002	8.368643e+001
6.793024e+002	8.370969e+001
6.797845e+002	8.373141e+001
6.802667e+002	8.375153e+001
6.807488e+002	8.376998e+001
6.812309e+002	8.378674e+001
6.817130e+002	8.380183e+001
6.821951e+002	8.381526e+001
6.826772e+002	8.382713e+001
6.831594e+002	8.383751e+001
6.836415e+002	8.384654e+001
6.841236e+002	8.385437e+001
6.846057e+002	8.386118e+001
6.850878e+002	8.386715e+001
6.855699e+002	8.387247e+001
6.860520e+002	8.387733e+001
6.865342e+002	8.388188e+001
6.870162e+002	8.388632e+001
6.874984e+002	8.389079e+001
6.879805e+002	8.389537e+001
6.884626e+002	8.390012e+001
6.889447e+002	8.390501e+001
6.894269e+002	8.390995e+001
6.899089e+002	8.391479e+001
6.903911e+002	8.391934e+001
6.908732e+002	8.392333e+001
6.913553e+002	8.392653e+001
6.918374e+002	8.392867e+001
6.923196e+002	8.392953e+001
6.928016e+002	8.392896e+001
6.932838e+002	8.392681e+001
6.937659e+002	8.392301e+001
6.942480e+002	8.391757e+001
6.947301e+002	8.391052e+001
6.952123e+002	8.390192e+001
6.956943e+002	8.389190e+001
6.961765e+002	8.388055e+001
6.966586e+002	8.386800e+001
6.971407e+002	8.385435e+001
6.976228e+002	8.383970e+001
6.981050e+002	8.382412e+001
6.985870e+002	8.380768e+001
6.990692e+002	8.379042e+001
6.995513e+002	8.377238e+001
7.000334e+002	8.375357e+001
7.005155e+002	8.373402e+001
7.009977e+002	8.371371e+001
7.014797e+002	8.369262e+001
7.019619e+002	8.367075e+001
7.024440e+002	8.364804e+001
7.029261e+002	8.362444e+001
7.034082e+002	8.359994e+001
7.038904e+002	8.357447e+001
7.043724e+002	8.354808e+001
7.048546e+002	8.352077e+001
7.053367e+002	8.349268e+001
7.058188e+002	8.346386e+001
7.063009e+002	8.343451e+001
7.067831e+002	8.340466e+001
7.072651e+002	8.337432e+001
7.077473e+002	8.334324e+001
7.082294e+002	8.331092e+001
7.087115e+002	8.327647e+001
7.091936e+002	8.323853e+001
7.096758e+002	8.319524e+001
7.101578e+002	8.314417e+001
7.106400e+002	8.308240e+001
7.111221e+002	8.300646e+001
7.116042e+002	8.291264e+001
7.120863e+002	8.279687e+001
7.125685e+002	8.265517e+001
7.130505e+002	8.248365e+001
7.135327e+002	8.227893e+001
7.140148e+002	8.203815e+001
7.144969e+002	8.175946e+001
7.149790e+002	8.144196e+001
7.154612e+002	8.108613e+001
7.159432e+002	8.069370e+001
7.164254e+002	8.026801e+001
7.169075e+002	7.981379e+001
7.173896e+002	7.933733e+001
7.178717e+002	7.884628e+001
7.183539e+002	7.834949e+001
7.188359e+002	7.785692e+001
7.193181e+002	7.737910e+001
7.198002e+002	7.692714e+001
7.202823e+002	7.651199e+001
7.207644e+002	7.614442e+001
7.212466e+002	7.583431e+001
7.217286e+002	7.559060e+001
7.222108e+002	7.542071e+001
7.226929e+002	7.533051e+001
7.231750e+002	7.532396e+001
7.236571e+002	7.540310e+001
7.241393e+002	7.556792e+001
7.246213e+002	7.581641e+001
7.251035e+002	7.614458e+001
7.255856e+002	7.654668e+001
7.260677e+002	7.701520e+001
7.265498e+002	7.754131e+001
7.270320e+002	7.811490e+001
7.275140e+002	7.872505e+001
7.279962e+002	7.936022e+001
7.284783e+002	8.000871e+001
7.289604e+002	8.065894e+001
7.294425e+002	8.129987e+001
7.299247e+002	8.192130e+001
7.304067e+002	8.251421e+001
7.308889e+002	8.307106e+001
7.313710e+002	8.358587e+001
7.318531e+002	8.405448e+001
7.323352e+002	8.447443e+001
7.328174e+002	8.484506e+001
7.332994e+002	8.516714e+001
7.337816e+002	8.544291e+001
7.342637e+002	8.567555e+001
7.347458e+002	8.586921e+001
7.352279e+002	8.602834e+001
7.357101e+002	8.615781e+001
7.361921e+002	8.626229e+001
7.366743e+002	8.634641e+001
7.371564e+002	8.641428e+001
7.376385e+002	8.646969e+001
7.381206e+002	8.651579e+001
7.386028e+002	8.655527e+001
7.390848e+002	8.659028e+001
7.395670e+002	8.662244e+001
7.400491e+002	8.665303e+001
7.405313e+002	8.668283e+001
7.410133e+002	8.671241e+001
7.414955e+002	8.674200e+001
7.419775e+002	8.677171e+001
7.424597e+002	8.680144e+001
7.429418e+002	8.683105e+001
7.434240e+002	8.686031e+001
7.439060e+002	8.688905e+001
7.443882e+002	8.691704e+001
7.448702e+002	8.694416e+001
7.453524e+002	8.697029e+001
7.458345e+002	8.699543e+001
7.463167e+002	8.701958e+001
7.467987e+002	8.704285e+001
7.472809e+002	8.706530e+001
7.477629e+002	8.708707e+001
7.482451e+002	8.710828e+001
7.487272e+002	8.712903e+001
7.492094e+002	8.714938e+001
7.496914e+002	8.716936e+001
7.501736e+002	8.718902e+001
7.506556e+002	8.720833e+001
7.511378e+002	8.722726e+001
7.516199e+002	8.724580e+001
7.521021e+002	8.726396e+001
7.525841e+002	8.728175e+001
7.530663e+002	8.729922e+001
7.535483e+002	8.731646e+001
7.540305e+002	8.733353e+001
7.545126e+002	8.735054e+001
7.549948e+002	8.736756e+001
7.554768e+002	8.738464e+001
7.559590e+002	8.740181e+001
7.564410e+002	8.741909e+001
7.569232e+002	8.743645e+001
7.574053e+002	8.745389e+001
7.578875e+002	8.747139e+001
7.583695e+002	8.748896e+001
7.588517e+002	8.750661e+001
7.593337e+002	8.752438e+001
7.598159e+002	8.754227e+001
7.602980e+002	8.756028e+001
7.607802e+002	8.757838e+001
7.612622e+002	8.759648e+001
7.617444e+002	8.761449e+001
7.622264e+002	8.763223e+001
7.627086e+002	8.764955e+001
7.631907e+002	8.766628e+001
7.636729e+002	8.768225e+001
7.641549e+002	8.769736e+001
7.646371e+002	8.771154e+001
7.651191e+002	8.772477e+001
7.656013e+002	8.773705e+001
7.660834e+002	8.774843e+001
7.665656e+002	8.775895e+001
7.670476e+002	8.776867e+001
7.675298e+002	8.777760e+001
7.680118e+002	8.778576e+001
7.684940e+002	8.779311e+001
7.689761e+002	8.779963e+001
7.694583e+002	8.780528e+001
7.699403e+002	8.781006e+001
7.704225e+002	8.781396e+001
7.709045e+002	8.781707e+001
7.713867e+002	8.781947e+001
7.718688e+002	8.782129e+001
7.723510e+002	8.782269e+001
7.728330e+002	8.782378e+001
7.733152e+002	8.782472e+001
7.737972e+002	8.782563e+001
7.742794e+002	8.782659e+001
7.747615e+002	8.782767e+001
7.752437e+002	8.782895e+001
7.757257e+002	8.783048e+001
7.762079e+002	8.783234e+001
7.766899e+002	8.783460e+001
7.771721e+002	8.783737e+001
7.776542e+002	8.784071e+001
7.781364e+002	8.784467e+001
7.786184e+002	8.784926e+001
7.791006e+002	8.785439e+001
7.795826e+002	8.785995e+001
7.800648e+002	8.786574e+001
7.805469e+002	8.787154e+001
7.810291e+002	8.787714e+001
7.815111e+002	8.788235e+001
7.819933e+002	8.788699e+001
7.824753e+002	8.789102e+001
7.829575e+002	8.789433e+001
7.834396e+002	8.789689e+001
7.839218e+002	8.789854e+001
7.844038e+002	8.789899e+001
7.848860e+002	8.789764e+001
7.853680e+002	8.789353e+001
7.858502e+002	8.788524e+001
7.863323e+002	8.787076e+001
7.868145e+002	8.784760e+001
7.872965e+002	8.781265e+001
7.877787e+002	8.776244e+001
7.882607e+002	8.769297e+001
7.887429e+002	8.760018e+001
7.892250e+002	8.747984e+001
7.897072e+002	8.732797e+001
7.901892e+002	8.714085e+001
7.906714e+002	8.691546e+001
7.911534e+002	8.664939e+001
7.916356e+002	8.634139e+001
7.921177e+002	8.599117e+001
7.925999e+002	8.559989e+001
7.930819e+002	8.516998e+001
7.935641e+002	8.470543e+001
7.940461e+002	8.421162e+001
7.945283e+002	8.369537e+001
7.950104e+002	8.316480e+001
7.954926e+002	8.262902e+001
7.959746e+002	8.209805e+001
7.964568e+002	8.158228e+001
7.969388e+002	8.109236e+001
7.974210e+002	8.063861e+001
7.979031e+002	8.023083e+001
7.983853e+002	7.987784e+001
7.988673e+002	7.958725e+001
7.993495e+002	7.936519e+001
7.998315e+002	7.921620e+001
8.003137e+002	7.914305e+001
8.007958e+002	7.914684e+001
8.012780e+002	7.922680e+001
8.017600e+002	7.938064e+001
8.022422e+002	7.960438e+001
8.027242e+002	7.989279e+001
8.032064e+002	8.023930e+001
8.036885e+002	8.063644e+001
8.041707e+002	8.107581e+001
8.046527e+002	8.154858e+001
8.051349e+002	8.204550e+001
8.056169e+002	8.255731e+001
8.060991e+002	8.307491e+001
8.065812e+002	8.358968e+001
8.070634e+002	8.409363e+001
8.075454e+002	8.457973e+001
8.080276e+002	8.504196e+001
8.085096e+002	8.547550e+001
8.089918e+002	8.587679e+001
8.094739e+002	8.624341e+001
8.099561e+002	8.657424e+001
8.104381e+002	8.686909e+001
8.109203e+002	8.712881e+001
8.114023e+002	8.735483e+001
8.118845e+002	8.754929e+001
8.123666e+002	8.771453e+001
8.128488e+002	8.785326e+001
8.133308e+002	8.796810e+001
8.138130e+002	8.806179e+001
8.142950e+002	8.813685e+001
8.147772e+002	8.819570e+001
8.152593e+002	8.824052e+001
8.157415e+002	8.827333e+001
8.162235e+002	8.829590e+001
8.167057e+002	8.830973e+001
8.171877e+002	8.831614e+001
8.176699e+002	8.831615e+001
8.181520e+002	8.831056e+001
8.186342e+002	8.829989e+001
8.191162e+002	8.828442e+001
8.195984e+002	8.826424e+001
8.200804e+002	8.823919e+001
8.205626e+002	8.820898e+001
8.210447e+002	8.817323e+001
8.215269e+002	8.813142e+001
8.220089e+002	8.808299e+001
8.224911e+002	8.802734e+001
8.229731e+002	8.796384e+001
8.234553e+002	8.789183e+001
8.239374e+002	8.781060e+001
8.244196e+002	8.771944e+001
8.249016e+002	8.761761e+001
8.253838e+002	8.750437e+001
8.258658e+002	8.737896e+001
8.263480e+002	8.724071e+001
8.268301e+002	8.708899e+001
8.273123e+002	8.692332e+001
8.277943e+002	8.674335e+001
8.282765e+002	8.654896e+001
8.287585e+002	8.634019e+001
8.292407e+002	8.611738e+001
8.297228e+002	8.588108e+001
8.302050e+002	8.563213e+001
8.306870e+002	8.537160e+001
8.311692e+002	8.510086e+001
8.316512e+002	8.482153e+001
8.321334e+002	8.453548e+001
8.326155e+002	8.424485e+001
8.330977e+002	8.395204e+001
8.335797e+002	8.365968e+001
8.340619e+002	8.337060e+001
8.345439e+002	8.308780e+001
8.350261e+002	8.281439e+001
8.355082e+002	8.255358e+001
8.359904e+002	8.230852e+001
8.364724e+002	8.208228e+001
8.369546e+002	8.187775e+001
8.374366e+002	8.169762e+001
8.379188e+002	8.154427e+001
8.384009e+002	8.141975e+001
8.388831e+002	8.132574e+001
8.393651e+002	8.126358e+001
8.398473e+002	8.123415e+001
8.403293e+002	8.123800e+001
8.408115e+002	8.127519e+001
8.412936e+002	8.134545e+001
8.417758e+002	8.144804e+001
8.422578e+002	8.158192e+001
8.427400e+002	8.174555e+001
8.432220e+002	8.193718e+001
8.437042e+002	8.215464e+001
8.441863e+002	8.239556e+001
8.446685e+002	8.265728e+001
8.451505e+002	8.293705e+001
8.456327e+002	8.323194e+001
8.461147e+002	8.353902e+001
8.465969e+002	8.385532e+001
8.470790e+002	8.417800e+001
8.475612e+002	8.450426e+001
8.480432e+002	8.483150e+001
8.485254e+002	8.515726e+001
8.490074e+002	8.547931e+001
8.494896e+002	8.579564e+001
8.499717e+002	8.610442e+001
8.504539e+002	8.640411e+001
8.509359e+002	8.669328e+001
8.514181e+002	8.697086e+001
8.519001e+002	8.723589e+001
8.523823e+002	8.748767e+001
8.528644e+002	8.772574e+001
8.533466e+002	8.794982e+001
8.538286e+002	8.815984e+001
8.543108e+002	8.835595e+001
8.547928e+002	8.853842e+001
8.552750e+002	8.870770e+001
8.557571e+002	8.886431e+001
8.562393e+002	8.900888e+001
8.567213e+002	8.914204e+001
8.572035e+002	8.926448e+001
8.576855e+002	8.937686e+001
8.581677e+002	8.947986e+001
8.586498e+002	8.957409e+001
8.591320e+002	8.966021e+001
8.596140e+002	8.973882e+001
8.600962e+002	8.981050e+001
8.605782e+002	8.987588e+001
8.610604e+002	8.993551e+001
8.615425e+002	8.998994e+001
8.620247e+002	9.003973e+001
8.625067e+002	9.008530e+001
8.629889e+002	9.012711e+001
8.634709e+002	9.016547e+001
8.639531e+002	9.020063e+001
8.644352e+002	9.023278e+001
8.649174e+002	9.026202e+001
8.653994e+002	9.028844e+001
8.658816e+002	9.031207e+001
8.663636e+002	9.033296e+001
8.668458e+002	9.035119e+001
8.673279e+002	9.036687e+001
8.678101e+002	9.038014e+001
8.682921e+002	9.039120e+001
8.687743e+002	9.040022e+001
8.692563e+002	9.040741e+001
8.697385e+002	9.041295e+001
8.702206e+002	9.041698e+001
8.707027e+002	9.041959e+001
8.711848e+002	9.042084e+001
8.716669e+002	9.042072e+001
8.721490e+002	9.041921e+001
8.726312e+002	9.041627e+001
8.731133e+002	9.041183e+001
8.735954e+002	9.040584e+001
8.740775e+002	9.039825e+001
8.745596e+002	9.038902e+001
8.750417e+002	9.037810e+001
8.755239e+002	9.036543e+001
8.760060e+002	9.035095e+001
8.764881e+002	9.033459e+001
8.769702e+002	9.031627e+001
8.774523e+002	9.029587e+001
8.779344e+002	9.027330e+001
8.784166e+002	9.024848e+001
8.788987e+002	9.022136e+001
8.793808e+002	9.019189e+001
8.798629e+002	9.016014e+001
8.803450e+002	9.012619e+001
8.808271e+002	9.009020e+001
8.813093e+002	9.005241e+001
8.817914e+002	9.001308e+001
8.822735e+002	8.997251e+001
8.827556e+002	8.993102e+001
8.832377e+002	8.988894e+001
8.837198e+002	8.984654e+001
8.842020e+002	8.980409e+001
8.846841e+002	8.976178e+001
8.851662e+002	8.971980e+001
8.856483e+002	8.967828e+001
8.861304e+002	8.963733e+001
8.866125e+002	8.959705e+001
8.870947e+002	8.955752e+001
8.875768e+002	8.951881e+001
8.880589e+002	8.948102e+001
8.885410e+002	8.944421e+001
8.890231e+002	8.940847e+001
8.895052e+002	8.937387e+001
8.899874e+002	8.934050e+001
8.904695e+002	8.930844e+001
8.909516e+002	8.927777e+001
8.914337e+002	8.924857e+001
8.919158e+002	8.922094e+001
8.923979e+002	8.919498e+001
8.928801e+002	8.917078e+001
8.933622e+002	8.914846e+001
8.938443e+002	8.912814e+001
8.943264e+002	8.910994e+001
8.948085e+002	8.909397e+001
8.952906e+002	8.908036e+001
8.957728e+002	8.906921e+001
8.962549e+002	8.906059e+001
8.967370e+002	8.905461e+001
8.972191e+002	8.905132e+001
8.977012e+002	8.905078e+001
8.981833e+002	8.905305e+001
8.986655e+002	8.905815e+001
8.991476e+002	8.906614e+001
8.996297e+002	8.907702e+001
9.001118e+002	8.909080e+001
9.005939e+002	8.910744e+001
9.010760e+002	8.912689e+001
9.015582e+002	8.914906e+001
9.020403e+002	8.917377e+001
9.025224e+002	8.920088e+001
9.030045e+002	8.923016e+001
9.034866e+002	8.926137e+001
9.039688e+002	8.929425e+001
9.044509e+002	8.932854e+001
9.049330e+002	8.936396e+001
9.054151e+002	8.940022e+001
9.058972e+002	8.943704e+001
9.063793e+002	8.947409e+001
9.068615e+002	8.951105e+001
9.073436e+002	8.954758e+001
9.078257e+002	8.958332e+001
9.083078e+002	8.961794e+001
9.087899e+002	8.965109e+001
9.092720e+002	8.968248e+001
9.097542e+002	8.971183e+001
9.102363e+002	8.973894e+001
9.107184e+002	8.976365e+001
9.112005e+002	8.978584e+001
9.116826e+002	8.980548e+001
9.121647e+002	8.982256e+001
9.126469e+002	8.983711e+001
9.131290e+002	8.984921e+001
9.136111e+002	8.985890e+001
9.140932e+002	8.986625e+001
9.145753e+002	8.987132e+001
9.150574e+002	8.987415e+001
9.155396e+002	8.987481e+001
9.160217e+002	8.987335e+001
9.165038e+002	8.986987e+001
9.169859e+002	8.986449e+001
9.174680e+002	8.985735e+001
9.179501e+002	8.984862e+001
9.184323e+002	8.983850e+001
9.189144e+002	8.982719e+001
9.193965e+002	8.981488e+001
9.198786e+002	8.980173e+001
9.203607e+002	8.978788e+001
9.208428e+002	8.977342e+001
9.213250e+002	8.975842e+001
9.218071e+002	8.974290e+001
9.222892e+002	8.972685e+001
9.227713e+002	8.971024e+001
9.232534e+002	8.969300e+001
9.237355e+002	8.967506e+001
9.242177e+002	8.965632e+001
9.246998e+002	8.963667e+001
9.251819e+002	8.961599e+001
9.256640e+002	8.959414e+001
9.261461e+002	8.957096e+001
9.266282e+002	8.954630e+001
9.271104e+002	8.951996e+001
9.275925e+002	8.949180e+001
9.280746e+002	8.946162e+001
9.285567e+002	8.942928e+001
9.290388e+002	8.939462e+001
9.295209e+002	8.935754e+001
9.300031e+002	8.931794e+001
9.304852e+002	8.927576e+001
9.309673e+002	8.923096e+001
9.314494e+002	8.918351e+001
9.319315e+002	8.913342e+001
9.324136e+002	8.908068e+001
9.328958e+002	8.902529e+001
9.333779e+002	8.896727e+001
9.338600e+002	8.890662e+001
9.343421e+002	8.884338e+001
9.348242e+002	8.877761e+001
9.353063e+002	8.870937e+001
9.357885e+002	8.863881e+001
9.362706e+002	8.856609e+001
9.367527e+002	8.849144e+001
9.372348e+002	8.841515e+001
9.377169e+002	8.833755e+001
9.381990e+002	8.825904e+001
9.386812e+002	8.818008e+001
9.391633e+002	8.810118e+001
9.396454e+002	8.802287e+001
9.401275e+002	8.794573e+001
9.406096e+002	8.787036e+001
9.410917e+002	8.779736e+001
9.415739e+002	8.772732e+001
9.420560e+002	8.766080e+001
9.425381e+002	8.759834e+001
9.430202e+002	8.754037e+001
9.435023e+002	8.748732e+001
9.439844e+002	8.743946e+001
9.444666e+002	8.739703e+001
9.449487e+002	8.736012e+001
9.454308e+002	8.732877e+001
9.459129e+002	8.730287e+001
9.463950e+002	8.728227e+001
9.468771e+002	8.726669e+001
9.473593e+002	8.725584e+001
9.478414e+002	8.724932e+001
9.483235e+002	8.724672e+001
9.488056e+002	8.724759e+001
9.492877e+002	8.725146e+001
9.497698e+002	8.725782e+001
9.502520e+002	8.726617e+001
9.507341e+002	8.727597e+001
9.512162e+002	8.728672e+001
9.516983e+002	8.729790e+001
9.521804e+002	8.730903e+001
9.526625e+002	8.731963e+001
9.531447e+002	8.732931e+001
9.536268e+002	8.733768e+001
9.541089e+002	8.734442e+001
9.545910e+002	8.734925e+001
9.550731e+002	8.735195e+001
9.555552e+002	8.735233e+001
9.560374e+002	8.735024e+001
9.565195e+002	8.734557e+001
9.570016e+002	8.733823e+001
9.574837e+002	8.732816e+001
9.579658e+002	8.731529e+001
9.584479e+002	8.729964e+001
9.589301e+002	8.728119e+001
9.594122e+002	8.726001e+001
9.598943e+002	8.723616e+001
9.603764e+002	8.720975e+001
9.608585e+002	8.718091e+001
9.613406e+002	8.714977e+001
9.618228e+002	8.711651e+001
9.623049e+002	8.708125e+001
9.627870e+002	8.704414e+001
9.632691e+002	8.700529e+001
9.637512e+002	8.696478e+001
9.642333e+002	8.692270e+001
9.647155e+002	8.687908e+001
9.651976e+002	8.683398e+001
9.656797e+002	8.678746e+001
9.661618e+002	8.673961e+001
9.666439e+002	8.669051e+001
9.671260e+002	8.664029e+001
9.676082e+002	8.658909e+001
9.680903e+002	8.653705e+001
9.685724e+002	8.648428e+001
9.690545e+002	8.643092e+001
9.695366e+002	8.637702e+001
9.700187e+002	8.632265e+001
9.705009e+002	8.626781e+001
9.709830e+002	8.621244e+001
9.714651e+002	8.615648e+001
9.719472e+002	8.609982e+001
9.724293e+002	8.604228e+001
9.729114e+002	8.598367e+001
9.733936e+002	8.592373e+001
9.738757e+002	8.586218e+001
9.743578e+002	8.579869e+001
9.748399e+002	8.573291e+001
9.753220e+002	8.566444e+001
9.758041e+002	8.559291e+001
9.762863e+002	8.551794e+001
9.767684e+002	8.543918e+001
9.772505e+002	8.535631e+001
9.777326e+002	8.526907e+001
9.782147e+002	8.517730e+001
9.786968e+002	8.508084e+001
9.791790e+002	8.497965e+001
9.796611e+002	8.487375e+001
9.801432e+002	8.476318e+001
9.806253e+002	8.464806e+001
9.811074e+002	8.452850e+001
9.815895e+002	8.440464e+001
9.820717e+002	8.427663e+001
9.825538e+002	8.414462e+001
9.830359e+002	8.400874e+001
9.835180e+002	8.386913e+001
9.840001e+002	8.372592e+001
9.844822e+002	8.357922e+001
9.849644e+002	8.342915e+001
9.854465e+002	8.327577e+001
9.859286e+002	8.311918e+001
9.864107e+002	8.295945e+001
9.868928e+002	8.279665e+001
9.873749e+002	8.263088e+001
9.878571e+002	8.246225e+001
9.883392e+002	8.229094e+001
9.888213e+002	8.211713e+001
9.893034e+002	8.194114e+001
9.897855e+002	8.176331e+001
9.902676e+002	8.158405e+001
9.907498e+002	8.140386e+001
9.912319e+002	8.122327e+001
9.917140e+002	8.104286e+001
9.921961e+002	8.086324e+001
9.926782e+002	8.068504e+001
9.931603e+002	8.050887e+001
9.936425e+002	8.033538e+001
9.941246e+002	8.016517e+001
9.946067e+002	7.999885e+001
9.950888e+002	7.983696e+001
9.955709e+002	7.968005e+001
9.960530e+002	7.952856e+001
9.965352e+002	7.938291e+001
9.970173e+002	7.924338e+001
9.974994e+002	7.911018e+001
9.979815e+002	7.898339e+001
9.984636e+002	7.886296e+001
9.989457e+002	7.874871e+001
9.994279e+002	7.864034e+001
9.999100e+002	7.853745e+001
1.000392e+003	7.843951e+001
1.000874e+003	7.834594e+001
1.001356e+003	7.825608e+001
1.001838e+003	7.816924e+001
1.002321e+003	7.808469e+001
1.002803e+003	7.800172e+001
1.003285e+003	7.791956e+001
1.003767e+003	7.783752e+001
1.004249e+003	7.775485e+001
1.004731e+003	7.767089e+001
1.005213e+003	7.758500e+001
1.005695e+003	7.749661e+001
1.006177e+003	7.740524e+001
1.006660e+003	7.731049e+001
1.007142e+003	7.721210e+001
1.007624e+003	7.710992e+001
1.008106e+003	7.700394e+001
1.008588e+003	7.689423e+001
1.009070e+003	7.678096e+001
1.009552e+003	7.666442e+001
1.010034e+003	7.654491e+001
1.010517e+003	7.642278e+001
1.010999e+003	7.629839e+001
1.011481e+003	7.617209e+001
1.011963e+003	7.604426e+001
1.012445e+003	7.591525e+001
1.012927e+003	7.578542e+001
1.013409e+003	7.565516e+001
1.013891e+003	7.552486e+001
1.014373e+003	7.539491e+001
1.014856e+003	7.526579e+001
1.015338e+003	7.513789e+001
1.015820e+003	7.501172e+001
1.016302e+003	7.488769e+001
1.016784e+003	7.476624e+001
1.017266e+003	7.464778e+001
1.017748e+003	7.453267e+001
1.018230e+003	7.442123e+001
1.018713e+003	7.431377e+001
1.019195e+003	7.421053e+001
1.019677e+003	7.411175e+001
1.020159e+003	7.401765e+001
1.020641e+003	7.392844e+001
1.021123e+003	7.384431e+001
1.021605e+003	7.376544e+001
1.022087e+003	7.369196e+001
1.022569e+003	7.362400e+001
1.023052e+003	7.356160e+001
1.023534e+003	7.350476e+001
1.024016e+003	7.345342e+001
1.024498e+003	7.340745e+001
1.024980e+003	7.336669e+001
1.025462e+003	7.333096e+001
1.025944e+003	7.330008e+001
1.026426e+003	7.327385e+001
1.026908e+003	7.325214e+001
1.027391e+003	7.323484e+001
1.027873e+003	7.322186e+001
1.028355e+003	7.321315e+001
1.028837e+003	7.320869e+001
1.029319e+003	7.320847e+001
1.029801e+003	7.321247e+001
1.030283e+003	7.322070e+001
1.030765e+003	7.323313e+001
1.031248e+003	7.324976e+001
1.031730e+003	7.327055e+001
1.032212e+003	7.329549e+001
1.032694e+003	7.332452e+001
1.033176e+003	7.335762e+001
1.033658e+003	7.339471e+001
1.034140e+003	7.343571e+001
1.034622e+003	7.348049e+001
1.035104e+003	7.352890e+001
1.035587e+003	7.358067e+001
1.036069e+003	7.363552e+001
1.036551e+003	7.369307e+001
1.037033e+003	7.375283e+001
1.037515e+003	7.381432e+001
1.037997e+003	7.387693e+001
1.038479e+003	7.394005e+001
1.038961e+003	7.400300e+001
1.039444e+003	7.406511e+001
1.039926e+003	7.412566e+001
1.040408e+003	7.418394e+001
1.040890e+003	7.423923e+001
1.041372e+003	7.429077e+001
1.041854e+003	7.433784e+001
1.042336e+003	7.437969e+001
1.042818e+003	7.441563e+001
1.043301e+003	7.444498e+001
1.043783e+003	7.446713e+001
1.044265e+003	7.448158e+001
1.044747e+003	7.448786e+001
1.045229e+003	7.448566e+001
1.045711e+003	7.447474e+001
1.046193e+003	7.445493e+001
1.046675e+003	7.442616e+001
1.047157e+003	7.438844e+001
1.047640e+003	7.434181e+001
1.048122e+003	7.428639e+001
1.048604e+003	7.422231e+001
1.049086e+003	7.414977e+001
1.049568e+003	7.406901e+001
1.050050e+003	7.398032e+001
1.050532e+003	7.388403e+001
1.051014e+003	7.378053e+001
1.051496e+003	7.367026e+001
1.051979e+003	7.355366e+001
1.052461e+003	7.343122e+001
1.052943e+003	7.330345e+001
1.053425e+003	7.317087e+001
1.053907e+003	7.303402e+001
1.054389e+003	7.289343e+001
1.054871e+003	7.274969e+001
1.055353e+003	7.260339e+001
1.055835e+003	7.245518e+001
1.056318e+003	7.230577e+001
1.056800e+003	7.215591e+001
1.057282e+003	7.200642e+001
1.057764e+003	7.185812e+001
1.058246e+003	7.171192e+001
1.058728e+003	7.156867e+001
1.059210e+003	7.142922e+001
1.059692e+003	7.129436e+001
1.060175e+003	7.116482e+001
1.060657e+003	7.104123e+001
1.061139e+003	7.092416e+001
1.061621e+003	7.081406e+001
1.062103e+003	7.071133e+001
1.062585e+003	7.061626e+001
1.063067e+003	7.052910e+001
1.063549e+003	7.045000e+001
1.064031e+003	7.037909e+001
1.064514e+003	7.031641e+001
1.064996e+003	7.026196e+001
1.065478e+003	7.021566e+001
1.065960e+003	7.017742e+001
1.066442e+003	7.014705e+001
1.066924e+003	7.012435e+001
1.067406e+003	7.010909e+001
1.067888e+003	7.010103e+001
1.068371e+003	7.009992e+001
1.068853e+003	7.010554e+001
1.069335e+003	7.011769e+001
1.069817e+003	7.013616e+001
1.070299e+003	7.016077e+001
1.070781e+003	7.019129e+001
1.071263e+003	7.022752e+001
1.071745e+003	7.026919e+001
1.072228e+003	7.031596e+001
1.072710e+003	7.036747e+001
1.073192e+003	7.042328e+001
1.073674e+003	7.048289e+001
1.074156e+003	7.054578e+001
1.074638e+003	7.061137e+001
1.075120e+003	7.067910e+001
1.075602e+003	7.074837e+001
1.076084e+003	7.081862e+001
1.076567e+003	7.088926e+001
1.077049e+003	7.095976e+001
1.077531e+003	7.102959e+001
1.078013e+003	7.109825e+001
1.078495e+003	7.116522e+001
1.078977e+003	7.123003e+001
1.079459e+003	7.129224e+001
1.079941e+003	7.135143e+001
1.080423e+003	7.140720e+001
1.080906e+003	7.145930e+001
1.081388e+003	7.150746e+001
1.081870e+003	7.155156e+001
1.082352e+003	7.159156e+001
1.082834e+003	7.162755e+001
1.083316e+003	7.165968e+001
1.083798e+003	7.168825e+001
1.084280e+003	7.171364e+001
1.084762e+003	7.173634e+001
1.085245e+003	7.175691e+001
1.085727e+003	7.177602e+001
1.086209e+003	7.179436e+001
1.086691e+003	7.181276e+001
1.087173e+003	7.183205e+001
1.087655e+003	7.185309e+001
1.088137e+003	7.187683e+001
1.088619e+003	7.190418e+001
1.089102e+003	7.193605e+001
1.089584e+003	7.197333e+001
1.090066e+003	7.201682e+001
1.090548e+003	7.206728e+001
1.091030e+003	7.212534e+001
1.091512e+003	7.219151e+001
1.091994e+003	7.226619e+001
1.092476e+003	7.234962e+001
1.092958e+003	7.244189e+001
1.093441e+003	7.254293e+001
1.093923e+003	7.265253e+001
1.094405e+003	7.277035e+001
1.094887e+003	7.289591e+001
1.095369e+003	7.302863e+001
1.095851e+003	7.316782e+001
1.096333e+003	7.331270e+001
1.096815e+003	7.346246e+001
1.097298e+003	7.361618e+001
1.097780e+003	7.377293e+001
1.098262e+003	7.393171e+001
1.098744e+003	7.409151e+001
1.099226e+003	7.425130e+001
1.099708e+003	7.441002e+001
1.100190e+003	7.456664e+001
1.100672e+003	7.472015e+001
1.101155e+003	7.486951e+001
1.101637e+003	7.501379e+001
1.102119e+003	7.515204e+001
1.102601e+003	7.528342e+001
1.103083e+003	7.540713e+001
1.103565e+003	7.552247e+001
1.104047e+003	7.562881e+001
1.104529e+003	7.572564e+001
1.105011e+003	7.581250e+001
1.105494e+003	7.588905e+001
1.105976e+003	7.595504e+001
1.106458e+003	7.601026e+001
1.106940e+003	7.605463e+001
1.107422e+003	7.608807e+001
1.107904e+003	7.611057e+001
1.108386e+003	7.612218e+001
1.108868e+003	7.612296e+001
1.109350e+003	7.611297e+001
1.109833e+003	7.609231e+001
1.110315e+003	7.606107e+001
1.110797e+003	7.601939e+001
1.111279e+003	7.596735e+001
1.111761e+003	7.590509e+001
1.112243e+003	7.583273e+001
1.112725e+003	7.575043e+001
1.113207e+003	7.565835e+001
1.113689e+003	7.555668e+001
1.114172e+003	7.544563e+001
1.114654e+003	7.532548e+001
1.115136e+003	7.519649e+001
1.115618e+003	7.505901e+001
1.116100e+003	7.491344e+001
1.116582e+003	7.476023e+001
1.117064e+003	7.459988e+001
1.117546e+003	7.443293e+001
1.118029e+003	7.426002e+001
1.118511e+003	7.408181e+001
1.118993e+003	7.389903e+001
1.119475e+003	7.371246e+001
1.119957e+003	7.352288e+001
1.120439e+003	7.333114e+001
1.120921e+003	7.313808e+001
1.121403e+003	7.294460e+001
1.121885e+003	7.275153e+001
1.122368e+003	7.255977e+001
1.122850e+003	7.237019e+001
1.123332e+003	7.218368e+001
1.123814e+003	7.200107e+001
1.124296e+003	7.182324e+001
1.124778e+003	7.165102e+001
1.125260e+003	7.148525e+001
1.125742e+003	7.132675e+001
1.126225e+003	7.117629e+001
1.126707e+003	7.103464e+001
1.127189e+003	7.090248e+001
1.127671e+003	7.078049e+001
1.128153e+003	7.066921e+001
1.128635e+003	7.056918e+001
1.129117e+003	7.048077e+001
1.129599e+003	7.040427e+001
1.130082e+003	7.033987e+001
1.130564e+003	7.028767e+001
1.131046e+003	7.024757e+001
1.131528e+003	7.021946e+001
1.132010e+003	7.020304e+001
1.132492e+003	7.019800e+001
1.132974e+003	7.020387e+001
1.133456e+003	7.022020e+001
1.133938e+003	7.024638e+001
1.134421e+003	7.028185e+001
1.134903e+003	7.032595e+001
1.135385e+003	7.037804e+001
1.135867e+003	7.043740e+001
1.136349e+003	7.050337e+001
1.136831e+003	7.057526e+001
1.137313e+003	7.065242e+001
1.137795e+003	7.073419e+001
1.138277e+003	7.081997e+001
1.138760e+003	7.090919e+001
1.139242e+003	7.100137e+001
1.139724e+003	7.109604e+001
1.140206e+003	7.119279e+001
1.140688e+003	7.129131e+001
1.141170e+003	7.139127e+001
1.141652e+003	7.149244e+001
1.142134e+003	7.159460e+001
1.142616e+003	7.169758e+001
1.143099e+003	7.180124e+001
1.143581e+003	7.190548e+001
1.144063e+003	7.201025e+001
1.144545e+003	7.211551e+001
1.145027e+003	7.222132e+001
1.145509e+003	7.232775e+001
1.145991e+003	7.243493e+001
1.146473e+003	7.254305e+001
1.146956e+003	7.265234e+001
1.147438e+003	7.276305e+001
1.147920e+003	7.287547e+001
1.148402e+003	7.298990e+001
1.148884e+003	7.310667e+001
1.149366e+003	7.322607e+001
1.149848e+003	7.334841e+001
1.150330e+003	7.347395e+001
1.150813e+003	7.360292e+001
1.151295e+003	7.373553e+001
1.151777e+003	7.387196e+001
1.152259e+003	7.401228e+001
1.152741e+003	7.415656e+001
1.153223e+003	7.430476e+001
1.153705e+003	7.445681e+001
1.154187e+003	7.461253e+001
1.154669e+003	7.477167e+001
1.155152e+003	7.493388e+001
1.155634e+003	7.509876e+001
1.156116e+003	7.526579e+001
1.156598e+003	7.543440e+001
1.157080e+003	7.560394e+001
1.157562e+003	7.577371e+001
1.158044e+003	7.594292e+001
1.158526e+003	7.611075e+001
1.159009e+003	7.627635e+001
1.159491e+003	7.643884e+001
1.159973e+003	7.659729e+001
1.160455e+003	7.675079e+001
1.160937e+003	7.689841e+001
1.161419e+003	7.703920e+001
1.161901e+003	7.717222e+001
1.162383e+003	7.729652e+001
1.162865e+003	7.741120e+001
1.163348e+003	7.751532e+001
1.163830e+003	7.760800e+001
1.164312e+003	7.768841e+001
1.164794e+003	7.775577e+001
1.165276e+003	7.780937e+001
1.165758e+003	7.784863e+001
1.166240e+003	7.787303e+001
1.166722e+003	7.788223e+001
1.167204e+003	7.787598e+001
1.167687e+003	7.785417e+001
1.168169e+003	7.781685e+001
1.168651e+003	7.776418e+001
1.169133e+003	7.769645e+001
1.169615e+003	7.761409e+001
1.170097e+003	7.751761e+001
1.170579e+003	7.740768e+001
1.171061e+003	7.728506e+001
1.171543e+003	7.715063e+001
1.172026e+003	7.700535e+001
1.172508e+003	7.685030e+001
1.172990e+003	7.668661e+001
1.173472e+003	7.651549e+001
1.173954e+003	7.633815e+001
1.174436e+003	7.615582e+001
1.174918e+003	7.596971e+001
1.175400e+003	7.578098e+001
1.175883e+003	7.559072e+001
1.176365e+003	7.539997e+001
1.176847e+003	7.520966e+001
1.177329e+003	7.502066e+001
1.177811e+003	7.483377e+001
1.178293e+003	7.464972e+001
1.178775e+003	7.446918e+001
1.179257e+003	7.429274e+001
1.179740e+003	7.412098e+001
1.180222e+003	7.395435e+001
1.180704e+003	7.379329e+001
1.181186e+003	7.363811e+001
1.181668e+003	7.348908e+001
1.182150e+003	7.334638e+001
1.182632e+003	7.321011e+001
1.183114e+003	7.308031e+001
1.183596e+003	7.295697e+001
1.184079e+003	7.284000e+001
1.184561e+003	7.272936e+001
1.185043e+003	7.262490e+001
1.185525e+003	7.252650e+001
1.186007e+003	7.243401e+001
1.186489e+003	7.234724e+001
1.186971e+003	7.226599e+001
1.187453e+003	7.219003e+001
1.187936e+003	7.211906e+001
1.188418e+003	7.205275e+001
1.188900e+003	7.199075e+001
1.189382e+003	7.193261e+001
1.189864e+003	7.187790e+001
1.190346e+003	7.182616e+001
1.190828e+003	7.177691e+001
1.191310e+003	7.172969e+001
1.191792e+003	7.168407e+001
1.192275e+003	7.163967e+001
1.192757e+003	7.159618e+001
1.193239e+003	7.155331e+001
1.193721e+003	7.151095e+001
1.194203e+003	7.146902e+001
1.194685e+003	7.142763e+001
1.195167e+003	7.138699e+001
1.195649e+003	7.134750e+001
1.196131e+003	7.130968e+001
1.196614e+003	7.127429e+001
1.197096e+003	7.124220e+001
1.197578e+003	7.121450e+001
1.198060e+003	7.119244e+001
1.198542e+003	7.117738e+001
1.199024e+003	7.117084e+001
1.199506e+003	7.117445e+001
1.199988e+003	7.118987e+001
1.200470e+003	7.121883e+001
1.200953e+003	7.126303e+001
1.201435e+003	7.132412e+001
1.201917e+003	7.140369e+001
1.202399e+003	7.150317e+001
1.202881e+003	7.162388e+001
1.203363e+003	7.176688e+001
1.203845e+003	7.193307e+001
1.204327e+003	7.212306e+001
1.204810e+003	7.233725e+001
1.205292e+003	7.257573e+001
1.205774e+003	7.283836e+001
1.206256e+003	7.312471e+001
1.206738e+003	7.343413e+001
1.207220e+003	7.376566e+001
1.207702e+003	7.411819e+001
1.208184e+003	7.449037e+001
1.208667e+003	7.488068e+001
1.209149e+003	7.528744e+001
1.209631e+003	7.570885e+001
1.210113e+003	7.614304e+001
1.210595e+003	7.658807e+001
1.211077e+003	7.704194e+001
1.211559e+003	7.750270e+001
1.212041e+003	7.796842e+001
1.212523e+003	7.843722e+001
1.213006e+003	7.890727e+001
1.213488e+003	7.937690e+001
1.213970e+003	7.984451e+001
1.214452e+003	8.030862e+001
1.214934e+003	8.076791e+001
1.215416e+003	8.122115e+001
1.215898e+003	8.166729e+001
1.216380e+003	8.210535e+001
1.216863e+003	8.253450e+001
1.217345e+003	8.295402e+001
1.217827e+003	8.336327e+001
1.218309e+003	8.376170e+001
1.218791e+003	8.414885e+001
1.219273e+003	8.452431e+001
1.219755e+003	8.488778e+001
1.220237e+003	8.523897e+001
1.220719e+003	8.557768e+001
1.221202e+003	8.590375e+001
1.221684e+003	8.621709e+001
1.222166e+003	8.651765e+001
1.222648e+003	8.680542e+001
1.223130e+003	8.708045e+001
1.223612e+003	8.734281e+001
1.224094e+003	8.759261e+001
1.224576e+003	8.783001e+001
1.225058e+003	8.805518e+001
1.225541e+003	8.826832e+001
1.226023e+003	8.846968e+001
1.226505e+003	8.865954e+001
1.226987e+003	8.883820e+001
1.227469e+003	8.900600e+001
1.227951e+003	8.916330e+001
1.228433e+003	8.931052e+001
1.228915e+003	8.944807e+001
1.229397e+003	8.957638e+001
1.229880e+003	8.969589e+001
1.230362e+003	8.980701e+001
1.230844e+003	8.991019e+001
1.231326e+003	9.000584e+001
1.231808e+003	9.009433e+001
1.232290e+003	9.017604e+001
1.232772e+003	9.025135e+001
1.233254e+003	9.032062e+001
1.233737e+003	9.038422e+001
1.234219e+003	9.044250e+001
1.234701e+003	9.049586e+001
1.235183e+003	9.054466e+001
1.235665e+003	9.058928e+001
1.236147e+003	9.063005e+001
1.236629e+003	9.066733e+001
1.237111e+003	9.070142e+001
1.237594e+003	9.073260e+001
1.238076e+003	9.076116e+001
1.238558e+003	9.078732e+001
1.239040e+003	9.081130e+001
1.239522e+003	9.083333e+001
1.240004e+003	9.085359e+001
1.240486e+003	9.087231e+001
1.240968e+003	9.088966e+001
1.241450e+003	9.090585e+001
1.241932e+003	9.092107e+001
1.242415e+003	9.093549e+001
1.242897e+003	9.094931e+001
1.243379e+003	9.096268e+001
1.243861e+003	9.097576e+001
1.244343e+003	9.098869e+001
1.244825e+003	9.100160e+001
1.245307e+003	9.101463e+001
1.245789e+003	9.102786e+001
1.246271e+003	9.104143e+001
1.246754e+003	9.105543e+001
1.247236e+003	9.106997e+001
1.247718e+003	9.108517e+001
1.248200e+003	9.110111e+001
1.248682e+003	9.111787e+001
1.249164e+003	9.113551e+001
1.249646e+003	9.115408e+001
1.250128e+003	9.117357e+001
1.250611e+003	9.119395e+001
1.251093e+003	9.121516e+001
1.251575e+003	9.123711e+001
1.252057e+003	9.125970e+001
1.252539e+003	9.128278e+001
1.253021e+003	9.130623e+001
1.253503e+003	9.132991e+001
1.253985e+003	9.135369e+001
1.254468e+003	9.137746e+001
1.254950e+003	9.140108e+001
1.255432e+003	9.142451e+001
1.255914e+003	9.144763e+001
1.256396e+003	9.147041e+001
1.256878e+003	9.149281e+001
1.257360e+003	9.151477e+001
1.257842e+003	9.153632e+001
1.258324e+003	9.155743e+001
1.258807e+003	9.157814e+001
1.259289e+003	9.159850e+001
1.259771e+003	9.161854e+001
1.260253e+003	9.163834e+001
1.260735e+003	9.165795e+001
1.261217e+003	9.167747e+001
1.261699e+003	9.169698e+001
1.262181e+003	9.171654e+001
1.262664e+003	9.173621e+001
1.263146e+003	9.175607e+001
1.263628e+003	9.177612e+001
1.264110e+003	9.179640e+001
1.264592e+003	9.181692e+001
1.265074e+003	9.183768e+001
1.265556e+003	9.185869e+001
1.266038e+003	9.187992e+001
1.266521e+003	9.190137e+001
1.267003e+003	9.192300e+001
1.267485e+003	9.194476e+001
1.267967e+003	9.196663e+001
1.268449e+003	9.198853e+001
1.268931e+003	9.201037e+001
1.269413e+003	9.203207e+001
1.269895e+003	9.205352e+001
1.270377e+003	9.207462e+001
1.270859e+003	9.209526e+001
1.271342e+003	9.211533e+001
1.271824e+003	9.213470e+001
1.272306e+003	9.215331e+001
1.272788e+003	9.217103e+001
1.273270e+003	9.218778e+001
1.273752e+003	9.220348e+001
1.274234e+003	9.221801e+001
1.274716e+003	9.223130e+001
1.275198e+003	9.224326e+001
1.275681e+003	9.225377e+001
1.276163e+003	9.226275e+001
1.276645e+003	9.227013e+001
1.277127e+003	9.227583e+001
1.277609e+003	9.227982e+001
1.278091e+003	9.228205e+001
1.278573e+003	9.228252e+001
1.279055e+003	9.228122e+001
1.279538e+003	9.227815e+001
1.280020e+003	9.227332e+001
1.280502e+003	9.226672e+001
1.280984e+003	9.225835e+001
1.281466e+003	9.224817e+001
1.281948e+003	9.223615e+001
1.282430e+003	9.222225e+001
1.282912e+003	9.220645e+001
1.283395e+003	9.218871e+001
1.283877e+003	9.216899e+001
1.284359e+003	9.214729e+001
1.284841e+003	9.212363e+001
1.285323e+003	9.209800e+001
1.285805e+003	9.207043e+001
1.286287e+003	9.204095e+001
1.286769e+003	9.200959e+001
1.287251e+003	9.197640e+001
1.287734e+003	9.194143e+001
1.288216e+003	9.190469e+001
1.288698e+003	9.186626e+001
1.289180e+003	9.182619e+001
1.289662e+003	9.178455e+001
1.290144e+003	9.174136e+001
1.290626e+003	9.169673e+001
1.291108e+003	9.165072e+001
1.291591e+003	9.160339e+001
1.292073e+003	9.155482e+001
1.292555e+003	9.150507e+001
1.293037e+003	9.145419e+001
1.293519e+003	9.140225e+001
1.294001e+003	9.134931e+001
1.294483e+003	9.129545e+001
1.294965e+003	9.124075e+001
1.295448e+003	9.118530e+001
1.295930e+003	9.112923e+001
1.296412e+003	9.107269e+001
1.296894e+003	9.101580e+001
1.297376e+003	9.095875e+001
1.297858e+003	9.090170e+001
1.298340e+003	9.084485e+001
1.298822e+003	9.078840e+001
1.299304e+003	9.073254e+001
1.299786e+003	9.067750e+001
1.300269e+003	9.062347e+001
1.300751e+003	9.057068e+001
1.301233e+003	9.051933e+001
1.301715e+003	9.046963e+001
1.302197e+003	9.042177e+001
1.302679e+003	9.037591e+001
1.303161e+003	9.033221e+001
1.303643e+003	9.029081e+001
1.304125e+003	9.025180e+001
1.304608e+003	9.021526e+001
1.305090e+003	9.018123e+001
1.305572e+003	9.014972e+001
1.306054e+003	9.012072e+001
1.306536e+003	9.009421e+001
1.307018e+003	9.007013e+001
1.307500e+003	9.004840e+001
1.307982e+003	9.002895e+001
1.308465e+003	9.001167e+001
1.308947e+003	8.999643e+001
1.309429e+003	8.998312e+001
1.309911e+003	8.997158e+001
1.310393e+003	8.996164e+001
1.310875e+003	8.995314e+001
1.311357e+003	8.994590e+001
1.311839e+003	8.993974e+001
1.312322e+003	8.993451e+001
1.312804e+003	8.993003e+001
1.313286e+003	8.992617e+001
1.313768e+003	8.992282e+001
1.314250e+003	8.991989e+001
1.314732e+003	8.991730e+001
1.315214e+003	8.991503e+001
1.315696e+003	8.991306e+001
1.316178e+003	8.991140e+001
1.316661e+003	8.991009e+001
1.317143e+003	8.990918e+001
1.317625e+003	8.990875e+001
1.318107e+003	8.990891e+001
1.318589e+003	8.990977e+001
1.319071e+003	8.991145e+001
1.319553e+003	8.991409e+001
1.320035e+003	8.991782e+001
1.320518e+003	8.992278e+001
1.321000e+003	8.992908e+001
1.321482e+003	8.993684e+001
1.321964e+003	8.994618e+001
1.322446e+003	8.995717e+001
1.322928e+003	8.996986e+001
1.323410e+003	8.998431e+001
1.323892e+003	9.000055e+001
1.324375e+003	9.001859e+001
1.324857e+003	9.003838e+001
1.325339e+003	9.005994e+001
1.325821e+003	9.008321e+001
1.326303e+003	9.010812e+001
1.326785e+003	9.013462e+001
1.327267e+003	9.016263e+001
1.327749e+003	9.019205e+001
1.328231e+003	9.022279e+001
1.328714e+003	9.025474e+001
1.329196e+003	9.028777e+001
1.329678e+003	9.032174e+001
1.330160e+003	9.035653e+001
1.330642e+003	9.039200e+001
1.331124e+003	9.042799e+001
1.331606e+003	9.046438e+001
1.332088e+003	9.050099e+001
1.332570e+003	9.053768e+001
1.333052e+003	9.057430e+001
1.333535e+003	9.061064e+001
1.334017e+003	9.064655e+001
1.334499e+003	9.068182e+001
1.334981e+003	9.071626e+001
1.335463e+003	9.074965e+001
1.335945e+003	9.078180e+001
1.336427e+003	9.081251e+001
1.336909e+003	9.084159e+001
1.337392e+003	9.086887e+001
1.337874e+003	9.089419e+001
1.338356e+003	9.091742e+001
1.338838e+003	9.093847e+001
1.339320e+003	9.095724e+001
1.339802e+003	9.097367e+001
1.340284e+003	9.098774e+001
1.340766e+003	9.099942e+001
1.341249e+003	9.100873e+001
1.341731e+003	9.101569e+001
1.342213e+003	9.102036e+001
1.342695e+003	9.102279e+001
1.343177e+003	9.102308e+001
1.343659e+003	9.102132e+001
1.344141e+003	9.101761e+001
1.344623e+003	9.101207e+001
1.345105e+003	9.100480e+001
1.345588e+003	9.099588e+001
1.346070e+003	9.098540e+001
1.346552e+003	9.097337e+001
1.347034e+003	9.095982e+001
1.347516e+003	9.094476e+001
1.347998e+003	9.092815e+001
1.348480e+003	9.090998e+001
1.348962e+003	9.089023e+001
1.349445e+003	9.086890e+001
1.349927e+003	9.084602e+001
1.350409e+003	9.082163e+001
1.350891e+003	9.079585e+001
1.351373e+003	9.076875e+001
1.351855e+003	9.074047e+001
1.352337e+003	9.071117e+001
1.352819e+003	9.068100e+001
1.353302e+003	9.065012e+001
1.353784e+003	9.061868e+001
1.354266e+003	9.058685e+001
1.354748e+003	9.055479e+001
1.355230e+003	9.052267e+001
1.355712e+003	9.049063e+001
1.356194e+003	9.045880e+001
1.356676e+003	9.042730e+001
1.357158e+003	9.039621e+001
1.357641e+003	9.036556e+001
1.358123e+003	9.033533e+001
1.358605e+003	9.030547e+001
1.359087e+003	9.027582e+001
1.359569e+003	9.024622e+001
1.360051e+003	9.021646e+001
1.360533e+003	9.018633e+001
1.361015e+003	9.015556e+001
1.361497e+003	9.012392e+001
1.361979e+003	9.009122e+001
1.362462e+003	9.005725e+001
1.362944e+003	9.002184e+001
1.363426e+003	8.998480e+001
1.363908e+003	8.994599e+001
1.364390e+003	8.990524e+001
1.364872e+003	8.986237e+001
1.365354e+003	8.981723e+001
1.365836e+003	8.976961e+001
1.366319e+003	8.971935e+001
1.366801e+003	8.966627e+001
1.367283e+003	8.961024e+001
1.367765e+003	8.955118e+001
1.368247e+003	8.948901e+001
1.368729e+003	8.942376e+001
1.369211e+003	8.935547e+001
1.369693e+003	8.928424e+001
1.370176e+003	8.921025e+001
1.370658e+003	8.913371e+001
1.371140e+003	8.905491e+001
1.371622e+003	8.897417e+001
1.372104e+003	8.889194e+001
1.372586e+003	8.880869e+001
1.373068e+003	8.872501e+001
1.373550e+003	8.864158e+001
1.374032e+003	8.855910e+001
1.374515e+003	8.847839e+001
1.374997e+003	8.840025e+001
1.375479e+003	8.832554e+001
1.375961e+003	8.825508e+001
1.376443e+003	8.818967e+001
1.376925e+003	8.813005e+001
1.377407e+003	8.807691e+001
1.377889e+003	8.803085e+001
1.378372e+003	8.799240e+001
1.378854e+003	8.796196e+001
1.379336e+003	8.793987e+001
1.379818e+003	8.792633e+001
1.380300e+003	8.792148e+001
1.380782e+003	8.792532e+001
1.381264e+003	8.793777e+001
1.381746e+003	8.795865e+001
1.382229e+003	8.798766e+001
1.382711e+003	8.802443e+001
1.383193e+003	8.806853e+001
1.383675e+003	8.811947e+001
1.384157e+003	8.817671e+001
1.384639e+003	8.823970e+001
1.385121e+003	8.830786e+001
1.385603e+003	8.838061e+001
1.386085e+003	8.845737e+001
1.386568e+003	8.853754e+001
1.387050e+003	8.862055e+001
1.387532e+003	8.870584e+001
1.388014e+003	8.879282e+001
1.388496e+003	8.888094e+001
1.388978e+003	8.896960e+001
1.389460e+003	8.905825e+001
1.389942e+003	8.914635e+001
1.390424e+003	8.923337e+001
1.390906e+003	8.931881e+001
1.391389e+003	8.940221e+001
1.391871e+003	8.948311e+001
1.392353e+003	8.956113e+001
1.392835e+003	8.963587e+001
1.393317e+003	8.970701e+001
1.393799e+003	8.977419e+001
1.394281e+003	8.983714e+001
1.394763e+003	8.989558e+001
1.395246e+003	8.994932e+001
1.395728e+003	8.999815e+001
1.396210e+003	9.004198e+001
1.396692e+003	9.008073e+001
1.397174e+003	9.011444e+001
1.397656e+003	9.014317e+001
1.398138e+003	9.016706e+001
1.398620e+003	9.018633e+001
1.399103e+003	9.020125e+001
1.399585e+003	9.021209e+001
1.400067e+003	9.021917e+001
1.400549e+003	9.022278e+001
1.401031e+003	9.022322e+001
1.401513e+003	9.022073e+001
1.401995e+003	9.021552e+001
1.402477e+003	9.020774e+001
1.402959e+003	9.019752e+001
1.403442e+003	9.018494e+001
1.403924e+003	9.017011e+001
1.404406e+003	9.015314e+001
1.404888e+003	9.013413e+001
1.405370e+003	9.011327e+001
1.405852e+003	9.009071e+001
1.406334e+003	9.006664e+001
1.406816e+003	9.004122e+001
1.407299e+003	9.001461e+001
1.407781e+003	8.998690e+001
1.408263e+003	8.995815e+001
1.408745e+003	8.992838e+001
1.409227e+003	8.989757e+001
1.409709e+003	8.986570e+001
1.410191e+003	8.983276e+001
1.410673e+003	8.979877e+001
1.411156e+003	8.976382e+001
1.411638e+003	8.972799e+001
1.412120e+003	8.969143e+001
1.412602e+003	8.965427e+001
1.413084e+003	8.961663e+001
1.413566e+003	8.957860e+001
1.414048e+003	8.954018e+001
1.414530e+003	8.950135e+001
1.415012e+003	8.946200e+001
1.415495e+003	8.942199e+001
1.415977e+003	8.938116e+001
1.416459e+003	8.933937e+001
1.416941e+003	8.929654e+001
1.417423e+003	8.925265e+001
1.417905e+003	8.920776e+001
1.418387e+003	8.916203e+001
1.418869e+003	8.911562e+001
1.419351e+003	8.906875e+001
1.419833e+003	8.902156e+001
1.420316e+003	8.897421e+001
1.420798e+003	8.892675e+001
1.421280e+003	8.887917e+001
1.421762e+003	8.883141e+001
1.422244e+003	8.878339e+001
1.422726e+003	8.873505e+001
1.423208e+003	8.868631e+001
1.423690e+003	8.863723e+001
1.424173e+003	8.858788e+001
1.424655e+003	8.853842e+001
1.425137e+003	8.848907e+001
1.425619e+003	8.844004e+001
1.426101e+003	8.839160e+001
1.426583e+003	8.834399e+001
1.427065e+003	8.829746e+001
1.427547e+003	8.825224e+001
1.428030e+003	8.820856e+001
1.428512e+003	8.816674e+001
1.428994e+003	8.812707e+001
1.429476e+003	8.808993e+001
1.429958e+003	8.805576e+001
1.430440e+003	8.802504e+001
1.430922e+003	8.799830e+001
1.431404e+003	8.797606e+001
1.431886e+003	8.795882e+001
1.432369e+003	8.794702e+001
1.432851e+003	8.794106e+001
1.433333e+003	8.794122e+001
1.433815e+003	8.794769e+001
1.434297e+003	8.796056e+001
1.434779e+003	8.797984e+001
1.435261e+003	8.800548e+001
1.435743e+003	8.803734e+001
1.436226e+003	8.807529e+001
1.436708e+003	8.811911e+001
1.437190e+003	8.816859e+001
1.437672e+003	8.822344e+001
1.438154e+003	8.828336e+001
1.438636e+003	8.834802e+001
1.439118e+003	8.841702e+001
1.439600e+003	8.848995e+001
1.440083e+003	8.856642e+001
1.440565e+003	8.864600e+001
1.441047e+003	8.872829e+001
1.441529e+003	8.881288e+001
1.442011e+003	8.889942e+001
1.442493e+003	8.898753e+001
1.442975e+003	8.907682e+001
1.443457e+003	8.916693e+001
1.443939e+003	8.925745e+001
1.444422e+003	8.934793e+001
1.444904e+003	8.943790e+001
1.445386e+003	8.952689e+001
1.445868e+003	8.961436e+001
1.446350e+003	8.969985e+001
1.446832e+003	8.978288e+001
1.447314e+003	8.986301e+001
1.447796e+003	8.993987e+001
1.448278e+003	9.001311e+001
1.448760e+003	9.008253e+001
1.449243e+003	9.014793e+001
1.449725e+003	9.020921e+001
1.450207e+003	9.026634e+001
1.450689e+003	9.031935e+001
1.451171e+003	9.036834e+001
1.451653e+003	9.041345e+001
1.452135e+003	9.045493e+001
1.452617e+003	9.049306e+001
1.453100e+003	9.052821e+001
1.453582e+003	9.056081e+001
1.454064e+003	9.059130e+001
1.454546e+003	9.062013e+001
1.455028e+003	9.064777e+001
1.455510e+003	9.067455e+001
1.455992e+003	9.070084e+001
1.456474e+003	9.072682e+001
1.456957e+003	9.075266e+001
1.457439e+003	9.077837e+001
1.457921e+003	9.080391e+001
1.458403e+003	9.082921e+001
1.458885e+003	9.085414e+001
1.459367e+003	9.087862e+001
1.459849e+003	9.090253e+001
1.460331e+003	9.092580e+001
1.460813e+003	9.094839e+001
1.461296e+003	9.097027e+001
1.461778e+003	9.099142e+001
1.462260e+003	9.101183e+001
1.462742e+003	9.103155e+001
1.463224e+003	9.105055e+001
1.463706e+003	9.106890e+001
[truncated: 5,261 more rows]
