# Supplementary material for: Enhancing Electrospinnability of Chitosan Membranes in Low-Humidity Environments by Sodium Chloride Addition
Source: Mar Drugs. 2024 Sep 27;22(10):443. doi: 10.3390/md22100443 (PMC11509170; doi:10.3390/md22100443)
Supplement: Supplementary file 1 [file marinedrugs-22-00443-s001.zip › FTIR/FTIR-TEAtBOC-treated CM.CSV]

4.999550e+002	8.918660e+001
5.004371e+002	8.914790e+001
5.009193e+002	8.911186e+001
5.014014e+002	8.908395e+001
5.018835e+002	8.905901e+001
5.023656e+002	8.903955e+001
5.028477e+002	8.902355e+001
5.033298e+002	8.900813e+001
5.038120e+002	8.899361e+001
5.042941e+002	8.897937e+001
5.047762e+002	8.896467e+001
5.052583e+002	8.894987e+001
5.057404e+002	8.893494e+001
5.062225e+002	8.891948e+001
5.067047e+002	8.890383e+001
5.071868e+002	8.888875e+001
5.076689e+002	8.887434e+001
5.081510e+002	8.886074e+001
5.086331e+002	8.884792e+001
5.091152e+002	8.883578e+001
5.095974e+002	8.882423e+001
5.100795e+002	8.881322e+001
5.105616e+002	8.880259e+001
5.110437e+002	8.879162e+001
5.115258e+002	8.877890e+001
5.120079e+002	8.876319e+001
5.124901e+002	8.874276e+001
5.129722e+002	8.871573e+001
5.134543e+002	8.868072e+001
5.139364e+002	8.863694e+001
5.144185e+002	8.858475e+001
5.149006e+002	8.852600e+001
5.153828e+002	8.846385e+001
5.158649e+002	8.840238e+001
5.163470e+002	8.834598e+001
5.168291e+002	8.829858e+001
5.173112e+002	8.826298e+001
5.177933e+002	8.824029e+001
5.182755e+002	8.823017e+001
5.187576e+002	8.823134e+001
5.192397e+002	8.824111e+001
5.197218e+002	8.825640e+001
5.202039e+002	8.827409e+001
5.206860e+002	8.829156e+001
5.211682e+002	8.830690e+001
5.216503e+002	8.831918e+001
5.221324e+002	8.832838e+001
5.226145e+002	8.833515e+001
5.230966e+002	8.834055e+001
5.235787e+002	8.834576e+001
5.240609e+002	8.835172e+001
5.245430e+002	8.835906e+001
5.250251e+002	8.836813e+001
5.255072e+002	8.837900e+001
5.259893e+002	8.839143e+001
5.264714e+002	8.840527e+001
5.269536e+002	8.842047e+001
5.274357e+002	8.843723e+001
5.279178e+002	8.845593e+001
5.283999e+002	8.847735e+001
5.288820e+002	8.850244e+001
5.293641e+002	8.853219e+001
5.298463e+002	8.856726e+001
5.303284e+002	8.860764e+001
5.308105e+002	8.865233e+001
5.312926e+002	8.869911e+001
5.317747e+002	8.874474e+001
5.322568e+002	8.878531e+001
5.327390e+002	8.881689e+001
5.332211e+002	8.883637e+001
5.337032e+002	8.884198e+001
5.341853e+002	8.883381e+001
5.346674e+002	8.881381e+001
5.351495e+002	8.878551e+001
5.356317e+002	8.875330e+001
5.361138e+002	8.872171e+001
5.365959e+002	8.869453e+001
5.370780e+002	8.867422e+001
5.375601e+002	8.866169e+001
5.380422e+002	8.865620e+001
5.385244e+002	8.865575e+001
5.390065e+002	8.865747e+001
5.394886e+002	8.865835e+001
5.399707e+002	8.865561e+001
5.404528e+002	8.864714e+001
5.409349e+002	8.863164e+001
5.414171e+002	8.860862e+001
5.418992e+002	8.857823e+001
5.423813e+002	8.854107e+001
5.428634e+002	8.849802e+001
5.433455e+002	8.845014e+001
5.438276e+002	8.839859e+001
5.443098e+002	8.834475e+001
5.447919e+002	8.829009e+001
5.452740e+002	8.823617e+001
5.457561e+002	8.818437e+001
5.462382e+002	8.813573e+001
5.467203e+002	8.809062e+001
5.472025e+002	8.804864e+001
5.476846e+002	8.800867e+001
5.481667e+002	8.796917e+001
5.486488e+002	8.792856e+001
5.491309e+002	8.788571e+001
5.496130e+002	8.784026e+001
5.500952e+002	8.779269e+001
5.505773e+002	8.774428e+001
5.510594e+002	8.769669e+001
5.515415e+002	8.765150e+001
5.520236e+002	8.760978e+001
5.525057e+002	8.757169e+001
5.529879e+002	8.753642e+001
5.534700e+002	8.750222e+001
5.539521e+002	8.746684e+001
5.544342e+002	8.742794e+001
5.549163e+002	8.738367e+001
5.553984e+002	8.733319e+001
5.558806e+002	8.727686e+001
5.563627e+002	8.721629e+001
5.568448e+002	8.715406e+001
5.573269e+002	8.709312e+001
5.578090e+002	8.703622e+001
5.582911e+002	8.698534e+001
5.587733e+002	8.694135e+001
5.592554e+002	8.690401e+001
5.597375e+002	8.687214e+001
5.602196e+002	8.684399e+001
5.607017e+002	8.681779e+001
5.611838e+002	8.679214e+001
5.616660e+002	8.676637e+001
5.621481e+002	8.674059e+001
5.626302e+002	8.671585e+001
5.631123e+002	8.669376e+001
5.635944e+002	8.667622e+001
5.640765e+002	8.666499e+001
5.645587e+002	8.666144e+001
5.650408e+002	8.666617e+001
5.655229e+002	8.667896e+001
5.660050e+002	8.669879e+001
5.664871e+002	8.672398e+001
5.669692e+002	8.675252e+001
5.674514e+002	8.678246e+001
5.679335e+002	8.681228e+001
5.684156e+002	8.684108e+001
5.688977e+002	8.686873e+001
5.693798e+002	8.689572e+001
5.698619e+002	8.692296e+001
5.703441e+002	8.695141e+001
5.708262e+002	8.698184e+001
5.713083e+002	8.701468e+001
5.717904e+002	8.704978e+001
5.722725e+002	8.708652e+001
5.727546e+002	8.712383e+001
5.732368e+002	8.716044e+001
5.737189e+002	8.719499e+001
5.742010e+002	8.722630e+001
5.746831e+002	8.725348e+001
5.751652e+002	8.727612e+001
5.756473e+002	8.729424e+001
5.761295e+002	8.730827e+001
5.766116e+002	8.731901e+001
5.770937e+002	8.732751e+001
5.775758e+002	8.733495e+001
5.780579e+002	8.734267e+001
5.785400e+002	8.735197e+001
5.790222e+002	8.736414e+001
5.795043e+002	8.738029e+001
5.799864e+002	8.740114e+001
5.804685e+002	8.742686e+001
5.809506e+002	8.745699e+001
5.814327e+002	8.749032e+001
5.819149e+002	8.752514e+001
5.823970e+002	8.755945e+001
5.828791e+002	8.759136e+001
5.833612e+002	8.761943e+001
5.838433e+002	8.764290e+001
5.843254e+002	8.766177e+001
5.848076e+002	8.767670e+001
5.852897e+002	8.768871e+001
5.857718e+002	8.769880e+001
5.862539e+002	8.770764e+001
5.867360e+002	8.771537e+001
5.872181e+002	8.772144e+001
5.877003e+002	8.772486e+001
5.881824e+002	8.772439e+001
5.886645e+002	8.771886e+001
5.891466e+002	8.770755e+001
5.896287e+002	8.769038e+001
5.901108e+002	8.766802e+001
5.905930e+002	8.764182e+001
5.910751e+002	8.761360e+001
5.915572e+002	8.758535e+001
5.920393e+002	8.755893e+001
5.925214e+002	8.753580e+001
5.930035e+002	8.751686e+001
5.934857e+002	8.750247e+001
5.939678e+002	8.749249e+001
5.944499e+002	8.748644e+001
5.949320e+002	8.748365e+001
5.954141e+002	8.748334e+001
5.958962e+002	8.748472e+001
5.963784e+002	8.748705e+001
5.968605e+002	8.748967e+001
5.973426e+002	8.749213e+001
5.978247e+002	8.749421e+001
5.983068e+002	8.749603e+001
5.987889e+002	8.749804e+001
5.992711e+002	8.750097e+001
5.997532e+002	8.750566e+001
6.002353e+002	8.751296e+001
6.007174e+002	8.752348e+001
6.011995e+002	8.753751e+001
6.016816e+002	8.755502e+001
6.021638e+002	8.757571e+001
6.026459e+002	8.759915e+001
6.031280e+002	8.762490e+001
6.036101e+002	8.765257e+001
6.040922e+002	8.768186e+001
6.045743e+002	8.771247e+001
6.050565e+002	8.774404e+001
6.055386e+002	8.777602e+001
6.060207e+002	8.780767e+001
6.065028e+002	8.783807e+001
6.069849e+002	8.786628e+001
6.074670e+002	8.789143e+001
6.079492e+002	8.791299e+001
6.084313e+002	8.793084e+001
6.089134e+002	8.794538e+001
6.093955e+002	8.795742e+001
6.098776e+002	8.796802e+001
6.103597e+002	8.797825e+001
6.108419e+002	8.798896e+001
6.113240e+002	8.800062e+001
6.118061e+002	8.801331e+001
6.122882e+002	8.802682e+001
6.127703e+002	8.804088e+001
6.132524e+002	8.805533e+001
6.137346e+002	8.807034e+001
6.142167e+002	8.808640e+001
6.146988e+002	8.810419e+001
6.151809e+002	8.812440e+001
6.156630e+002	8.814735e+001
6.161451e+002	8.817290e+001
6.166273e+002	8.820031e+001
6.171094e+002	8.822837e+001
6.175915e+002	8.825574e+001
6.180736e+002	8.828130e+001
6.185557e+002	8.830451e+001
6.190378e+002	8.832565e+001
6.195200e+002	8.834577e+001
6.200021e+002	8.836650e+001
6.204842e+002	8.838969e+001
6.209663e+002	8.841694e+001
6.214484e+002	8.844928e+001
6.219305e+002	8.848692e+001
6.224127e+002	8.852920e+001
6.228948e+002	8.857479e+001
6.233769e+002	8.862205e+001
6.238590e+002	8.866942e+001
6.243411e+002	8.871587e+001
6.248232e+002	8.876115e+001
6.253054e+002	8.880580e+001
6.257875e+002	8.885102e+001
6.262696e+002	8.889828e+001
6.267517e+002	8.894886e+001
6.272338e+002	8.900351e+001
6.277159e+002	8.906213e+001
6.281981e+002	8.912373e+001
6.286802e+002	8.918658e+001
6.291623e+002	8.924850e+001
6.296444e+002	8.930727e+001
6.301265e+002	8.936100e+001
6.306086e+002	8.940853e+001
6.310908e+002	8.944960e+001
6.315729e+002	8.948491e+001
6.320550e+002	8.951601e+001
6.325371e+002	8.954504e+001
6.330192e+002	8.957439e+001
6.335013e+002	8.960630e+001
6.339835e+002	8.964247e+001
6.344656e+002	8.968387e+001
6.349477e+002	8.973050e+001
6.354298e+002	8.978146e+001
6.359119e+002	8.983508e+001
6.363940e+002	8.988931e+001
6.368762e+002	8.994199e+001
6.373583e+002	8.999135e+001
6.378404e+002	9.003623e+001
6.383225e+002	9.007635e+001
6.388046e+002	9.011222e+001
6.392867e+002	9.014513e+001
6.397689e+002	9.017679e+001
6.402510e+002	9.020900e+001
6.407331e+002	9.024336e+001
6.412152e+002	9.028096e+001
6.416973e+002	9.032219e+001
6.421794e+002	9.036674e+001
6.426616e+002	9.041370e+001
6.431437e+002	9.046175e+001
6.436258e+002	9.050949e+001
6.441079e+002	9.055568e+001
6.445900e+002	9.059944e+001
6.450721e+002	9.064039e+001
6.455543e+002	9.067863e+001
6.460364e+002	9.071465e+001
6.465185e+002	9.074911e+001
6.470006e+002	9.078264e+001
6.474827e+002	9.081568e+001
6.479648e+002	9.084828e+001
6.484470e+002	9.088006e+001
6.489291e+002	9.091027e+001
6.494112e+002	9.093782e+001
6.498933e+002	9.096152e+001
6.503754e+002	9.098026e+001
6.508575e+002	9.099323e+001
6.513397e+002	9.100018e+001
6.518218e+002	9.100147e+001
6.523039e+002	9.099815e+001
6.527860e+002	9.099184e+001
6.532681e+002	9.098457e+001
6.537502e+002	9.097845e+001
6.542324e+002	9.097536e+001
6.547145e+002	9.097673e+001
6.551966e+002	9.098334e+001
6.556787e+002	9.099519e+001
6.561608e+002	9.101167e+001
6.566429e+002	9.103162e+001
6.571251e+002	9.105366e+001
6.576072e+002	9.107645e+001
6.580893e+002	9.109894e+001
6.585714e+002	9.112052e+001
6.590535e+002	9.114117e+001
6.595356e+002	9.116135e+001
6.600178e+002	9.118185e+001
6.604999e+002	9.120361e+001
6.609820e+002	9.122739e+001
6.614641e+002	9.125366e+001
6.619462e+002	9.128249e+001
6.624283e+002	9.131384e+001
6.629105e+002	9.134783e+001
6.633926e+002	9.138492e+001
6.638747e+002	9.142587e+001
6.643568e+002	9.147164e+001
6.648389e+002	9.152320e+001
6.653210e+002	9.158131e+001
6.658032e+002	9.164632e+001
6.662853e+002	9.171807e+001
6.667674e+002	9.179568e+001
6.672495e+002	9.187757e+001
6.677316e+002	9.196152e+001
6.682137e+002	9.204501e+001
6.686959e+002	9.212570e+001
6.691780e+002	9.220217e+001
6.696601e+002	9.227408e+001
6.701422e+002	9.234210e+001
6.706243e+002	9.240748e+001
6.711064e+002	9.247165e+001
6.715886e+002	9.253598e+001
6.720707e+002	9.260152e+001
6.725528e+002	9.266891e+001
6.730349e+002	9.273830e+001
6.735170e+002	9.280941e+001
6.739991e+002	9.288153e+001
6.744813e+002	9.295377e+001
6.749634e+002	9.302522e+001
6.754455e+002	9.309519e+001
6.759276e+002	9.316330e+001
6.764097e+002	9.322939e+001
6.768918e+002	9.329337e+001
6.773740e+002	9.335506e+001
6.778561e+002	9.341431e+001
6.783382e+002	9.347105e+001
6.788203e+002	9.352520e+001
6.793024e+002	9.357683e+001
6.797845e+002	9.362601e+001
6.802667e+002	9.367279e+001
6.807488e+002	9.371709e+001
6.812309e+002	9.375869e+001
6.817130e+002	9.379722e+001
6.821951e+002	9.383219e+001
6.826772e+002	9.386314e+001
6.831594e+002	9.388979e+001
6.836415e+002	9.391220e+001
6.841236e+002	9.393085e+001
6.846057e+002	9.394672e+001
6.850878e+002	9.396112e+001
6.855699e+002	9.397557e+001
6.860521e+002	9.399159e+001
6.865342e+002	9.401045e+001
6.870163e+002	9.403300e+001
6.874984e+002	9.405960e+001
6.879805e+002	9.409011e+001
6.884626e+002	9.412396e+001
6.889448e+002	9.416029e+001
6.894269e+002	9.419808e+001
6.899090e+002	9.423634e+001
6.903911e+002	9.427407e+001
6.908732e+002	9.431039e+001
6.913553e+002	9.434451e+001
6.918375e+002	9.437570e+001
6.923196e+002	9.440331e+001
6.928017e+002	9.442677e+001
6.932838e+002	9.444565e+001
6.937659e+002	9.445966e+001
6.942480e+002	9.446873e+001
6.947302e+002	9.447305e+001
6.952123e+002	9.447301e+001
6.956944e+002	9.446928e+001
6.961765e+002	9.446279e+001
6.966586e+002	9.445459e+001
6.971407e+002	9.444590e+001
6.976229e+002	9.443800e+001
6.981050e+002	9.443209e+001
6.985871e+002	9.442925e+001
6.990692e+002	9.443027e+001
6.995513e+002	9.443551e+001
7.000334e+002	9.444483e+001
7.005156e+002	9.445759e+001
7.009977e+002	9.447263e+001
7.014798e+002	9.448849e+001
7.019619e+002	9.450361e+001
7.024440e+002	9.451660e+001
7.029261e+002	9.452650e+001
7.034083e+002	9.453292e+001
7.038904e+002	9.453621e+001
7.043725e+002	9.453732e+001
7.048546e+002	9.453764e+001
7.053367e+002	9.453868e+001
7.058188e+002	9.454179e+001
7.063010e+002	9.454783e+001
7.067831e+002	9.455699e+001
7.072652e+002	9.456878e+001
7.077473e+002	9.458204e+001
7.082294e+002	9.459518e+001
7.087115e+002	9.460641e+001
7.091937e+002	9.461399e+001
7.096758e+002	9.461642e+001
7.101579e+002	9.461250e+001
7.106400e+002	9.460138e+001
7.111221e+002	9.458247e+001
7.116042e+002	9.455535e+001
7.120864e+002	9.451968e+001
7.125685e+002	9.447504e+001
7.130506e+002	9.442092e+001
7.135327e+002	9.435661e+001
7.140148e+002	9.428123e+001
7.144969e+002	9.419374e+001
7.149791e+002	9.409306e+001
7.154612e+002	9.397826e+001
7.159433e+002	9.384877e+001
7.164254e+002	9.370477e+001
7.169075e+002	9.354742e+001
7.173896e+002	9.337923e+001
7.178718e+002	9.320418e+001
7.183539e+002	9.302773e+001
7.188360e+002	9.285669e+001
7.193181e+002	9.269888e+001
7.198002e+002	9.256256e+001
7.202823e+002	9.245583e+001
7.207645e+002	9.238598e+001
7.212466e+002	9.235895e+001
7.217287e+002	9.237879e+001
7.222108e+002	9.244745e+001
7.226929e+002	9.256454e+001
7.231750e+002	9.272747e+001
7.236572e+002	9.293151e+001
7.241393e+002	9.317018e+001
7.246214e+002	9.343560e+001
7.251035e+002	9.371903e+001
7.255856e+002	9.401136e+001
7.260677e+002	9.430372e+001
7.265499e+002	9.458801e+001
7.270320e+002	9.485748e+001
7.275141e+002	9.510699e+001
7.279962e+002	9.533331e+001
7.284783e+002	9.553503e+001
7.289604e+002	9.571246e+001
7.294426e+002	9.586715e+001
7.299247e+002	9.600156e+001
7.304068e+002	9.611855e+001
7.308889e+002	9.622098e+001
7.313710e+002	9.631144e+001
7.318531e+002	9.639215e+001
7.323353e+002	9.646484e+001
7.328174e+002	9.653083e+001
7.332995e+002	9.659110e+001
7.337816e+002	9.664632e+001
7.342637e+002	9.669695e+001
7.347458e+002	9.674324e+001
7.352280e+002	9.678535e+001
7.357101e+002	9.682336e+001
7.361922e+002	9.685736e+001
7.366743e+002	9.688762e+001
7.371564e+002	9.691460e+001
7.376385e+002	9.693907e+001
7.381207e+002	9.696202e+001
7.386028e+002	9.698463e+001
7.390849e+002	9.700809e+001
7.395670e+002	9.703349e+001
7.400491e+002	9.706155e+001
7.405313e+002	9.709262e+001
7.410134e+002	9.712659e+001
7.414955e+002	9.716290e+001
7.419776e+002	9.720071e+001
7.424597e+002	9.723897e+001
7.429418e+002	9.727659e+001
7.434240e+002	9.731248e+001
7.439061e+002	9.734564e+001
7.443882e+002	9.737512e+001
7.448703e+002	9.740008e+001
7.453524e+002	9.741979e+001
7.458345e+002	9.743375e+001
7.463167e+002	9.744177e+001
7.467988e+002	9.744418e+001
7.472809e+002	9.744190e+001
7.477630e+002	9.743649e+001
7.482451e+002	9.743006e+001
7.487272e+002	9.742510e+001
7.492094e+002	9.742410e+001
7.496915e+002	9.742924e+001
7.501736e+002	9.744202e+001
7.506557e+002	9.746307e+001
7.511378e+002	9.749200e+001
7.516199e+002	9.752754e+001
7.521021e+002	9.756772e+001
7.525842e+002	9.761018e+001
7.530663e+002	9.765250e+001
7.535484e+002	9.769255e+001
7.540305e+002	9.772867e+001
7.545126e+002	9.775983e+001
7.549948e+002	9.778567e+001
7.554769e+002	9.780640e+001
7.559590e+002	9.782280e+001
7.564410e+002	9.783598e+001
7.569232e+002	9.784730e+001
7.574053e+002	9.785822e+001
7.578875e+002	9.787008e+001
7.583695e+002	9.788405e+001
7.588517e+002	9.790087e+001
7.593337e+002	9.792081e+001
7.598159e+002	9.794355e+001
7.602980e+002	9.796827e+001
7.607802e+002	9.799373e+001
7.612622e+002	9.801848e+001
7.617444e+002	9.804118e+001
7.622264e+002	9.806082e+001
7.627086e+002	9.807697e+001
7.631907e+002	9.808986e+001
7.636729e+002	9.810032e+001
7.641549e+002	9.810966e+001
7.646371e+002	9.811935e+001
7.651191e+002	9.813071e+001
7.656013e+002	9.814472e+001
7.660834e+002	9.816180e+001
7.665656e+002	9.818182e+001
7.670476e+002	9.820416e+001
7.675298e+002	9.822794e+001
7.680118e+002	9.825217e+001
7.684940e+002	9.827591e+001
7.689761e+002	9.829842e+001
7.694583e+002	9.831915e+001
7.699403e+002	9.833772e+001
7.704225e+002	9.835381e+001
7.709045e+002	9.836715e+001
7.713867e+002	9.837750e+001
7.718688e+002	9.838467e+001
7.723510e+002	9.838864e+001
7.728330e+002	9.838963e+001
7.733152e+002	9.838825e+001
7.737972e+002	9.838544e+001
7.742794e+002	9.838249e+001
7.747615e+002	9.838083e+001
7.752437e+002	9.838186e+001
7.757257e+002	9.838673e+001
7.762079e+002	9.839619e+001
7.766899e+002	9.841046e+001
7.771721e+002	9.842931e+001
7.776542e+002	9.845206e+001
7.781364e+002	9.847784e+001
7.786184e+002	9.850562e+001
7.791006e+002	9.853439e+001
7.795826e+002	9.856326e+001
7.800648e+002	9.859134e+001
7.805469e+002	9.861784e+001
7.810291e+002	9.864193e+001
7.815111e+002	9.866277e+001
7.819933e+002	9.867951e+001
7.824753e+002	9.869143e+001
7.829575e+002	9.869798e+001
7.834396e+002	9.869894e+001
7.839218e+002	9.869454e+001
7.844038e+002	9.868544e+001
7.848860e+002	9.867274e+001
7.853680e+002	9.865784e+001
7.858502e+002	9.864223e+001
7.863323e+002	9.862732e+001
7.868145e+002	9.861423e+001
7.872965e+002	9.860365e+001
7.877787e+002	9.859566e+001
7.882607e+002	9.858980e+001
7.887429e+002	9.858501e+001
7.892250e+002	9.857977e+001
7.897072e+002	9.857217e+001
7.901892e+002	9.855995e+001
7.906714e+002	9.854065e+001
7.911534e+002	9.851156e+001
7.916356e+002	9.846986e+001
7.921177e+002	9.841265e+001
7.925999e+002	9.833700e+001
7.930819e+002	9.824019e+001
7.935641e+002	9.811995e+001
7.940461e+002	9.797476e+001
7.945283e+002	9.780422e+001
7.950104e+002	9.760940e+001
7.954926e+002	9.739312e+001
7.959746e+002	9.716006e+001
7.964568e+002	9.691676e+001
7.969388e+002	9.667138e+001
7.974210e+002	9.643334e+001
7.979031e+002	9.621271e+001
7.983853e+002	9.601954e+001
7.988673e+002	9.586310e+001
7.993495e+002	9.575109e+001
7.998315e+002	9.568902e+001
8.003137e+002	9.567974e+001
8.007958e+002	9.572323e+001
8.012780e+002	9.581663e+001
8.017600e+002	9.595458e+001
8.022422e+002	9.612974e+001
8.027242e+002	9.633344e+001
8.032064e+002	9.655645e+001
8.036885e+002	9.678981e+001
8.041707e+002	9.702546e+001
8.046527e+002	9.725672e+001
8.051349e+002	9.747862e+001
8.056169e+002	9.768784e+001
8.060991e+002	9.788254e+001
8.065812e+002	9.806200e+001
8.070634e+002	9.822626e+001
8.075454e+002	9.837573e+001
8.080276e+002	9.851100e+001
8.085096e+002	9.863268e+001
8.089918e+002	9.874129e+001
8.094739e+002	9.883743e+001
8.099561e+002	9.892177e+001
8.104381e+002	9.899515e+001
8.109203e+002	9.905860e+001
8.114023e+002	9.911333e+001
8.118845e+002	9.916064e+001
8.123666e+002	9.920178e+001
8.128488e+002	9.923785e+001
8.133308e+002	9.926969e+001
8.138130e+002	9.929781e+001
8.142950e+002	9.932237e+001
8.147772e+002	9.934331e+001
8.152593e+002	9.936031e+001
8.157415e+002	9.937300e+001
8.162235e+002	9.938097e+001
8.167057e+002	9.938387e+001
8.171877e+002	9.938151e+001
8.176699e+002	9.937383e+001
8.181520e+002	9.936092e+001
8.186342e+002	9.934303e+001
8.191162e+002	9.932048e+001
8.195984e+002	9.929367e+001
8.200804e+002	9.926300e+001
8.205626e+002	9.922886e+001
8.210447e+002	9.919155e+001
8.215269e+002	9.915128e+001
8.220089e+002	9.910812e+001
8.224911e+002	9.906198e+001
8.229731e+002	9.901257e+001
8.234553e+002	9.895944e+001
8.239374e+002	9.890198e+001
8.244196e+002	9.883945e+001
8.249016e+002	9.877112e+001
8.253838e+002	9.869629e+001
8.258658e+002	9.861446e+001
8.263480e+002	9.852541e+001
8.268301e+002	9.842928e+001
8.273123e+002	9.832661e+001
8.277943e+002	9.821828e+001
8.282765e+002	9.810550e+001
8.287585e+002	9.798965e+001
8.292407e+002	9.787220e+001
8.297228e+002	9.775455e+001
8.302050e+002	9.763792e+001
8.306870e+002	9.752338e+001
8.311692e+002	9.741182e+001
8.316512e+002	9.730404e+001
8.321334e+002	9.720090e+001
8.326155e+002	9.710345e+001
8.330977e+002	9.701293e+001
8.335797e+002	9.693085e+001
8.340619e+002	9.685886e+001
8.345439e+002	9.679862e+001
8.350261e+002	9.675172e+001
8.355082e+002	9.671944e+001
8.359904e+002	9.670270e+001
8.364724e+002	9.670199e+001
8.369546e+002	9.671733e+001
8.374366e+002	9.674833e+001
8.379188e+002	9.679417e+001
8.384009e+002	9.685373e+001
8.388831e+002	9.692558e+001
8.393651e+002	9.700809e+001
8.398473e+002	9.709948e+001
8.403293e+002	9.719794e+001
8.408115e+002	9.730164e+001
8.412936e+002	9.740891e+001
8.417758e+002	9.751833e+001
8.422578e+002	9.762880e+001
8.427400e+002	9.773962e+001
8.432220e+002	9.785042e+001
8.437042e+002	9.796110e+001
8.441863e+002	9.807165e+001
8.446685e+002	9.818199e+001
8.451505e+002	9.829183e+001
8.456327e+002	9.840057e+001
8.461147e+002	9.850731e+001
8.465969e+002	9.861095e+001
8.470790e+002	9.871029e+001
8.475612e+002	9.880427e+001
8.480432e+002	9.889200e+001
8.485254e+002	9.897289e+001
8.490074e+002	9.904671e+001
8.494896e+002	9.911348e+001
8.499717e+002	9.917344e+001
8.504539e+002	9.922697e+001
8.509359e+002	9.927456e+001
8.514181e+002	9.931667e+001
8.519001e+002	9.935386e+001
8.523823e+002	9.938670e+001
8.528644e+002	9.941585e+001
8.533466e+002	9.944198e+001
8.538286e+002	9.946576e+001
8.543108e+002	9.948777e+001
8.547928e+002	9.950842e+001
8.552750e+002	9.952785e+001
8.557571e+002	9.954593e+001
8.562393e+002	9.956226e+001
8.567213e+002	9.957623e+001
8.572035e+002	9.958718e+001
8.576855e+002	9.959447e+001
8.581677e+002	9.959775e+001
8.586498e+002	9.959694e+001
8.591320e+002	9.959241e+001
8.596140e+002	9.958492e+001
8.600962e+002	9.957554e+001
8.605782e+002	9.956553e+001
8.610604e+002	9.955614e+001
8.615425e+002	9.954841e+001
8.620247e+002	9.954293e+001
8.625067e+002	9.953978e+001
8.629889e+002	9.953845e+001
8.634709e+002	9.953785e+001
8.639531e+002	9.953650e+001
8.644352e+002	9.953271e+001
8.649174e+002	9.952491e+001
8.653994e+002	9.951180e+001
8.658816e+002	9.949267e+001
8.663636e+002	9.946742e+001
8.668458e+002	9.943661e+001
8.673279e+002	9.940130e+001
8.678101e+002	9.936287e+001
8.682921e+002	9.932272e+001
8.687743e+002	9.928205e+001
8.692563e+002	9.924167e+001
8.697385e+002	9.920184e+001
8.702206e+002	9.916232e+001
8.707028e+002	9.912247e+001
8.711848e+002	9.908142e+001
8.716670e+002	9.903820e+001
8.721490e+002	9.899200e+001
8.726312e+002	9.894231e+001
8.731133e+002	9.888890e+001
8.735955e+002	9.883194e+001
8.740775e+002	9.877190e+001
8.745597e+002	9.870949e+001
8.750417e+002	9.864550e+001
8.755239e+002	9.858074e+001
8.760060e+002	9.851587e+001
8.764882e+002	9.845131e+001
8.769702e+002	9.838714e+001
8.774524e+002	9.832302e+001
8.779344e+002	9.825822e+001
8.784166e+002	9.819163e+001
8.788987e+002	9.812186e+001
8.793809e+002	9.804745e+001
8.798629e+002	9.796706e+001
8.803451e+002	9.787968e+001
8.808271e+002	9.778481e+001
8.813093e+002	9.768261e+001
8.817914e+002	9.757396e+001
8.822736e+002	9.746031e+001
8.827556e+002	9.734354e+001
8.832378e+002	9.722565e+001
8.837198e+002	9.710853e+001
8.842020e+002	9.699364e+001
8.846841e+002	9.688183e+001
8.851663e+002	9.677332e+001
8.856483e+002	9.666778e+001
8.861305e+002	9.656444e+001
8.866125e+002	9.646238e+001
8.870947e+002	9.636079e+001
8.875768e+002	9.625909e+001
8.880590e+002	9.615715e+001
8.885410e+002	9.605524e+001
8.890232e+002	9.595403e+001
8.895052e+002	9.585445e+001
8.899874e+002	9.575756e+001
8.904695e+002	9.566444e+001
8.909517e+002	9.557603e+001
8.914337e+002	9.549309e+001
8.919159e+002	9.541615e+001
8.923979e+002	9.534558e+001
8.928801e+002	9.528161e+001
8.933622e+002	9.522434e+001
8.938444e+002	9.517381e+001
8.943264e+002	9.512994e+001
8.948086e+002	9.509256e+001
8.952906e+002	9.506135e+001
8.957728e+002	9.503590e+001
8.962549e+002	9.501571e+001
8.967371e+002	9.500033e+001
8.972191e+002	9.498943e+001
8.977013e+002	9.498291e+001
8.981833e+002	9.498096e+001
8.986655e+002	9.498402e+001
8.991476e+002	9.499276e+001
8.996298e+002	9.500797e+001
9.001118e+002	9.503036e+001
9.005940e+002	9.506042e+001
9.010760e+002	9.509836e+001
9.015582e+002	9.514395e+001
9.020403e+002	9.519657e+001
9.025225e+002	9.525526e+001
9.030045e+002	9.531882e+001
9.034867e+002	9.538602e+001
9.039688e+002	9.545571e+001
9.044509e+002	9.552705e+001
9.049330e+002	9.559947e+001
9.054152e+002	9.567280e+001
9.058972e+002	9.574709e+001
9.063794e+002	9.582252e+001
9.068615e+002	9.589927e+001
9.073436e+002	9.597731e+001
9.078257e+002	9.605630e+001
9.083079e+002	9.613552e+001
9.087899e+002	9.621385e+001
9.092721e+002	9.628986e+001
9.097542e+002	9.636195e+001
9.102363e+002	9.642847e+001
9.107184e+002	9.648798e+001
9.112006e+002	9.653935e+001
9.116826e+002	9.658191e+001
9.121648e+002	9.661544e+001
9.126469e+002	9.664017e+001
9.131290e+002	9.665663e+001
9.136111e+002	9.666560e+001
9.140933e+002	9.666788e+001
9.145753e+002	9.666428e+001
9.150575e+002	9.665550e+001
9.155396e+002	9.664221e+001
9.160217e+002	9.662498e+001
9.165038e+002	9.660437e+001
9.169860e+002	9.658087e+001
9.174680e+002	9.655492e+001
9.179502e+002	9.652685e+001
9.184323e+002	9.649683e+001
9.189144e+002	9.646481e+001
9.193965e+002	9.643054e+001
9.198787e+002	9.639365e+001
9.203607e+002	9.635374e+001
9.208429e+002	9.631051e+001
9.213250e+002	9.626390e+001
9.218071e+002	9.621413e+001
9.222892e+002	9.616171e+001
9.227714e+002	9.610737e+001
9.232534e+002	9.605193e+001
9.237356e+002	9.599611e+001
9.242177e+002	9.594042e+001
9.246998e+002	9.588502e+001
9.251819e+002	9.582968e+001
9.256641e+002	9.577385e+001
9.261461e+002	9.571668e+001
9.266283e+002	9.565726e+001
9.271104e+002	9.559467e+001
9.275925e+002	9.552818e+001
9.280746e+002	9.545726e+001
9.285568e+002	9.538174e+001
9.290388e+002	9.530171e+001
9.295210e+002	9.521752e+001
9.300031e+002	9.512973e+001
9.304852e+002	9.503903e+001
9.309673e+002	9.494620e+001
9.314495e+002	9.485198e+001
9.319315e+002	9.475710e+001
9.324137e+002	9.466208e+001
9.328958e+002	9.456726e+001
9.333779e+002	9.447269e+001
9.338600e+002	9.437813e+001
9.343422e+002	9.428307e+001
9.348242e+002	9.418689e+001
9.353064e+002	9.408889e+001
9.357885e+002	9.398853e+001
9.362706e+002	9.388552e+001
9.367527e+002	9.377994e+001
9.372349e+002	9.367225e+001
9.377169e+002	9.356329e+001
9.381991e+002	9.345421e+001
9.386812e+002	9.334628e+001
9.391633e+002	9.324091e+001
9.396454e+002	9.313940e+001
9.401276e+002	9.304296e+001
9.406096e+002	9.295256e+001
9.410918e+002	9.286898e+001
9.415739e+002	9.279272e+001
9.420560e+002	9.272411e+001
9.425381e+002	9.266323e+001
9.430203e+002	9.260999e+001
9.435023e+002	9.256415e+001
9.439845e+002	9.252529e+001
9.444666e+002	9.249285e+001
9.449487e+002	9.246613e+001
9.454308e+002	9.244432e+001
9.459130e+002	9.242658e+001
9.463950e+002	9.241206e+001
9.468772e+002	9.240002e+001
9.473593e+002	9.238980e+001
9.478414e+002	9.238088e+001
9.483235e+002	9.237286e+001
9.488057e+002	9.236542e+001
9.492877e+002	9.235827e+001
9.497699e+002	9.235114e+001
9.502520e+002	9.234377e+001
9.507341e+002	9.233583e+001
9.512162e+002	9.232698e+001
9.516984e+002	9.231682e+001
9.521804e+002	9.230489e+001
9.526626e+002	9.229070e+001
9.531447e+002	9.227382e+001
9.536268e+002	9.225384e+001
9.541089e+002	9.223051e+001
9.545911e+002	9.220382e+001
9.550731e+002	9.217397e+001
9.555553e+002	9.214142e+001
9.560374e+002	9.210672e+001
9.565195e+002	9.207051e+001
9.570016e+002	9.203325e+001
9.574838e+002	9.199516e+001
9.579658e+002	9.195612e+001
9.584480e+002	9.191558e+001
9.589301e+002	9.187275e+001
9.594122e+002	9.182661e+001
9.598943e+002	9.177618e+001
9.603765e+002	9.172070e+001
9.608585e+002	9.165980e+001
9.613407e+002	9.159354e+001
9.618228e+002	9.152242e+001
9.623049e+002	9.144729e+001
9.627870e+002	9.136907e+001
9.632692e+002	9.128861e+001
9.637512e+002	9.120648e+001
9.642334e+002	9.112284e+001
9.647155e+002	9.103747e+001
9.651976e+002	9.094987e+001
9.656797e+002	9.085942e+001
9.661619e+002	9.076556e+001
9.666439e+002	9.066791e+001
9.671261e+002	9.056638e+001
9.676082e+002	9.046106e+001
9.680903e+002	9.035215e+001
9.685724e+002	9.023981e+001
9.690546e+002	9.012400e+001
9.695366e+002	9.000448e+001
9.700188e+002	8.988077e+001
9.705009e+002	8.975227e+001
9.709830e+002	8.961835e+001
9.714651e+002	8.947858e+001
9.719473e+002	8.933276e+001
9.724293e+002	8.918105e+001
9.729115e+002	8.902399e+001
9.733936e+002	8.886243e+001
9.738757e+002	8.869740e+001
9.743578e+002	8.853004e+001
9.748400e+002	8.836140e+001
9.753220e+002	8.819229e+001
9.758042e+002	8.802317e+001
9.762863e+002	8.785407e+001
9.767684e+002	8.768456e+001
9.772505e+002	8.751379e+001
9.777327e+002	8.734058e+001
9.782147e+002	8.716360e+001
9.786969e+002	8.698154e+001
9.791790e+002	8.679327e+001
9.796611e+002	8.659800e+001
9.801432e+002	8.639545e+001
9.806254e+002	8.618596e+001
9.811074e+002	8.597041e+001
9.815896e+002	8.575018e+001
9.820717e+002	8.552700e+001
9.825538e+002	8.530268e+001
9.830359e+002	8.507887e+001
9.835181e+002	8.485689e+001
9.840001e+002	8.463757e+001
9.844823e+002	8.442126e+001
9.849644e+002	8.420795e+001
9.854465e+002	8.399736e+001
9.859286e+002	8.378920e+001
9.864108e+002	8.358332e+001
9.868928e+002	8.337978e+001
9.873750e+002	8.317892e+001
9.878571e+002	8.298129e+001
9.883392e+002	8.278769e+001
9.888213e+002	8.259893e+001
9.893035e+002	8.241589e+001
9.897855e+002	8.223940e+001
9.902677e+002	8.207009e+001
9.907498e+002	8.190845e+001
9.912319e+002	8.175471e+001
9.917140e+002	8.160884e+001
9.921962e+002	8.147058e+001
9.926782e+002	8.133946e+001
9.931604e+002	8.121478e+001
9.936425e+002	8.109568e+001
9.941246e+002	8.098121e+001
9.946067e+002	8.087026e+001
9.950889e+002	8.076172e+001
9.955709e+002	8.065452e+001
9.960531e+002	8.054773e+001
9.965352e+002	8.044064e+001
9.970173e+002	8.033286e+001
9.974994e+002	8.022430e+001
9.979816e+002	8.011514e+001
9.984636e+002	8.000582e+001
9.989458e+002	7.989691e+001
9.994279e+002	7.978904e+001
9.999100e+002	7.968287e+001
1.000392e+003	7.957899e+001
1.000874e+003	7.947786e+001
1.001356e+003	7.937975e+001
1.001839e+003	7.928460e+001
1.002321e+003	7.919196e+001
1.002803e+003	7.910097e+001
1.003285e+003	7.901035e+001
1.003767e+003	7.891861e+001
1.004249e+003	7.882415e+001
1.004731e+003	7.872558e+001
1.005213e+003	7.862185e+001
1.005695e+003	7.851246e+001
1.006177e+003	7.839749e+001
1.006660e+003	7.827755e+001
1.007142e+003	7.815359e+001
1.007624e+003	7.802675e+001
1.008106e+003	7.789809e+001
1.008588e+003	7.776840e+001
1.009070e+003	7.763806e+001
1.009552e+003	7.750698e+001
1.010034e+003	7.737470e+001
1.010517e+003	7.724050e+001
1.010999e+003	7.710364e+001
1.011481e+003	7.696355e+001
1.011963e+003	7.682001e+001
1.012445e+003	7.667319e+001
1.012927e+003	7.652359e+001
1.013409e+003	7.637184e+001
1.013891e+003	7.621857e+001
1.014373e+003	7.606415e+001
1.014856e+003	7.590864e+001
1.015338e+003	7.575169e+001
1.015820e+003	7.559271e+001
1.016302e+003	7.543093e+001
1.016784e+003	7.526562e+001
1.017266e+003	7.509620e+001
1.017748e+003	7.492237e+001
1.018230e+003	7.474425e+001
1.018713e+003	7.456233e+001
1.019195e+003	7.437758e+001
1.019677e+003	7.419140e+001
1.020159e+003	7.400552e+001
1.020641e+003	7.382190e+001
1.021123e+003	7.364252e+001
1.021605e+003	7.346924e+001
1.022087e+003	7.330356e+001
1.022569e+003	7.314659e+001
1.023052e+003	7.299905e+001
1.023534e+003	7.286131e+001
1.024016e+003	7.273349e+001
1.024498e+003	7.261564e+001
1.024980e+003	7.250774e+001
1.025462e+003	7.240986e+001
1.025944e+003	7.232209e+001
1.026426e+003	7.224458e+001
1.026908e+003	7.217747e+001
1.027391e+003	7.212088e+001
1.027873e+003	7.207482e+001
1.028355e+003	7.203913e+001
1.028837e+003	7.201353e+001
1.029319e+003	7.199760e+001
1.029801e+003	7.199090e+001
1.030283e+003	7.199302e+001
1.030765e+003	7.200377e+001
1.031248e+003	7.202313e+001
1.031730e+003	7.205127e+001
1.032212e+003	7.208836e+001
1.032694e+003	7.213446e+001
1.033176e+003	7.218940e+001
1.033658e+003	7.225270e+001
1.034140e+003	7.232359e+001
1.034622e+003	7.240108e+001
1.035104e+003	7.248416e+001
1.035587e+003	7.257182e+001
1.036069e+003	7.266322e+001
1.036551e+003	7.275759e+001
1.037033e+003	7.285434e+001
1.037515e+003	7.295300e+001
1.037997e+003	7.305315e+001
1.038479e+003	7.315451e+001
1.038961e+003	7.325681e+001
1.039444e+003	7.335983e+001
1.039926e+003	7.346326e+001
1.040408e+003	7.356666e+001
1.040890e+003	7.366934e+001
1.041372e+003	7.377037e+001
1.041854e+003	7.386848e+001
1.042336e+003	7.396217e+001
1.042818e+003	7.404977e+001
1.043301e+003	7.412959e+001
1.043783e+003	7.420004e+001
1.044265e+003	7.425979e+001
1.044747e+003	7.430794e+001
1.045229e+003	7.434406e+001
1.045711e+003	7.436827e+001
1.046193e+003	7.438110e+001
1.046675e+003	7.438337e+001
1.047157e+003	7.437598e+001
1.047640e+003	7.435966e+001
1.048122e+003	7.433483e+001
1.048604e+003	7.430146e+001
1.049086e+003	7.425919e+001
1.049568e+003	7.420741e+001
1.050050e+003	7.414558e+001
1.050532e+003	7.407333e+001
1.051014e+003	7.399076e+001
1.051496e+003	7.389847e+001
1.051979e+003	7.379752e+001
1.052461e+003	7.368935e+001
1.052943e+003	7.357565e+001
1.053425e+003	7.345811e+001
1.053907e+003	7.333830e+001
1.054389e+003	7.321759e+001
1.054871e+003	7.309702e+001
1.055353e+003	7.297729e+001
1.055835e+003	7.285875e+001
1.056318e+003	7.274148e+001
1.056800e+003	7.262538e+001
1.057282e+003	7.251035e+001
1.057764e+003	7.239636e+001
1.058246e+003	7.228373e+001
1.058728e+003	7.217308e+001
1.059210e+003	7.206539e+001
1.059692e+003	7.196197e+001
1.060175e+003	7.186429e+001
1.060657e+003	7.177388e+001
1.061139e+003	7.169215e+001
1.061621e+003	7.162027e+001
1.062103e+003	7.155897e+001
1.062585e+003	7.150848e+001
1.063067e+003	7.146848e+001
1.063549e+003	7.143809e+001
1.064031e+003	7.141602e+001
1.064514e+003	7.140082e+001
1.064996e+003	7.139104e+001
1.065478e+003	7.138554e+001
1.065960e+003	7.138369e+001
1.066442e+003	7.138538e+001
1.066924e+003	7.139101e+001
1.067406e+003	7.140137e+001
1.067888e+003	7.141742e+001
1.068371e+003	7.144012e+001
1.068853e+003	7.147029e+001
1.069335e+003	7.150849e+001
1.069817e+003	7.155496e+001
1.070299e+003	7.160962e+001
1.070781e+003	7.167201e+001
1.071263e+003	7.174145e+001
1.071745e+003	7.181703e+001
1.072228e+003	7.189785e+001
1.072710e+003	7.198307e+001
1.073192e+003	7.207211e+001
1.073674e+003	7.216473e+001
1.074156e+003	7.226102e+001
1.074638e+003	7.236138e+001
1.075120e+003	7.246645e+001
1.075602e+003	7.257693e+001
1.076084e+003	7.269354e+001
1.076567e+003	7.281688e+001
1.077049e+003	7.294736e+001
1.077531e+003	7.308516e+001
1.078013e+003	7.323015e+001
1.078495e+003	7.338194e+001
1.078977e+003	7.353990e+001
1.079459e+003	7.370329e+001
1.079941e+003	7.387134e+001
1.080423e+003	7.404345e+001
1.080906e+003	7.421918e+001
1.081388e+003	7.439834e+001
1.081870e+003	7.458083e+001
1.082352e+003	7.476656e+001
1.082834e+003	7.495530e+001
1.083316e+003	7.514651e+001
1.083798e+003	7.533939e+001
1.084280e+003	7.553279e+001
1.084762e+003	7.572538e+001
1.085245e+003	7.591575e+001
1.085727e+003	7.610249e+001
1.086209e+003	7.628442e+001
1.086691e+003	7.646061e+001
1.087173e+003	7.663054e+001
1.087655e+003	7.679414e+001
1.088137e+003	7.695182e+001
1.088619e+003	7.710444e+001
1.089102e+003	7.725322e+001
1.089584e+003	7.739966e+001
1.090066e+003	7.754534e+001
1.090548e+003	7.769183e+001
1.091030e+003	7.784048e+001
1.091512e+003	7.799232e+001
1.091994e+003	7.814799e+001
1.092476e+003	7.830771e+001
1.092958e+003	7.847123e+001
1.093441e+003	7.863789e+001
1.093923e+003	7.880669e+001
1.094405e+003	7.897648e+001
1.094887e+003	7.914608e+001
1.095369e+003	7.931451e+001
1.095851e+003	7.948109e+001
1.096333e+003	7.964561e+001
1.096815e+003	7.980819e+001
1.097298e+003	7.996929e+001
1.097780e+003	8.012955e+001
1.098262e+003	8.028963e+001
1.098744e+003	8.045009e+001
1.099226e+003	8.061135e+001
1.099708e+003	8.077367e+001
1.100190e+003	8.093716e+001
1.100672e+003	8.110182e+001
1.101155e+003	8.126753e+001
1.101637e+003	8.143410e+001
1.102119e+003	8.160116e+001
1.102601e+003	8.176826e+001
1.103083e+003	8.193482e+001
1.103565e+003	8.210014e+001
1.104047e+003	8.226340e+001
1.104529e+003	8.242385e+001
1.105011e+003	8.258073e+001
1.105494e+003	8.273350e+001
1.105976e+003	8.288184e+001
1.106458e+003	8.302573e+001
1.106940e+003	8.316549e+001
1.107422e+003	8.330173e+001
1.107904e+003	8.343522e+001
1.108386e+003	8.356676e+001
1.108868e+003	8.369707e+001
1.109350e+003	8.382661e+001
1.109833e+003	8.395554e+001
1.110315e+003	8.408379e+001
1.110797e+003	8.421100e+001
1.111279e+003	8.433674e+001
1.111761e+003	8.446054e+001
1.112243e+003	8.458199e+001
1.112725e+003	8.470074e+001
1.113207e+003	8.481654e+001
1.113689e+003	8.492918e+001
1.114172e+003	8.503850e+001
1.114654e+003	8.514438e+001
1.115136e+003	8.524669e+001
1.115618e+003	8.534538e+001
1.116100e+003	8.544048e+001
1.116582e+003	8.553207e+001
1.117064e+003	8.562035e+001
1.117546e+003	8.570564e+001
1.118029e+003	8.578822e+001
1.118511e+003	8.586852e+001
1.118993e+003	8.594685e+001
1.119475e+003	8.602351e+001
1.119957e+003	8.609871e+001
1.120439e+003	8.617254e+001
1.120921e+003	8.624498e+001
1.121403e+003	8.631590e+001
1.121885e+003	8.638509e+001
1.122368e+003	8.645228e+001
1.122850e+003	8.651713e+001
1.123332e+003	8.657925e+001
1.123814e+003	8.663824e+001
1.124296e+003	8.669374e+001
1.124778e+003	8.674542e+001
1.125260e+003	8.679313e+001
1.125742e+003	8.683691e+001
1.126225e+003	8.687708e+001
1.126707e+003	8.691428e+001
1.127189e+003	8.694933e+001
1.127671e+003	8.698325e+001
1.128153e+003	8.701702e+001
1.128635e+003	8.705151e+001
1.129117e+003	8.708731e+001
1.129599e+003	8.712473e+001
1.130082e+003	8.716374e+001
1.130564e+003	8.720410e+001
1.131046e+003	8.724541e+001
1.131528e+003	8.728725e+001
1.132010e+003	8.732922e+001
1.132492e+003	8.737103e+001
1.132974e+003	8.741247e+001
1.133456e+003	8.745341e+001
1.133938e+003	8.749370e+001
1.134421e+003	8.753312e+001
1.134903e+003	8.757130e+001
1.135385e+003	8.760772e+001
1.135867e+003	8.764165e+001
1.136349e+003	8.767229e+001
1.136831e+003	8.769876e+001
1.137313e+003	8.772028e+001
1.137795e+003	8.773631e+001
1.138277e+003	8.774653e+001
1.138760e+003	8.775102e+001
1.139242e+003	8.775021e+001
1.139724e+003	8.774477e+001
1.140206e+003	8.773561e+001
1.140688e+003	8.772368e+001
1.141170e+003	8.770985e+001
1.141652e+003	8.769482e+001
1.142134e+003	8.767905e+001
1.142616e+003	8.766270e+001
1.143099e+003	8.764576e+001
1.143581e+003	8.762805e+001
1.144063e+003	8.760941e+001
1.144545e+003	8.758978e+001
1.145027e+003	8.756934e+001
1.145509e+003	8.754857e+001
1.145991e+003	8.752827e+001
1.146473e+003	8.750951e+001
1.146956e+003	8.749351e+001
1.147438e+003	8.748154e+001
1.147920e+003	8.747478e+001
1.148402e+003	8.747427e+001
1.148884e+003	8.748086e+001
1.149366e+003	8.749519e+001
1.149848e+003	8.751782e+001
1.150330e+003	8.754919e+001
1.150813e+003	8.758971e+001
1.151295e+003	8.763976e+001
1.151777e+003	8.769965e+001
1.152259e+003	8.776966e+001
1.152741e+003	8.784996e+001
1.153223e+003	8.794067e+001
1.153705e+003	8.804178e+001
1.154187e+003	8.815321e+001
1.154669e+003	8.827484e+001
1.155152e+003	8.840643e+001
1.155634e+003	8.854762e+001
1.156116e+003	8.869799e+001
1.156598e+003	8.885693e+001
1.157080e+003	8.902367e+001
1.157562e+003	8.919731e+001
1.158044e+003	8.937672e+001
1.158526e+003	8.956067e+001
1.159009e+003	8.974783e+001
1.159491e+003	8.993684e+001
1.159973e+003	9.012641e+001
1.160455e+003	9.031534e+001
1.160937e+003	9.050257e+001
1.161419e+003	9.068724e+001
1.161901e+003	9.086858e+001
1.162383e+003	9.104594e+001
1.162865e+003	9.121869e+001
1.163348e+003	9.138625e+001
1.163830e+003	9.154802e+001
1.164312e+003	9.170343e+001
1.164794e+003	9.185194e+001
1.165276e+003	9.199308e+001
1.165758e+003	9.212641e+001
1.166240e+003	9.225153e+001
1.166722e+003	9.236808e+001
1.167204e+003	9.247566e+001
1.167687e+003	9.257386e+001
1.168169e+003	9.266226e+001
1.168651e+003	9.274043e+001
1.169133e+003	9.280796e+001
1.169615e+003	9.286454e+001
1.170097e+003	9.291000e+001
1.170579e+003	9.294431e+001
1.171061e+003	9.296773e+001
1.171543e+003	9.298070e+001
1.172026e+003	9.298396e+001
1.172508e+003	9.297846e+001
1.172990e+003	9.296535e+001
1.173472e+003	9.294591e+001
1.173954e+003	9.292147e+001
1.174436e+003	9.289334e+001
1.174918e+003	9.286270e+001
1.175400e+003	9.283058e+001
1.175883e+003	9.279776e+001
1.176365e+003	9.276481e+001
1.176847e+003	9.273210e+001
1.177329e+003	9.269990e+001
1.177811e+003	9.266839e+001
1.178293e+003	9.263779e+001
1.178775e+003	9.260838e+001
1.179257e+003	9.258054e+001
1.179740e+003	9.255476e+001
1.180222e+003	9.253159e+001
1.180704e+003	9.251159e+001
1.181186e+003	9.249530e+001
1.181668e+003	9.248316e+001
1.182150e+003	9.247549e+001
1.182632e+003	9.247248e+001
1.183114e+003	9.247419e+001
1.183596e+003	9.248061e+001
1.184079e+003	9.249162e+001
1.184561e+003	9.250708e+001
1.185043e+003	9.252669e+001
1.185525e+003	9.255005e+001
1.186007e+003	9.257656e+001
1.186489e+003	9.260536e+001
1.186971e+003	9.263537e+001
1.187453e+003	9.266526e+001
1.187936e+003	9.269356e+001
1.188418e+003	9.271870e+001
1.188900e+003	9.273912e+001
1.189382e+003	9.275335e+001
1.189864e+003	9.276006e+001
1.190346e+003	9.275807e+001
1.190828e+003	9.274636e+001
1.191310e+003	9.272404e+001
1.191792e+003	9.269035e+001
1.192275e+003	9.264462e+001
1.192757e+003	9.258633e+001
1.193239e+003	9.251509e+001
1.193721e+003	9.243079e+001
1.194203e+003	9.233362e+001
1.194685e+003	9.222415e+001
1.195167e+003	9.210345e+001
1.195649e+003	9.197309e+001
1.196131e+003	9.183514e+001
1.196614e+003	9.169223e+001
1.197096e+003	9.154739e+001
1.197578e+003	9.140411e+001
1.198060e+003	9.126624e+001
1.198542e+003	9.113786e+001
1.199024e+003	9.102324e+001
1.199506e+003	9.092679e+001
1.199988e+003	9.085287e+001
1.200470e+003	9.080569e+001
1.200953e+003	9.078915e+001
1.201435e+003	9.080658e+001
1.201917e+003	9.086063e+001
1.202399e+003	9.095306e+001
1.202881e+003	9.108462e+001
1.203363e+003	9.125500e+001
1.203845e+003	9.146284e+001
1.204327e+003	9.170580e+001
1.204810e+003	9.198065e+001
1.205292e+003	9.228344e+001
1.205774e+003	9.260972e+001
1.206256e+003	9.295470e+001
1.206738e+003	9.331348e+001
1.207220e+003	9.368124e+001
1.207702e+003	9.405334e+001
1.208184e+003	9.442543e+001
1.208667e+003	9.479362e+001
1.209149e+003	9.515443e+001
1.209631e+003	9.550491e+001
1.210113e+003	9.584270e+001
1.210595e+003	9.616598e+001
1.211077e+003	9.647346e+001
1.211559e+003	9.676440e+001
1.212041e+003	9.703848e+001
1.212523e+003	9.729575e+001
1.213006e+003	9.753654e+001
1.213488e+003	9.776138e+001
1.213970e+003	9.797093e+001
1.214452e+003	9.816588e+001
1.214934e+003	9.834693e+001
1.215416e+003	9.851476e+001
1.215898e+003	9.866998e+001
1.216380e+003	9.881316e+001
1.216863e+003	9.894485e+001
1.217345e+003	9.906554e+001
1.217827e+003	9.917580e+001
1.218309e+003	9.927616e+001
1.218791e+003	9.936722e+001
1.219273e+003	9.944959e+001
1.219755e+003	9.952390e+001
1.220237e+003	9.959073e+001
1.220719e+003	9.965063e+001
1.221202e+003	9.970408e+001
1.221684e+003	9.975144e+001
1.222166e+003	9.979298e+001
1.222648e+003	9.982892e+001
1.223130e+003	9.985936e+001
1.223612e+003	9.988446e+001
1.224094e+003	9.990437e+001
1.224576e+003	9.991930e+001
1.225058e+003	9.992956e+001
1.225541e+003	9.993550e+001
1.226023e+003	9.993756e+001
1.226505e+003	9.993620e+001
1.226987e+003	9.993193e+001
1.227469e+003	9.992525e+001
1.227951e+003	9.991666e+001
1.228433e+003	9.990672e+001
1.228915e+003	9.989587e+001
1.229397e+003	9.988459e+001
1.229880e+003	9.987322e+001
1.230362e+003	9.986201e+001
1.230844e+003	9.985106e+001
1.231326e+003	9.984032e+001
1.231808e+003	9.982959e+001
1.232290e+003	9.981865e+001
1.232772e+003	9.980722e+001
1.233254e+003	9.979511e+001
1.233737e+003	9.978225e+001
1.234219e+003	9.976868e+001
1.234701e+003	9.975459e+001
1.235183e+003	9.974024e+001
1.235665e+003	9.972591e+001
1.236147e+003	9.971178e+001
1.236629e+003	9.969791e+001
1.237111e+003	9.968416e+001
1.237594e+003	9.967029e+001
1.238076e+003	9.965591e+001
1.238558e+003	9.964069e+001
1.239040e+003	9.962436e+001
1.239522e+003	9.960681e+001
1.240004e+003	9.958815e+001
1.240486e+003	9.956868e+001
1.240968e+003	9.954883e+001
1.241450e+003	9.952911e+001
1.241933e+003	9.950997e+001
1.242415e+003	9.949178e+001
1.242897e+003	9.947471e+001
1.243379e+003	9.945873e+001
1.243861e+003	9.944361e+001
1.244343e+003	9.942895e+001
1.244825e+003	9.941424e+001
1.245307e+003	9.939896e+001
1.245790e+003	9.938257e+001
1.246272e+003	9.936469e+001
1.246754e+003	9.934510e+001
1.247236e+003	9.932378e+001
1.247718e+003	9.930092e+001
1.248200e+003	9.927695e+001
1.248682e+003	9.925243e+001
1.249164e+003	9.922800e+001
1.249646e+003	9.920432e+001
1.250129e+003	9.918195e+001
1.250611e+003	9.916130e+001
1.251093e+003	9.914258e+001
1.251575e+003	9.912576e+001
1.252057e+003	9.911064e+001
1.252539e+003	9.909684e+001
1.253021e+003	9.908393e+001
1.253503e+003	9.907146e+001
1.253985e+003	9.905904e+001
1.254468e+003	9.904643e+001
1.254950e+003	9.903350e+001
1.255432e+003	9.902025e+001
1.255914e+003	9.900683e+001
1.256396e+003	9.899348e+001
1.256878e+003	9.898047e+001
1.257360e+003	9.896809e+001
1.257842e+003	9.895663e+001
1.258324e+003	9.894629e+001
1.258807e+003	9.893723e+001
1.259289e+003	9.892953e+001
1.259771e+003	9.892320e+001
1.260253e+003	9.891814e+001
1.260735e+003	9.891424e+001
1.261217e+003	9.891134e+001
1.261699e+003	9.890933e+001
1.262181e+003	9.890814e+001
1.262664e+003	9.890776e+001
1.263146e+003	9.890825e+001
1.263628e+003	9.890973e+001
1.264110e+003	9.891231e+001
1.264592e+003	9.891604e+001
1.265074e+003	9.892093e+001
1.265556e+003	9.892691e+001
1.266038e+003	9.893385e+001
1.266521e+003	9.894157e+001
1.267003e+003	9.894994e+001
1.267485e+003	9.895880e+001
1.267967e+003	9.896811e+001
1.268449e+003	9.897783e+001
1.268931e+003	9.898789e+001
1.269413e+003	9.899823e+001
1.269895e+003	9.900866e+001
1.270377e+003	9.901890e+001
1.270860e+003	9.902858e+001
1.271342e+003	9.903731e+001
1.271824e+003	9.904469e+001
1.272306e+003	9.905045e+001
1.272788e+003	9.905443e+001
1.273270e+003	9.905660e+001
1.273752e+003	9.905706e+001
1.274234e+003	9.905593e+001
1.274717e+003	9.905330e+001
1.275199e+003	9.904910e+001
1.275681e+003	9.904316e+001
1.276163e+003	9.903512e+001
1.276645e+003	9.902457e+001
1.277127e+003	9.901111e+001
1.277609e+003	9.899445e+001
1.278091e+003	9.897452e+001
1.278573e+003	9.895143e+001
1.279056e+003	9.892554e+001
1.279538e+003	9.889730e+001
1.280020e+003	9.886721e+001
1.280502e+003	9.883566e+001
1.280984e+003	9.880291e+001
1.281466e+003	9.876904e+001
1.281948e+003	9.873398e+001
1.282430e+003	9.869752e+001
1.282912e+003	9.865945e+001
1.283395e+003	9.861954e+001
1.283877e+003	9.857767e+001
1.284359e+003	9.853381e+001
1.284841e+003	9.848795e+001
1.285323e+003	9.844012e+001
1.285805e+003	9.839034e+001
1.286287e+003	9.833855e+001
1.286769e+003	9.828469e+001
1.287251e+003	9.822861e+001
1.287734e+003	9.817024e+001
1.288216e+003	9.810957e+001
1.288698e+003	9.804672e+001
1.289180e+003	9.798194e+001
1.289662e+003	9.791560e+001
1.290144e+003	9.784811e+001
1.290626e+003	9.777982e+001
1.291108e+003	9.771098e+001
1.291591e+003	9.764159e+001
1.292073e+003	9.757150e+001
1.292555e+003	9.750037e+001
1.293037e+003	9.742774e+001
1.293519e+003	9.735316e+001
1.294001e+003	9.727628e+001
1.294483e+003	9.719691e+001
1.294965e+003	9.711512e+001
1.295448e+003	9.703123e+001
1.295930e+003	9.694576e+001
1.296412e+003	9.685944e+001
1.296894e+003	9.677303e+001
1.297376e+003	9.668733e+001
1.297858e+003	9.660308e+001
1.298340e+003	9.652089e+001
1.298822e+003	9.644122e+001
1.299304e+003	9.636443e+001
1.299787e+003	9.629073e+001
1.300269e+003	9.622028e+001
1.300751e+003	9.615314e+001
1.301233e+003	9.608932e+001
1.301715e+003	9.602883e+001
1.302197e+003	9.597157e+001
1.302679e+003	9.591747e+001
1.303161e+003	9.586635e+001
1.303644e+003	9.581806e+001
1.304126e+003	9.577242e+001
1.304608e+003	9.572927e+001
1.305090e+003	9.568845e+001
1.305572e+003	9.564987e+001
1.306054e+003	9.561349e+001
1.306536e+003	9.557938e+001
1.307018e+003	9.554762e+001
1.307500e+003	9.551839e+001
1.307983e+003	9.549189e+001
1.308465e+003	9.546832e+001
1.308947e+003	9.544784e+001
1.309429e+003	9.543047e+001
1.309911e+003	9.541616e+001
1.310393e+003	9.540468e+001
1.310875e+003	9.539570e+001
1.311357e+003	9.538879e+001
1.311839e+003	9.538348e+001
1.312322e+003	9.537930e+001
1.312804e+003	9.537586e+001
1.313286e+003	9.537286e+001
1.313768e+003	9.537016e+001
1.314250e+003	9.536774e+001
1.314732e+003	9.536570e+001
1.315214e+003	9.536429e+001
1.315696e+003	9.536378e+001
1.316178e+003	9.536450e+001
1.316661e+003	9.536679e+001
1.317143e+003	9.537096e+001
1.317625e+003	9.537728e+001
1.318107e+003	9.538599e+001
1.318589e+003	9.539727e+001
1.319071e+003	9.541127e+001
1.319553e+003	9.542810e+001
1.320035e+003	9.544785e+001
1.320518e+003	9.547055e+001
1.321000e+003	9.549623e+001
1.321482e+003	9.552490e+001
1.321964e+003	9.555655e+001
1.322446e+003	9.559113e+001
1.322928e+003	9.562856e+001
1.323410e+003	9.566877e+001
1.323892e+003	9.571156e+001
1.324375e+003	9.575667e+001
1.324857e+003	9.580381e+001
1.325339e+003	9.585257e+001
1.325821e+003	9.590252e+001
1.326303e+003	9.595322e+001
1.326785e+003	9.600422e+001
1.327267e+003	9.605518e+001
1.327749e+003	9.610580e+001
1.328231e+003	9.615597e+001
1.328714e+003	9.620561e+001
1.329196e+003	9.625477e+001
1.329678e+003	9.630354e+001
1.330160e+003	9.635202e+001
1.330642e+003	9.640030e+001
1.331124e+003	9.644843e+001
1.331606e+003	9.649634e+001
1.332088e+003	9.654397e+001
1.332571e+003	9.659117e+001
1.333053e+003	9.663783e+001
1.333535e+003	9.668378e+001
1.334017e+003	9.672890e+001
1.334499e+003	9.677306e+001
1.334981e+003	9.681609e+001
1.335463e+003	9.685777e+001
1.335945e+003	9.689777e+001
1.336427e+003	9.693572e+001
1.336910e+003	9.697115e+001
1.337392e+003	9.700352e+001
1.337874e+003	9.703230e+001
1.338356e+003	9.705703e+001
1.338838e+003	9.707735e+001
1.339320e+003	9.709309e+001
1.339802e+003	9.710429e+001
1.340284e+003	9.711115e+001
1.340766e+003	9.711406e+001
1.341249e+003	9.711343e+001
1.341731e+003	9.710973e+001
1.342213e+003	9.710335e+001
1.342695e+003	9.709462e+001
1.343177e+003	9.708379e+001
1.343659e+003	9.707104e+001
1.344141e+003	9.705651e+001
1.344623e+003	9.704030e+001
1.345105e+003	9.702254e+001
1.345588e+003	9.700335e+001
1.346070e+003	9.698287e+001
1.346552e+003	9.696122e+001
1.347034e+003	9.693850e+001
1.347516e+003	9.691476e+001
1.347998e+003	9.688997e+001
1.348480e+003	9.686406e+001
1.348962e+003	9.683684e+001
1.349445e+003	9.680809e+001
1.349927e+003	9.677752e+001
1.350409e+003	9.674483e+001
1.350891e+003	9.670973e+001
1.351373e+003	9.667198e+001
1.351855e+003	9.663143e+001
1.352337e+003	9.658801e+001
1.352819e+003	9.654174e+001
1.353302e+003	9.649277e+001
1.353784e+003	9.644134e+001
1.354266e+003	9.638774e+001
1.354748e+003	9.633241e+001
1.355230e+003	9.627580e+001
1.355712e+003	9.621845e+001
1.356194e+003	9.616091e+001
1.356676e+003	9.610368e+001
1.357158e+003	9.604714e+001
1.357641e+003	9.599145e+001
1.358123e+003	9.593644e+001
1.358605e+003	9.588161e+001
1.359087e+003	9.582611e+001
1.359569e+003	9.576881e+001
1.360051e+003	9.570844e+001
1.360533e+003	9.564372e+001
1.361015e+003	9.557355e+001
1.361498e+003	9.549721e+001
1.361980e+003	9.541451e+001
1.362462e+003	9.532586e+001
1.362944e+003	9.523217e+001
1.363426e+003	9.513467e+001
1.363908e+003	9.503458e+001
1.364390e+003	9.493290e+001
1.364872e+003	9.483015e+001
1.365354e+003	9.472644e+001
1.365837e+003	9.462144e+001
1.366319e+003	9.451467e+001
1.366801e+003	9.440571e+001
1.367283e+003	9.429443e+001
1.367765e+003	9.418118e+001
1.368247e+003	9.406684e+001
1.368729e+003	9.395269e+001
1.369211e+003	9.384026e+001
1.369693e+003	9.373109e+001
1.370176e+003	9.362643e+001
1.370658e+003	9.352715e+001
1.371140e+003	9.343368e+001
1.371622e+003	9.334604e+001
1.372104e+003	9.326404e+001
1.372586e+003	9.318751e+001
1.373068e+003	9.311647e+001
1.373550e+003	9.305136e+001
1.374032e+003	9.299305e+001
1.374515e+003	9.294274e+001
1.374997e+003	9.290176e+001
1.375479e+003	9.287128e+001
1.375961e+003	9.285217e+001
1.376443e+003	9.284483e+001
1.376925e+003	9.284928e+001
1.377407e+003	9.286520e+001
1.377889e+003	9.289207e+001
1.378372e+003	9.292924e+001
1.378854e+003	9.297603e+001
1.379336e+003	9.303175e+001
1.379818e+003	9.309576e+001
1.380300e+003	9.316742e+001
1.380782e+003	9.324609e+001
1.381264e+003	9.333109e+001
1.381746e+003	9.342168e+001
1.382229e+003	9.351707e+001
1.382711e+003	9.361647e+001
1.383193e+003	9.371912e+001
1.383675e+003	9.382442e+001
1.384157e+003	9.393191e+001
1.384639e+003	9.404129e+001
1.385121e+003	9.415237e+001
1.385603e+003	9.426498e+001
1.386085e+003	9.437881e+001
1.386568e+003	9.449329e+001
1.387050e+003	9.460761e+001
1.387532e+003	9.472075e+001
1.388014e+003	9.483154e+001
1.388496e+003	9.493895e+001
1.388978e+003	9.504213e+001
1.389460e+003	9.514054e+001
1.389942e+003	9.523399e+001
1.390425e+003	9.532256e+001
1.390907e+003	9.540660e+001
1.391389e+003	9.548666e+001
1.391871e+003	9.556331e+001
1.392353e+003	9.563707e+001
1.392835e+003	9.570830e+001
1.393317e+003	9.577706e+001
1.393799e+003	9.584312e+001
1.394281e+003	9.590597e+001
1.394764e+003	9.596488e+001
1.395246e+003	9.601907e+001
1.395728e+003	9.606779e+001
1.396210e+003	9.611039e+001
1.396692e+003	9.614641e+001
1.397174e+003	9.617559e+001
1.397656e+003	9.619798e+001
1.398138e+003	9.621383e+001
1.398620e+003	9.622369e+001
1.399103e+003	9.622832e+001
1.399585e+003	9.622853e+001
1.400067e+003	9.622515e+001
1.400549e+003	9.621887e+001
1.401031e+003	9.621008e+001
1.401513e+003	9.619891e+001
1.401995e+003	9.618523e+001
1.402477e+003	9.616870e+001
1.402959e+003	9.614897e+001
1.403442e+003	9.612574e+001
1.403924e+003	9.609897e+001
1.404406e+003	9.606892e+001
1.404888e+003	9.603622e+001
1.405370e+003	9.600185e+001
1.405852e+003	9.596690e+001
1.406334e+003	9.593249e+001
1.406816e+003	9.589953e+001
1.407299e+003	9.586855e+001
1.407781e+003	9.583965e+001
1.408263e+003	9.581248e+001
1.408745e+003	9.578633e+001
1.409227e+003	9.576023e+001
1.409709e+003	9.573320e+001
1.410191e+003	9.570444e+001
1.410673e+003	9.567355e+001
1.411156e+003	9.564058e+001
1.411638e+003	9.560613e+001
1.412120e+003	9.557126e+001
1.412602e+003	9.553734e+001
1.413084e+003	9.550573e+001
1.413566e+003	9.547749e+001
1.414048e+003	9.545314e+001
1.414530e+003	9.543244e+001
1.415012e+003	9.541448e+001
1.415495e+003	9.539784e+001
1.415977e+003	9.538091e+001
1.416459e+003	9.536221e+001
1.416941e+003	9.534075e+001
1.417423e+003	9.531628e+001
1.417905e+003	9.528936e+001
1.418387e+003	9.526141e+001
1.418869e+003	9.523443e+001
1.419352e+003	9.521066e+001
1.419834e+003	9.519210e+001
1.420316e+003	9.517999e+001
1.420798e+003	9.517461e+001
1.421280e+003	9.517524e+001
1.421762e+003	9.518040e+001
1.422244e+003	9.518822e+001
1.422726e+003	9.519682e+001
1.423208e+003	9.520476e+001
1.423691e+003	9.521125e+001
1.424173e+003	9.521630e+001
1.424655e+003	9.522066e+001
1.425137e+003	9.522559e+001
1.425619e+003	9.523250e+001
1.426101e+003	9.524268e+001
1.426583e+003	9.525697e+001
1.427065e+003	9.527564e+001
1.427547e+003	9.529840e+001
1.428030e+003	9.532458e+001
1.428512e+003	9.535325e+001
1.428994e+003	9.538348e+001
1.429476e+003	9.541453e+001
1.429958e+003	9.544590e+001
1.430440e+003	9.547752e+001
1.430922e+003	9.550964e+001
1.431404e+003	9.554275e+001
1.431886e+003	9.557738e+001
1.432369e+003	9.561401e+001
1.432851e+003	9.565292e+001
1.433333e+003	9.569425e+001
1.433815e+003	9.573800e+001
1.434297e+003	9.578408e+001
1.434779e+003	9.583234e+001
1.435261e+003	9.588253e+001
1.435743e+003	9.593433e+001
1.436226e+003	9.598731e+001
1.436708e+003	9.604098e+001
1.437190e+003	9.609481e+001
1.437672e+003	9.614828e+001
1.438154e+003	9.620081e+001
1.438636e+003	9.625175e+001
1.439118e+003	9.630049e+001
1.439600e+003	9.634648e+001
1.440083e+003	9.638935e+001
1.440565e+003	9.642899e+001
1.441047e+003	9.646551e+001
1.441529e+003	9.649924e+001
1.442011e+003	9.653068e+001
1.442493e+003	9.656034e+001
1.442975e+003	9.658875e+001
1.443457e+003	9.661635e+001
1.443939e+003	9.664349e+001
1.444422e+003	9.667033e+001
1.444904e+003	9.669687e+001
1.445386e+003	9.672294e+001
1.445868e+003	9.674823e+001
1.446350e+003	9.677242e+001
1.446832e+003	9.679523e+001
1.447314e+003	9.681647e+001
1.447796e+003	9.683609e+001
1.448279e+003	9.685419e+001
1.448761e+003	9.687090e+001
1.449243e+003	9.688636e+001
1.449725e+003	9.690057e+001
1.450207e+003	9.691349e+001
1.450689e+003	9.692514e+001
1.451171e+003	9.693571e+001
1.451653e+003	9.694551e+001
1.452135e+003	9.695490e+001
1.452618e+003	9.696420e+001
1.453100e+003	9.697366e+001
1.453582e+003	9.698357e+001
1.454064e+003	9.699425e+001
1.454546e+003	9.700610e+001
1.455028e+003	9.701945e+001
1.455510e+003	9.703440e+001
1.455992e+003	9.705075e+001
1.456474e+003	9.706801e+001
1.456957e+003	9.708565e+001
1.457439e+003	9.710332e+001
1.457921e+003	9.712093e+001
1.458403e+003	9.713844e+001
1.458885e+003	9.715577e+001
1.459367e+003	9.717284e+001
1.459849e+003	9.718967e+001
1.460331e+003	9.720638e+001
1.460813e+003	9.722336e+001
1.461296e+003	9.724104e+001
1.461778e+003	9.725991e+001
1.462260e+003	9.728028e+001
1.462742e+003	9.730231e+001
1.463224e+003	9.732599e+001
1.463706e+003	9.735126e+001
[truncated: 5,261 more rows]
