# Supplementary material for: Enhancing Electrospinnability of Chitosan Membranes in Low-Humidity Environments by Sodium Chloride Addition
Source: Mar Drugs. 2024 Sep 27;22(10):443. doi: 10.3390/md22100443 (PMC11509170; doi:10.3390/md22100443)
Supplement: Supplementary file 1 [file marinedrugs-22-00443-s001.zip › FTIR/FTIR-TEAtBOC-treated SCM w 100mg NaCl.CSV]

4.999550e+002	0.000000e+000
5.004371e+002	9.183984e+001
5.009193e+002	9.183179e+001
5.014014e+002	9.182373e+001
5.018835e+002	9.181857e+001
5.023656e+002	9.181850e+001
5.028477e+002	9.182852e+001
5.033298e+002	9.184319e+001
5.038120e+002	9.185867e+001
5.042941e+002	9.187519e+001
5.047762e+002	9.189157e+001
5.052583e+002	9.190814e+001
5.057404e+002	9.192509e+001
5.062225e+002	9.194165e+001
5.067047e+002	9.195713e+001
5.071868e+002	9.197134e+001
5.076689e+002	9.198421e+001
5.081510e+002	9.199470e+001
5.086331e+002	9.200188e+001
5.091152e+002	9.200528e+001
5.095974e+002	9.200401e+001
5.100795e+002	9.199856e+001
5.105616e+002	9.198913e+001
5.110437e+002	9.197572e+001
5.115258e+002	9.195839e+001
5.120079e+002	9.193725e+001
5.124901e+002	9.191204e+001
5.129722e+002	9.188399e+001
5.134543e+002	9.185419e+001
5.139364e+002	9.182276e+001
5.144185e+002	9.178993e+001
5.149006e+002	9.175654e+001
5.153828e+002	9.172324e+001
5.158649e+002	9.169086e+001
5.163470e+002	9.166023e+001
5.168291e+002	9.163216e+001
5.173112e+002	9.160760e+001
5.177933e+002	9.158694e+001
5.182755e+002	9.157088e+001
5.187576e+002	9.155926e+001
5.192397e+002	9.155227e+001
5.197218e+002	9.154956e+001
5.202039e+002	9.155095e+001
5.206860e+002	9.155605e+001
5.211682e+002	9.156452e+001
5.216503e+002	9.157600e+001
5.221324e+002	9.159013e+001
5.226145e+002	9.160651e+001
5.230966e+002	9.162476e+001
5.235787e+002	9.164452e+001
5.240609e+002	9.166545e+001
5.245430e+002	9.168719e+001
5.250251e+002	9.170932e+001
5.255072e+002	9.173161e+001
5.259893e+002	9.175385e+001
5.264714e+002	9.177563e+001
5.269536e+002	9.179659e+001
5.274357e+002	9.181655e+001
5.279178e+002	9.183527e+001
5.283999e+002	9.185255e+001
5.288820e+002	9.186813e+001
5.293641e+002	9.188203e+001
5.298463e+002	9.189416e+001
5.303284e+002	9.190468e+001
5.308105e+002	9.191372e+001
5.312926e+002	9.192136e+001
5.317747e+002	9.192770e+001
5.322568e+002	9.193275e+001
5.327390e+002	9.193649e+001
5.332211e+002	9.193901e+001
5.337032e+002	9.194032e+001
5.341853e+002	9.194075e+001
5.346674e+002	9.194054e+001
5.351495e+002	9.194010e+001
5.356317e+002	9.193988e+001
5.361138e+002	9.193996e+001
5.365959e+002	9.194067e+001
5.370780e+002	9.194171e+001
5.375601e+002	9.194303e+001
5.380422e+002	9.194421e+001
5.385244e+002	9.194495e+001
5.390065e+002	9.194491e+001
5.394886e+002	9.194374e+001
5.399707e+002	9.194125e+001
5.404528e+002	9.193716e+001
5.409349e+002	9.193133e+001
5.414171e+002	9.192351e+001
5.418992e+002	9.191369e+001
5.423813e+002	9.190173e+001
5.428634e+002	9.188784e+001
5.433455e+002	9.187208e+001
5.438276e+002	9.185477e+001
5.443098e+002	9.183620e+001
5.447919e+002	9.181654e+001
5.452740e+002	9.179605e+001
5.457561e+002	9.177472e+001
5.462382e+002	9.175266e+001
5.467203e+002	9.172973e+001
5.472025e+002	9.170586e+001
5.476846e+002	9.168088e+001
5.481667e+002	9.165465e+001
5.486488e+002	9.162697e+001
5.491309e+002	9.159766e+001
5.496130e+002	9.156650e+001
5.500952e+002	9.153324e+001
5.505773e+002	9.149774e+001
5.510594e+002	9.145975e+001
5.515415e+002	9.141933e+001
5.520236e+002	9.137634e+001
5.525057e+002	9.133110e+001
5.529879e+002	9.128371e+001
5.534700e+002	9.123474e+001
5.539521e+002	9.118459e+001
5.544342e+002	9.113397e+001
5.549163e+002	9.108351e+001
5.553984e+002	9.103392e+001
5.558806e+002	9.098593e+001
5.563627e+002	9.094015e+001
5.568448e+002	9.089727e+001
5.573269e+002	9.085773e+001
5.578090e+002	9.082212e+001
5.582911e+002	9.079066e+001
5.587733e+002	9.076379e+001
5.592554e+002	9.074148e+001
5.597375e+002	9.072395e+001
5.602196e+002	9.071092e+001
5.607017e+002	9.070234e+001
5.611838e+002	9.069775e+001
5.616660e+002	9.069686e+001
5.621481e+002	9.069929e+001
5.626302e+002	9.070461e+001
5.631123e+002	9.071262e+001
5.635944e+002	9.072298e+001
5.640765e+002	9.073557e+001
5.645587e+002	9.075020e+001
5.650408e+002	9.076665e+001
5.655229e+002	9.078479e+001
5.660050e+002	9.080429e+001
5.664871e+002	9.082492e+001
5.669692e+002	9.084634e+001
5.674514e+002	9.086826e+001
5.679335e+002	9.089033e+001
5.684156e+002	9.091219e+001
5.688977e+002	9.093358e+001
5.693798e+002	9.095412e+001
5.698619e+002	9.097368e+001
5.703441e+002	9.099195e+001
5.708262e+002	9.100905e+001
5.713083e+002	9.102490e+001
5.717904e+002	9.103981e+001
5.722725e+002	9.105397e+001
5.727546e+002	9.106761e+001
5.732368e+002	9.108103e+001
5.737189e+002	9.109422e+001
5.742010e+002	9.110730e+001
5.746831e+002	9.112018e+001
5.751652e+002	9.113277e+001
5.756473e+002	9.114515e+001
5.761295e+002	9.115725e+001
5.766116e+002	9.116937e+001
5.770937e+002	9.118166e+001
5.775758e+002	9.119445e+001
5.780579e+002	9.120806e+001
5.785400e+002	9.122256e+001
5.790222e+002	9.123823e+001
5.795043e+002	9.125482e+001
5.799864e+002	9.127235e+001
5.804685e+002	9.129037e+001
5.809506e+002	9.130862e+001
5.814327e+002	9.132664e+001
5.819149e+002	9.134395e+001
5.823970e+002	9.136027e+001
5.828791e+002	9.137513e+001
5.833612e+002	9.138845e+001
5.838433e+002	9.139996e+001
5.843254e+002	9.140974e+001
5.848076e+002	9.141777e+001
5.852897e+002	9.142413e+001
5.857718e+002	9.142891e+001
5.862539e+002	9.143206e+001
5.867360e+002	9.143362e+001
5.872181e+002	9.143343e+001
5.877003e+002	9.143140e+001
5.881824e+002	9.142752e+001
5.886645e+002	9.142162e+001
5.891466e+002	9.141400e+001
5.896287e+002	9.140474e+001
5.901108e+002	9.139438e+001
5.905930e+002	9.138329e+001
5.910751e+002	9.137204e+001
5.915572e+002	9.136118e+001
5.920393e+002	9.135101e+001
5.925214e+002	9.134201e+001
5.930035e+002	9.133419e+001
5.934857e+002	9.132774e+001
5.939678e+002	9.132260e+001
5.944499e+002	9.131879e+001
5.949320e+002	9.131628e+001
5.954141e+002	9.131509e+001
5.958962e+002	9.131523e+001
5.963784e+002	9.131673e+001
5.968605e+002	9.131958e+001
5.973426e+002	9.132378e+001
5.978247e+002	9.132922e+001
5.983068e+002	9.133585e+001
5.987889e+002	9.134352e+001
5.992711e+002	9.135210e+001
5.997532e+002	9.136142e+001
6.002353e+002	9.137129e+001
6.007174e+002	9.138154e+001
6.011995e+002	9.139194e+001
6.016816e+002	9.140242e+001
6.021638e+002	9.141280e+001
6.026459e+002	9.142308e+001
6.031280e+002	9.143322e+001
6.036101e+002	9.144323e+001
6.040922e+002	9.145310e+001
6.045743e+002	9.146279e+001
6.050565e+002	9.147224e+001
6.055386e+002	9.148136e+001
6.060207e+002	9.149007e+001
6.065028e+002	9.149836e+001
6.069849e+002	9.150621e+001
6.074670e+002	9.151373e+001
6.079492e+002	9.152098e+001
6.084313e+002	9.152807e+001
6.089134e+002	9.153512e+001
6.093955e+002	9.154211e+001
6.098776e+002	9.154911e+001
6.103597e+002	9.155608e+001
6.108419e+002	9.156300e+001
6.113240e+002	9.156994e+001
6.118061e+002	9.157690e+001
6.122882e+002	9.158405e+001
6.127703e+002	9.159148e+001
6.132524e+002	9.159937e+001
6.137346e+002	9.160790e+001
6.142167e+002	9.161725e+001
6.146988e+002	9.162760e+001
6.151809e+002	9.163910e+001
6.156630e+002	9.165190e+001
6.161451e+002	9.166606e+001
6.166273e+002	9.168166e+001
6.171094e+002	9.169868e+001
6.175915e+002	9.171713e+001
6.180736e+002	9.173708e+001
6.185557e+002	9.175854e+001
6.190378e+002	9.178169e+001
6.195200e+002	9.180670e+001
6.200021e+002	9.183372e+001
6.204842e+002	9.186303e+001
6.209663e+002	9.189460e+001
6.214484e+002	9.192859e+001
6.219305e+002	9.196476e+001
6.224127e+002	9.200304e+001
6.228948e+002	9.204314e+001
6.233769e+002	9.208479e+001
6.238590e+002	9.212778e+001
6.243411e+002	9.217185e+001
6.248232e+002	9.221694e+001
6.253054e+002	9.226289e+001
6.257875e+002	9.230970e+001
6.262696e+002	9.235732e+001
6.267517e+002	9.240565e+001
6.272338e+002	9.245465e+001
6.277159e+002	9.250410e+001
6.281981e+002	9.255386e+001
6.286802e+002	9.260365e+001
6.291623e+002	9.265324e+001
6.296444e+002	9.270244e+001
6.301265e+002	9.275097e+001
6.306086e+002	9.279881e+001
6.310908e+002	9.284578e+001
6.315729e+002	9.289198e+001
6.320550e+002	9.293743e+001
6.325371e+002	9.298222e+001
6.330192e+002	9.302650e+001
6.335013e+002	9.307028e+001
6.339835e+002	9.311368e+001
6.344656e+002	9.315661e+001
6.349477e+002	9.319907e+001
6.354298e+002	9.324089e+001
6.359119e+002	9.328199e+001
6.363940e+002	9.332223e+001
6.368762e+002	9.336146e+001
6.373583e+002	9.339969e+001
6.378404e+002	9.343683e+001
6.383225e+002	9.347300e+001
6.388046e+002	9.350822e+001
6.392867e+002	9.354264e+001
6.397689e+002	9.357636e+001
6.402510e+002	9.360944e+001
6.407331e+002	9.364196e+001
6.412152e+002	9.367396e+001
6.416973e+002	9.370544e+001
6.421794e+002	9.373644e+001
6.426616e+002	9.376697e+001
6.431437e+002	9.379712e+001
6.436258e+002	9.382693e+001
6.441079e+002	9.385653e+001
6.445900e+002	9.388605e+001
6.450721e+002	9.391557e+001
6.455543e+002	9.394522e+001
6.460364e+002	9.397501e+001
6.465185e+002	9.400500e+001
6.470006e+002	9.403510e+001
6.474827e+002	9.406527e+001
6.479648e+002	9.409532e+001
6.484470e+002	9.412514e+001
6.489291e+002	9.415445e+001
6.494112e+002	9.418306e+001
6.498933e+002	9.421069e+001
6.503754e+002	9.423705e+001
6.508575e+002	9.426196e+001
6.513397e+002	9.428514e+001
6.518218e+002	9.430654e+001
6.523039e+002	9.432600e+001
6.527860e+002	9.434362e+001
6.532681e+002	9.435942e+001
6.537502e+002	9.437357e+001
6.542324e+002	9.438617e+001
6.547145e+002	9.439737e+001
6.551966e+002	9.440727e+001
6.556787e+002	9.441611e+001
6.561608e+002	9.442408e+001
6.566429e+002	9.443146e+001
6.571251e+002	9.443852e+001
6.576072e+002	9.444554e+001
6.580893e+002	9.445277e+001
6.585714e+002	9.446041e+001
6.590535e+002	9.446867e+001
6.595356e+002	9.447768e+001
6.600178e+002	9.448758e+001
6.604999e+002	9.449847e+001
6.609820e+002	9.451048e+001
6.614641e+002	9.452368e+001
6.619462e+002	9.453822e+001
6.624283e+002	9.455410e+001
6.629105e+002	9.457143e+001
6.633926e+002	9.459013e+001
6.638747e+002	9.461018e+001
6.643568e+002	9.463145e+001
6.648389e+002	9.465386e+001
6.653210e+002	9.467741e+001
6.658032e+002	9.470202e+001
6.662853e+002	9.472784e+001
6.667674e+002	9.475498e+001
6.672495e+002	9.478352e+001
6.677316e+002	9.481358e+001
6.682137e+002	9.484514e+001
6.686959e+002	9.487822e+001
6.691780e+002	9.491286e+001
6.696601e+002	9.494911e+001
6.701422e+002	9.498692e+001
6.706243e+002	9.502625e+001
6.711064e+002	9.506697e+001
6.715886e+002	9.510895e+001
6.720707e+002	9.515197e+001
6.725528e+002	9.519588e+001
6.730349e+002	9.524046e+001
6.735170e+002	9.528548e+001
6.739991e+002	9.533074e+001
6.744813e+002	9.537603e+001
6.749634e+002	9.542113e+001
6.754455e+002	9.546586e+001
6.759276e+002	9.550989e+001
6.764097e+002	9.555299e+001
6.768918e+002	9.559477e+001
6.773740e+002	9.563487e+001
6.778561e+002	9.567306e+001
6.783382e+002	9.570893e+001
6.788203e+002	9.574258e+001
6.793024e+002	9.577386e+001
6.797845e+002	9.580302e+001
6.802667e+002	9.583022e+001
6.807488e+002	9.585568e+001
6.812309e+002	9.587962e+001
6.817130e+002	9.590222e+001
6.821951e+002	9.592366e+001
6.826772e+002	9.594419e+001
6.831594e+002	9.596402e+001
6.836415e+002	9.598344e+001
6.841236e+002	9.600271e+001
6.846057e+002	9.602213e+001
6.850878e+002	9.604202e+001
6.855699e+002	9.606261e+001
6.860520e+002	9.608418e+001
6.865342e+002	9.610675e+001
6.870162e+002	9.613052e+001
6.874984e+002	9.615534e+001
6.879805e+002	9.618124e+001
6.884626e+002	9.620794e+001
6.889447e+002	9.623529e+001
6.894269e+002	9.626292e+001
6.899089e+002	9.629053e+001
6.903911e+002	9.631779e+001
6.908732e+002	9.634431e+001
6.913553e+002	9.636994e+001
6.918374e+002	9.639439e+001
6.923196e+002	9.641760e+001
6.928016e+002	9.643948e+001
6.932838e+002	9.645998e+001
6.937659e+002	9.647905e+001
6.942480e+002	9.649661e+001
6.947301e+002	9.651256e+001
6.952123e+002	9.652685e+001
6.956943e+002	9.653938e+001
6.961765e+002	9.655028e+001
6.966586e+002	9.655959e+001
6.971407e+002	9.656760e+001
6.976228e+002	9.657454e+001
6.981050e+002	9.658070e+001
6.985870e+002	9.658639e+001
6.990692e+002	9.659177e+001
6.995513e+002	9.659708e+001
7.000334e+002	9.660236e+001
7.005155e+002	9.660769e+001
7.009977e+002	9.661308e+001
7.014797e+002	9.661849e+001
7.019619e+002	9.662399e+001
7.024440e+002	9.662954e+001
7.029261e+002	9.663527e+001
7.034082e+002	9.664123e+001
7.038904e+002	9.664765e+001
7.043724e+002	9.665468e+001
7.048546e+002	9.666257e+001
7.053367e+002	9.667161e+001
7.058188e+002	9.668188e+001
7.063009e+002	9.669365e+001
7.067831e+002	9.670673e+001
7.072651e+002	9.672121e+001
7.077473e+002	9.673663e+001
7.082294e+002	9.675279e+001
7.087115e+002	9.676914e+001
7.091936e+002	9.678526e+001
7.096758e+002	9.680054e+001
7.101578e+002	9.681449e+001
7.106400e+002	9.682645e+001
7.111221e+002	9.683584e+001
7.116042e+002	9.684193e+001
7.120863e+002	9.684400e+001
7.125685e+002	9.684138e+001
7.130505e+002	9.683329e+001
7.135327e+002	9.681937e+001
7.140148e+002	9.679897e+001
7.144969e+002	9.677229e+001
7.149790e+002	9.673907e+001
7.154612e+002	9.670017e+001
7.159432e+002	9.665591e+001
7.164254e+002	9.660767e+001
7.169075e+002	9.655638e+001
7.173896e+002	9.650381e+001
7.178717e+002	9.645142e+001
7.183539e+002	9.640101e+001
7.188359e+002	9.635439e+001
7.193181e+002	9.631318e+001
7.198002e+002	9.627921e+001
7.202823e+002	9.625365e+001
7.207644e+002	9.623811e+001
7.212466e+002	9.623317e+001
7.217286e+002	9.623998e+001
7.222108e+002	9.625852e+001
7.226929e+002	9.628936e+001
7.231750e+002	9.633189e+001
7.236571e+002	9.638608e+001
7.241393e+002	9.645071e+001
7.246213e+002	9.652517e+001
7.251035e+002	9.660779e+001
7.255856e+002	9.669730e+001
7.260677e+002	9.679190e+001
7.265498e+002	9.688987e+001
7.270320e+002	9.698953e+001
7.275140e+002	9.708904e+001
7.279962e+002	9.718710e+001
7.284783e+002	9.728204e+001
7.289604e+002	9.737305e+001
7.294425e+002	9.745887e+001
7.299247e+002	9.753912e+001
7.304067e+002	9.761301e+001
7.308889e+002	9.768057e+001
7.313710e+002	9.774144e+001
7.318531e+002	9.779598e+001
7.323352e+002	9.784423e+001
7.328174e+002	9.788674e+001
7.332994e+002	9.792387e+001
7.337816e+002	9.795623e+001
7.342637e+002	9.798435e+001
7.347458e+002	9.800888e+001
7.352279e+002	9.803040e+001
7.357101e+002	9.804953e+001
7.361921e+002	9.806689e+001
7.366743e+002	9.808297e+001
7.371564e+002	9.809840e+001
7.376385e+002	9.811346e+001
7.381206e+002	9.812862e+001
7.386028e+002	9.814394e+001
7.390848e+002	9.815965e+001
7.395670e+002	9.817564e+001
7.400491e+002	9.819190e+001
7.405313e+002	9.820827e+001
7.410133e+002	9.822463e+001
7.414955e+002	9.824086e+001
7.419775e+002	9.825680e+001
7.424597e+002	9.827241e+001
7.429418e+002	9.828757e+001
7.434240e+002	9.830236e+001
7.439060e+002	9.831672e+001
7.443882e+002	9.833076e+001
7.448702e+002	9.834454e+001
7.453524e+002	9.835817e+001
7.458345e+002	9.837176e+001
7.463167e+002	9.838539e+001
7.467987e+002	9.839918e+001
7.472809e+002	9.841318e+001
7.477629e+002	9.842749e+001
7.482451e+002	9.844221e+001
7.487272e+002	9.845744e+001
7.492094e+002	9.847334e+001
7.496914e+002	9.849002e+001
7.501736e+002	9.850756e+001
7.506556e+002	9.852608e+001
7.511378e+002	9.854545e+001
7.516199e+002	9.856568e+001
7.521021e+002	9.858651e+001
7.525841e+002	9.860778e+001
7.530663e+002	9.862920e+001
7.535483e+002	9.865052e+001
7.540305e+002	9.867154e+001
7.545126e+002	9.869200e+001
7.549948e+002	9.871181e+001
7.554768e+002	9.873082e+001
7.559590e+002	9.874900e+001
7.564410e+002	9.876627e+001
7.569232e+002	9.878271e+001
7.574053e+002	9.879830e+001
7.578875e+002	9.881317e+001
7.583695e+002	9.882738e+001
7.588517e+002	9.884104e+001
7.593337e+002	9.885424e+001
7.598159e+002	9.886705e+001
7.602980e+002	9.887954e+001
7.607802e+002	9.889174e+001
7.612622e+002	9.890369e+001
7.617444e+002	9.891544e+001
7.622264e+002	9.892701e+001
7.627086e+002	9.893846e+001
7.631907e+002	9.894985e+001
7.636729e+002	9.896119e+001
7.641549e+002	9.897251e+001
7.646371e+002	9.898378e+001
7.651191e+002	9.899500e+001
7.656013e+002	9.900610e+001
7.660834e+002	9.901706e+001
7.665656e+002	9.902787e+001
7.670476e+002	9.903851e+001
7.675298e+002	9.904899e+001
7.680118e+002	9.905932e+001
7.684940e+002	9.906947e+001
7.689761e+002	9.907943e+001
7.694583e+002	9.908917e+001
7.699403e+002	9.909866e+001
7.704225e+002	9.910790e+001
7.709045e+002	9.911691e+001
7.713867e+002	9.912576e+001
7.718688e+002	9.913451e+001
7.723510e+002	9.914322e+001
7.728330e+002	9.915197e+001
7.733152e+002	9.916080e+001
7.737972e+002	9.916975e+001
7.742794e+002	9.917885e+001
7.747615e+002	9.918815e+001
7.752437e+002	9.919768e+001
7.757257e+002	9.920750e+001
7.762079e+002	9.921758e+001
7.766899e+002	9.922794e+001
7.771721e+002	9.923849e+001
7.776542e+002	9.924916e+001
7.781364e+002	9.925983e+001
7.786184e+002	9.927039e+001
7.791006e+002	9.928077e+001
7.795826e+002	9.929089e+001
7.800648e+002	9.930072e+001
7.805469e+002	9.931023e+001
7.810291e+002	9.931943e+001
7.815111e+002	9.932827e+001
7.819933e+002	9.933680e+001
7.824753e+002	9.934503e+001
7.829575e+002	9.935307e+001
7.834396e+002	9.936099e+001
7.839218e+002	9.936894e+001
7.844038e+002	9.937706e+001
7.848860e+002	9.938541e+001
7.853680e+002	9.939410e+001
7.858502e+002	9.940304e+001
7.863323e+002	9.941226e+001
7.868145e+002	9.942154e+001
7.872965e+002	9.943078e+001
7.877787e+002	9.943952e+001
7.882607e+002	9.944754e+001
7.887429e+002	9.945408e+001
7.892250e+002	9.945863e+001
7.897072e+002	9.946021e+001
7.901892e+002	9.945796e+001
7.906714e+002	9.945096e+001
7.911534e+002	9.943816e+001
7.916356e+002	9.941900e+001
7.921177e+002	9.939255e+001
7.925999e+002	9.935876e+001
7.930819e+002	9.931713e+001
7.935641e+002	9.926816e+001
7.940461e+002	9.921184e+001
7.945283e+002	9.914919e+001
7.950104e+002	9.908078e+001
7.954926e+002	9.900806e+001
7.959746e+002	9.893211e+001
7.964568e+002	9.885468e+001
7.969388e+002	9.877729e+001
7.974210e+002	9.870182e+001
7.979031e+002	9.863007e+001
7.983853e+002	9.856386e+001
7.988673e+002	9.850514e+001
7.993495e+002	9.845540e+001
7.998315e+002	9.841650e+001
8.003137e+002	9.838928e+001
8.007958e+002	9.837524e+001
8.012780e+002	9.837433e+001
8.017600e+002	9.838733e+001
8.022422e+002	9.841339e+001
8.027242e+002	9.845240e+001
8.032064e+002	9.850292e+001
8.036885e+002	9.856406e+001
8.041707e+002	9.863407e+001
8.046527e+002	9.871152e+001
8.051349e+002	9.879463e+001
8.056169e+002	9.888168e+001
8.060991e+002	9.897097e+001
8.065812e+002	9.906075e+001
8.070634e+002	9.914959e+001
8.075454e+002	9.923582e+001
8.080276e+002	9.931844e+001
8.085096e+002	9.939606e+001
8.089918e+002	9.946815e+001
8.094739e+002	9.953374e+001
8.099561e+002	9.959283e+001
8.104381e+002	9.964495e+001
8.109203e+002	9.969054e+001
8.114023e+002	9.972963e+001
8.118845e+002	9.976291e+001
8.123666e+002	9.979083e+001
8.128488e+002	9.981416e+001
8.133308e+002	9.983354e+001
8.138130e+002	9.984963e+001
8.142950e+002	9.986314e+001
8.147772e+002	9.987451e+001
8.152593e+002	9.988436e+001
8.157415e+002	9.989296e+001
8.162235e+002	9.990074e+001
8.167057e+002	9.990778e+001
8.171877e+002	9.991432e+001
8.176699e+002	9.992023e+001
8.181520e+002	9.992554e+001
8.186342e+002	9.992989e+001
8.191162e+002	9.993307e+001
8.195984e+002	9.993456e+001
8.200804e+002	9.993391e+001
8.205626e+002	9.993066e+001
8.210447e+002	9.992425e+001
8.215269e+002	9.991438e+001
8.220089e+002	9.990060e+001
8.224911e+002	9.988284e+001
8.229731e+002	9.986086e+001
8.234553e+002	9.983471e+001
8.239374e+002	9.980437e+001
8.244196e+002	9.976996e+001
8.249016e+002	9.973152e+001
8.253838e+002	9.968929e+001
8.258658e+002	9.964338e+001
8.263480e+002	9.959421e+001
8.268301e+002	9.954202e+001
8.273123e+002	9.948743e+001
8.277943e+002	9.943090e+001
8.282765e+002	9.937311e+001
8.287585e+002	9.931466e+001
8.292407e+002	9.925621e+001
8.297228e+002	9.919843e+001
8.302050e+002	9.914185e+001
8.306870e+002	9.908708e+001
8.311692e+002	9.903458e+001
8.316512e+002	9.898487e+001
8.321334e+002	9.893825e+001
8.326155e+002	9.889513e+001
8.330977e+002	9.885569e+001
8.335797e+002	9.882023e+001
8.340619e+002	9.878888e+001
8.345439e+002	9.876186e+001
8.350261e+002	9.873928e+001
8.355082e+002	9.872133e+001
8.359904e+002	9.870803e+001
8.364724e+002	9.869955e+001
8.369546e+002	9.869575e+001
8.374366e+002	9.869665e+001
8.379188e+002	9.870197e+001
8.384009e+002	9.871155e+001
8.388831e+002	9.872504e+001
8.393651e+002	9.874215e+001
8.398473e+002	9.876258e+001
8.403293e+002	9.878603e+001
8.408115e+002	9.881219e+001
8.412936e+002	9.884080e+001
8.417758e+002	9.887157e+001
8.422578e+002	9.890421e+001
8.427400e+002	9.893844e+001
8.432220e+002	9.897398e+001
8.437042e+002	9.901058e+001
8.441863e+002	9.904797e+001
8.446685e+002	9.908596e+001
8.451505e+002	9.912433e+001
8.456327e+002	9.916291e+001
8.461147e+002	9.920152e+001
8.465969e+002	9.923999e+001
8.470790e+002	9.927814e+001
8.475612e+002	9.931577e+001
8.480432e+002	9.935270e+001
8.485254e+002	9.938875e+001
8.490074e+002	9.942373e+001
8.494896e+002	9.945749e+001
8.499717e+002	9.948988e+001
8.504539e+002	9.952074e+001
8.509359e+002	9.954994e+001
8.514181e+002	9.957733e+001
8.519001e+002	9.960273e+001
8.523823e+002	9.962604e+001
8.528644e+002	9.964708e+001
8.533466e+002	9.966589e+001
8.538286e+002	9.968236e+001
8.543108e+002	9.969669e+001
8.547928e+002	9.970898e+001
8.552750e+002	9.971941e+001
8.557571e+002	9.972824e+001
8.562393e+002	9.973558e+001
8.567213e+002	9.974162e+001
8.572035e+002	9.974638e+001
8.576855e+002	9.974991e+001
8.581677e+002	9.975219e+001
8.586498e+002	9.975320e+001
8.591320e+002	9.975296e+001
8.596140e+002	9.975146e+001
8.600962e+002	9.974878e+001
8.605782e+002	9.974495e+001
8.610604e+002	9.974005e+001
8.615425e+002	9.973415e+001
8.620247e+002	9.972726e+001
8.625067e+002	9.971947e+001
8.629889e+002	9.971074e+001
8.634709e+002	9.970111e+001
8.639531e+002	9.969051e+001
8.644352e+002	9.967892e+001
8.649174e+002	9.966628e+001
8.653994e+002	9.965248e+001
8.658816e+002	9.963754e+001
8.663636e+002	9.962135e+001
8.668458e+002	9.960410e+001
8.673279e+002	9.958578e+001
8.678101e+002	9.956666e+001
8.682921e+002	9.954691e+001
8.687743e+002	9.952668e+001
8.692563e+002	9.950622e+001
8.697385e+002	9.948550e+001
8.702206e+002	9.946462e+001
8.707027e+002	9.944343e+001
8.711848e+002	9.942182e+001
8.716669e+002	9.939964e+001
8.721490e+002	9.937668e+001
8.726312e+002	9.935287e+001
8.731133e+002	9.932808e+001
8.735954e+002	9.930228e+001
8.740775e+002	9.927544e+001
8.745596e+002	9.924747e+001
8.750417e+002	9.921835e+001
8.755239e+002	9.918795e+001
8.760060e+002	9.915614e+001
8.764881e+002	9.912277e+001
8.769702e+002	9.908766e+001
8.774523e+002	9.905070e+001
8.779344e+002	9.901173e+001
8.784166e+002	9.897064e+001
8.788987e+002	9.892731e+001
8.793808e+002	9.888167e+001
8.798629e+002	9.883356e+001
8.803450e+002	9.878307e+001
8.808271e+002	9.873013e+001
8.813093e+002	9.867498e+001
8.817914e+002	9.861778e+001
8.822735e+002	9.855891e+001
8.827556e+002	9.849870e+001
8.832377e+002	9.843747e+001
8.837198e+002	9.837557e+001
8.842020e+002	9.831313e+001
8.846841e+002	9.825034e+001
8.851662e+002	9.818728e+001
8.856483e+002	9.812402e+001
8.861304e+002	9.806074e+001
8.866125e+002	9.799753e+001
8.870947e+002	9.793464e+001
8.875768e+002	9.787229e+001
8.880589e+002	9.781073e+001
8.885410e+002	9.775018e+001
8.890231e+002	9.769086e+001
8.895052e+002	9.763299e+001
8.899874e+002	9.757678e+001
8.904695e+002	9.752248e+001
8.909516e+002	9.747027e+001
8.914337e+002	9.742038e+001
8.919158e+002	9.737291e+001
8.923979e+002	9.732805e+001
8.928801e+002	9.728585e+001
8.933622e+002	9.724638e+001
8.938443e+002	9.720981e+001
8.943264e+002	9.717624e+001
8.948085e+002	9.714592e+001
8.952906e+002	9.711909e+001
8.957728e+002	9.709592e+001
8.962549e+002	9.707669e+001
8.967370e+002	9.706139e+001
8.972191e+002	9.705013e+001
8.977012e+002	9.704281e+001
8.981833e+002	9.703938e+001
8.986655e+002	9.703983e+001
8.991476e+002	9.704411e+001
8.996297e+002	9.705228e+001
9.001118e+002	9.706441e+001
9.005939e+002	9.708054e+001
9.010760e+002	9.710079e+001
9.015582e+002	9.712502e+001
9.020403e+002	9.715322e+001
9.025224e+002	9.718514e+001
9.030045e+002	9.722061e+001
9.034866e+002	9.725923e+001
9.039688e+002	9.730072e+001
9.044509e+002	9.734459e+001
9.049330e+002	9.739043e+001
9.054151e+002	9.743774e+001
9.058972e+002	9.748601e+001
9.063793e+002	9.753472e+001
9.068615e+002	9.758337e+001
9.073436e+002	9.763147e+001
9.078257e+002	9.767854e+001
9.083078e+002	9.772414e+001
9.087899e+002	9.776781e+001
9.092720e+002	9.780918e+001
9.097542e+002	9.784782e+001
9.102363e+002	9.788348e+001
9.107184e+002	9.791582e+001
9.112005e+002	9.794485e+001
9.116826e+002	9.797039e+001
9.121647e+002	9.799267e+001
9.126469e+002	9.801178e+001
9.131290e+002	9.802803e+001
9.136111e+002	9.804169e+001
9.140932e+002	9.805299e+001
9.145753e+002	9.806221e+001
9.150574e+002	9.806943e+001
9.155396e+002	9.807482e+001
9.160217e+002	9.807840e+001
9.165038e+002	9.808022e+001
9.169859e+002	9.808030e+001
9.174680e+002	9.807869e+001
9.179501e+002	9.807548e+001
9.184323e+002	9.807073e+001
9.189144e+002	9.806455e+001
9.193965e+002	9.805704e+001
9.198786e+002	9.804821e+001
9.203607e+002	9.803812e+001
9.208428e+002	9.802666e+001
9.213250e+002	9.801381e+001
9.218071e+002	9.799944e+001
9.222892e+002	9.798340e+001
9.227713e+002	9.796565e+001
9.232534e+002	9.794608e+001
9.237355e+002	9.792476e+001
9.242177e+002	9.790166e+001
9.246998e+002	9.787697e+001
9.251819e+002	9.785075e+001
9.256640e+002	9.782316e+001
9.261461e+002	9.779436e+001
9.266282e+002	9.776440e+001
9.271104e+002	9.773341e+001
9.275925e+002	9.770135e+001
9.280746e+002	9.766828e+001
9.285567e+002	9.763413e+001
9.290388e+002	9.759885e+001
9.295209e+002	9.756242e+001
9.300031e+002	9.752480e+001
9.304852e+002	9.748599e+001
9.309673e+002	9.744603e+001
9.314494e+002	9.740497e+001
9.319315e+002	9.736288e+001
9.324136e+002	9.731976e+001
9.328958e+002	9.727567e+001
9.333779e+002	9.723050e+001
9.338600e+002	9.718420e+001
9.343421e+002	9.713670e+001
9.348242e+002	9.708788e+001
9.353063e+002	9.703777e+001
9.357885e+002	9.698634e+001
9.362706e+002	9.693379e+001
9.367527e+002	9.688026e+001
9.372348e+002	9.682606e+001
9.377169e+002	9.677145e+001
9.381990e+002	9.671677e+001
9.386812e+002	9.666235e+001
9.391633e+002	9.660856e+001
9.396454e+002	9.655571e+001
9.401275e+002	9.650417e+001
9.406096e+002	9.645428e+001
9.410917e+002	9.640640e+001
9.415739e+002	9.636087e+001
9.420560e+002	9.631802e+001
9.425381e+002	9.627816e+001
9.430202e+002	9.624158e+001
9.435023e+002	9.620860e+001
9.439844e+002	9.617935e+001
9.444666e+002	9.615411e+001
9.449487e+002	9.613284e+001
9.454308e+002	9.611564e+001
9.459129e+002	9.610226e+001
9.463950e+002	9.609263e+001
9.468771e+002	9.608641e+001
9.473593e+002	9.608333e+001
9.478414e+002	9.608307e+001
9.483235e+002	9.608530e+001
9.488056e+002	9.608966e+001
9.492877e+002	9.609583e+001
9.497698e+002	9.610336e+001
9.502520e+002	9.611191e+001
9.507341e+002	9.612098e+001
9.512162e+002	9.613014e+001
9.516983e+002	9.613894e+001
9.521804e+002	9.614690e+001
9.526625e+002	9.615363e+001
9.531447e+002	9.615868e+001
9.536268e+002	9.616178e+001
9.541089e+002	9.616255e+001
9.545910e+002	9.616084e+001
9.550731e+002	9.615638e+001
9.555552e+002	9.614913e+001
9.560374e+002	9.613896e+001
9.565195e+002	9.612585e+001
9.570016e+002	9.610976e+001
9.574837e+002	9.609064e+001
9.579658e+002	9.606844e+001
9.584479e+002	9.604312e+001
9.589301e+002	9.601463e+001
9.594122e+002	9.598301e+001
9.598943e+002	9.594825e+001
9.603764e+002	9.591052e+001
9.608585e+002	9.586993e+001
9.613406e+002	9.582664e+001
9.618228e+002	9.578087e+001
9.623049e+002	9.573265e+001
9.627870e+002	9.568214e+001
9.632691e+002	9.562926e+001
9.637512e+002	9.557401e+001
9.642333e+002	9.551621e+001
9.647155e+002	9.545576e+001
9.651976e+002	9.539251e+001
9.656797e+002	9.532631e+001
9.661618e+002	9.525716e+001
9.666439e+002	9.518498e+001
9.671260e+002	9.510989e+001
9.676082e+002	9.503191e+001
9.680903e+002	9.495120e+001
9.685724e+002	9.486788e+001
9.690545e+002	9.478203e+001
9.695366e+002	9.469377e+001
9.700187e+002	9.460309e+001
9.705009e+002	9.451003e+001
9.709830e+002	9.441449e+001
9.714651e+002	9.431644e+001
9.719472e+002	9.421578e+001
9.724293e+002	9.411241e+001
9.729114e+002	9.400623e+001
9.733936e+002	9.389713e+001
9.738757e+002	9.378503e+001
9.743578e+002	9.366982e+001
9.748399e+002	9.355133e+001
9.753220e+002	9.342942e+001
9.758041e+002	9.330385e+001
9.762863e+002	9.317438e+001
9.767684e+002	9.304081e+001
9.772505e+002	9.290285e+001
9.777326e+002	9.276047e+001
9.782147e+002	9.261345e+001
9.786968e+002	9.246201e+001
9.791790e+002	9.230613e+001
9.796611e+002	9.214629e+001
9.801432e+002	9.198274e+001
9.806253e+002	9.181608e+001
9.811074e+002	9.164675e+001
9.815895e+002	9.147540e+001
9.820717e+002	9.130258e+001
9.825538e+002	9.112887e+001
9.830359e+002	9.095485e+001
9.835180e+002	9.078106e+001
9.840001e+002	9.060804e+001
9.844822e+002	9.043626e+001
9.849644e+002	9.026624e+001
9.854465e+002	9.009845e+001
9.859286e+002	8.993333e+001
9.864107e+002	8.977134e+001
9.868928e+002	8.961292e+001
9.873749e+002	8.945844e+001
9.878571e+002	8.930831e+001
9.883392e+002	8.916281e+001
9.888213e+002	8.902232e+001
9.893034e+002	8.888699e+001
9.897855e+002	8.875711e+001
9.902676e+002	8.863269e+001
9.907498e+002	8.851389e+001
9.912319e+002	8.840060e+001
9.917140e+002	8.829282e+001
9.921961e+002	8.819035e+001
9.926782e+002	8.809305e+001
9.931603e+002	8.800066e+001
9.936425e+002	8.791296e+001
9.941246e+002	8.782966e+001
9.946067e+002	8.775046e+001
9.950888e+002	8.767496e+001
9.955709e+002	8.760281e+001
9.960530e+002	8.753349e+001
9.965352e+002	8.746657e+001
9.970173e+002	8.740146e+001
9.974994e+002	8.733763e+001
9.979815e+002	8.727455e+001
9.984636e+002	8.721165e+001
9.989457e+002	8.714852e+001
9.994279e+002	8.708463e+001
9.999100e+002	8.701969e+001
1.000392e+003	8.695332e+001
1.000874e+003	8.688528e+001
1.001356e+003	8.681529e+001
1.001838e+003	8.674317e+001
1.002321e+003	8.666869e+001
1.002803e+003	8.659166e+001
1.003285e+003	8.651186e+001
1.003767e+003	8.642918e+001
1.004249e+003	8.634340e+001
1.004731e+003	8.625455e+001
1.005213e+003	8.616251e+001
1.005695e+003	8.606750e+001
1.006177e+003	8.596957e+001
1.006660e+003	8.586909e+001
1.007142e+003	8.576629e+001
1.007624e+003	8.566158e+001
1.008106e+003	8.555531e+001
1.008588e+003	8.544778e+001
1.009070e+003	8.533934e+001
1.009552e+003	8.523009e+001
1.010034e+003	8.512028e+001
1.010517e+003	8.500987e+001
1.010999e+003	8.489894e+001
1.011481e+003	8.478745e+001
1.011963e+003	8.467538e+001
1.012445e+003	8.456270e+001
1.012927e+003	8.444940e+001
1.013409e+003	8.433544e+001
1.013891e+003	8.422079e+001
1.014373e+003	8.410538e+001
1.014856e+003	8.398911e+001
1.015338e+003	8.387188e+001
1.015820e+003	8.375357e+001
1.016302e+003	8.363421e+001
1.016784e+003	8.351368e+001
1.017266e+003	8.339223e+001
1.017748e+003	8.326991e+001
1.018230e+003	8.314720e+001
1.018713e+003	8.302440e+001
1.019195e+003	8.290211e+001
1.019677e+003	8.278085e+001
1.020159e+003	8.266119e+001
1.020641e+003	8.254375e+001
1.021123e+003	8.242904e+001
1.021605e+003	8.231763e+001
1.022087e+003	8.220997e+001
1.022569e+003	8.210657e+001
1.023052e+003	8.200783e+001
1.023534e+003	8.191420e+001
1.024016e+003	8.182607e+001
1.024498e+003	8.174383e+001
1.024980e+003	8.166786e+001
1.025462e+003	8.159853e+001
1.025944e+003	8.153618e+001
1.026426e+003	8.148121e+001
1.026908e+003	8.143398e+001
1.027391e+003	8.139489e+001
1.027873e+003	8.136424e+001
1.028355e+003	8.134242e+001
1.028837e+003	8.132950e+001
1.029319e+003	8.132574e+001
1.029801e+003	8.133096e+001
1.030283e+003	8.134524e+001
1.030765e+003	8.136824e+001
1.031248e+003	8.139983e+001
1.031730e+003	8.143960e+001
1.032212e+003	8.148727e+001
1.032694e+003	8.154228e+001
1.033176e+003	8.160421e+001
1.033658e+003	8.167227e+001
1.034140e+003	8.174587e+001
1.034622e+003	8.182412e+001
1.035104e+003	8.190622e+001
1.035587e+003	8.199126e+001
1.036069e+003	8.207839e+001
1.036551e+003	8.216670e+001
1.037033e+003	8.225529e+001
1.037515e+003	8.234338e+001
1.037997e+003	8.243008e+001
1.038479e+003	8.251480e+001
1.038961e+003	8.259677e+001
1.039444e+003	8.267571e+001
1.039926e+003	8.275111e+001
1.040408e+003	8.282285e+001
1.040890e+003	8.289069e+001
1.041372e+003	8.295448e+001
1.041854e+003	8.301410e+001
1.042336e+003	8.306924e+001
1.042818e+003	8.311967e+001
1.043301e+003	8.316496e+001
1.043783e+003	8.320474e+001
1.044265e+003	8.323862e+001
1.044747e+003	8.326619e+001
1.045229e+003	8.328722e+001
1.045711e+003	8.330138e+001
1.046193e+003	8.330853e+001
1.046675e+003	8.330849e+001
1.047157e+003	8.330109e+001
1.047640e+003	8.328614e+001
1.048122e+003	8.326347e+001
1.048604e+003	8.323281e+001
1.049086e+003	8.319409e+001
1.049568e+003	8.314707e+001
1.050050e+003	8.309189e+001
1.050532e+003	8.302848e+001
1.051014e+003	8.295726e+001
1.051496e+003	8.287845e+001
1.051979e+003	8.279269e+001
1.052461e+003	8.270048e+001
1.052943e+003	8.260262e+001
1.053425e+003	8.249979e+001
1.053907e+003	8.239287e+001
1.054389e+003	8.228265e+001
1.054871e+003	8.216999e+001
1.055353e+003	8.205572e+001
1.055835e+003	8.194060e+001
1.056318e+003	8.182543e+001
1.056800e+003	8.171099e+001
1.057282e+003	8.159803e+001
1.057764e+003	8.148734e+001
1.058246e+003	8.137974e+001
1.058728e+003	8.127595e+001
1.059210e+003	8.117680e+001
1.059692e+003	8.108282e+001
1.060175e+003	8.099471e+001
1.060657e+003	8.091273e+001
1.061139e+003	8.083733e+001
1.061621e+003	8.076857e+001
1.062103e+003	8.070669e+001
1.062585e+003	8.065168e+001
1.063067e+003	8.060365e+001
1.063549e+003	8.056259e+001
1.064031e+003	8.052856e+001
1.064514e+003	8.050151e+001
1.064996e+003	8.048144e+001
1.065478e+003	8.046823e+001
1.065960e+003	8.046181e+001
1.066442e+003	8.046197e+001
1.066924e+003	8.046855e+001
1.067406e+003	8.048131e+001
1.067888e+003	8.050000e+001
1.068371e+003	8.052446e+001
1.068853e+003	8.055444e+001
1.069335e+003	8.058990e+001
1.069817e+003	8.063070e+001
1.070299e+003	8.067687e+001
1.070781e+003	8.072839e+001
1.071263e+003	8.078524e+001
1.071745e+003	8.084742e+001
1.072228e+003	8.091484e+001
1.072710e+003	8.098746e+001
1.073192e+003	8.106521e+001
1.073674e+003	8.114799e+001
1.074156e+003	8.123576e+001
1.074638e+003	8.132845e+001
1.075120e+003	8.142600e+001
1.075602e+003	8.152835e+001
1.076084e+003	8.163541e+001
1.076567e+003	8.174712e+001
1.077049e+003	8.186339e+001
1.077531e+003	8.198418e+001
1.078013e+003	8.210941e+001
1.078495e+003	8.223904e+001
1.078977e+003	8.237282e+001
1.079459e+003	8.251063e+001
1.079941e+003	8.265201e+001
1.080423e+003	8.279665e+001
1.080906e+003	8.294401e+001
1.081388e+003	8.309360e+001
1.081870e+003	8.324494e+001
1.082352e+003	8.339755e+001
1.082834e+003	8.355096e+001
1.083316e+003	8.370470e+001
1.083798e+003	8.385825e+001
1.084280e+003	8.401109e+001
1.084762e+003	8.416268e+001
1.085245e+003	8.431245e+001
1.085727e+003	8.445997e+001
1.086209e+003	8.460471e+001
1.086691e+003	8.474644e+001
1.087173e+003	8.488480e+001
1.087655e+003	8.501971e+001
1.088137e+003	8.515098e+001
1.088619e+003	8.527866e+001
1.089102e+003	8.540270e+001
1.089584e+003	8.552336e+001
1.090066e+003	8.564074e+001
1.090548e+003	8.575523e+001
1.091030e+003	8.586712e+001
1.091512e+003	8.597678e+001
1.091994e+003	8.608459e+001
1.092476e+003	8.619078e+001
1.092958e+003	8.629565e+001
1.093441e+003	8.639930e+001
1.093923e+003	8.650193e+001
1.094405e+003	8.660365e+001
1.094887e+003	8.670462e+001
1.095369e+003	8.680491e+001
1.095851e+003	8.690467e+001
1.096333e+003	8.700388e+001
1.096815e+003	8.710263e+001
1.097298e+003	8.720076e+001
1.097780e+003	8.729824e+001
1.098262e+003	8.739485e+001
1.098744e+003	8.749045e+001
1.099226e+003	8.758485e+001
1.099708e+003	8.767785e+001
1.100190e+003	8.776928e+001
1.100672e+003	8.785898e+001
1.101155e+003	8.794679e+001
1.101637e+003	8.803255e+001
1.102119e+003	8.811614e+001
1.102601e+003	8.819743e+001
1.103083e+003	8.827641e+001
1.103565e+003	8.835297e+001
1.104047e+003	8.842723e+001
1.104529e+003	8.849918e+001
1.105011e+003	8.856901e+001
1.105494e+003	8.863685e+001
1.105976e+003	8.870300e+001
1.106458e+003	8.876768e+001
1.106940e+003	8.883129e+001
1.107422e+003	8.889415e+001
1.107904e+003	8.895670e+001
1.108386e+003	8.901933e+001
1.108868e+003	8.908242e+001
1.109350e+003	8.914639e+001
1.109833e+003	8.921147e+001
1.110315e+003	8.927804e+001
1.110797e+003	8.934624e+001
1.111279e+003	8.941635e+001
1.111761e+003	8.948841e+001
1.112243e+003	8.956259e+001
1.112725e+003	8.963881e+001
1.113207e+003	8.971709e+001
1.113689e+003	8.979723e+001
1.114172e+003	8.987905e+001
1.114654e+003	8.996230e+001
1.115136e+003	9.004671e+001
1.115618e+003	9.013199e+001
1.116100e+003	9.021786e+001
1.116582e+003	9.030412e+001
1.117064e+003	9.039051e+001
1.117546e+003	9.047688e+001
1.118029e+003	9.056304e+001
1.118511e+003	9.064883e+001
1.118993e+003	9.073412e+001
1.119475e+003	9.081871e+001
1.119957e+003	9.090247e+001
1.120439e+003	9.098522e+001
1.120921e+003	9.106680e+001
1.121403e+003	9.114703e+001
1.121885e+003	9.122572e+001
1.122368e+003	9.130273e+001
1.122850e+003	9.137788e+001
1.123332e+003	9.145110e+001
1.123814e+003	9.152225e+001
1.124296e+003	9.159128e+001
1.124778e+003	9.165811e+001
1.125260e+003	9.172269e+001
1.125742e+003	9.178497e+001
1.126225e+003	9.184495e+001
1.126707e+003	9.190258e+001
1.127189e+003	9.195798e+001
1.127671e+003	9.201117e+001
1.128153e+003	9.206234e+001
1.128635e+003	9.211163e+001
1.129117e+003	9.215923e+001
1.129599e+003	9.220538e+001
1.130082e+003	9.225012e+001
1.130564e+003	9.229366e+001
1.131046e+003	9.233587e+001
1.131528e+003	9.237681e+001
1.132010e+003	9.241619e+001
1.132492e+003	9.245389e+001
1.132974e+003	9.248950e+001
1.133456e+003	9.252275e+001
1.133938e+003	9.255322e+001
1.134421e+003	9.258053e+001
1.134903e+003	9.260432e+001
1.135385e+003	9.262419e+001
1.135867e+003	9.263987e+001
1.136349e+003	9.265101e+001
1.136831e+003	9.265740e+001
1.137313e+003	9.265877e+001
1.137795e+003	9.265503e+001
1.138277e+003	9.264597e+001
1.138760e+003	9.263171e+001
1.139242e+003	9.261219e+001
1.139724e+003	9.258778e+001
1.140206e+003	9.255863e+001
1.140688e+003	9.252531e+001
1.141170e+003	9.248822e+001
1.141652e+003	9.244802e+001
1.142134e+003	9.240527e+001
1.142616e+003	9.236065e+001
1.143099e+003	9.231479e+001
1.143581e+003	9.226830e+001
1.144063e+003	9.222185e+001
1.144545e+003	9.217602e+001
1.145027e+003	9.213143e+001
1.145509e+003	9.208868e+001
1.145991e+003	9.204839e+001
1.146473e+003	9.201115e+001
1.146956e+003	9.197759e+001
1.147438e+003	9.194833e+001
1.147920e+003	9.192400e+001
1.148402e+003	9.190516e+001
1.148884e+003	9.189242e+001
1.149366e+003	9.188623e+001
1.149848e+003	9.188715e+001
1.150330e+003	9.189549e+001
1.150813e+003	9.191170e+001
1.151295e+003	9.193594e+001
1.151777e+003	9.196853e+001
1.152259e+003	9.200952e+001
1.152741e+003	9.205909e+001
1.153223e+003	9.211715e+001
1.153705e+003	9.218378e+001
1.154187e+003	9.225873e+001
1.154669e+003	9.234193e+001
1.155152e+003	9.243294e+001
1.155634e+003	9.253149e+001
1.156116e+003	9.263702e+001
1.156598e+003	9.274903e+001
1.157080e+003	9.286684e+001
1.157562e+003	9.298982e+001
1.158044e+003	9.311725e+001
1.158526e+003	9.324841e+001
1.159009e+003	9.338258e+001
1.159491e+003	9.351900e+001
1.159973e+003	9.365701e+001
1.160455e+003	9.379588e+001
1.160937e+003	9.393499e+001
1.161419e+003	9.407367e+001
1.161901e+003	9.421137e+001
1.162383e+003	9.434750e+001
1.162865e+003	9.448154e+001
1.163348e+003	9.461295e+001
1.163830e+003	9.474126e+001
1.164312e+003	9.486595e+001
1.164794e+003	9.498666e+001
1.165276e+003	9.510291e+001
1.165758e+003	9.521449e+001
1.166240e+003	9.532103e+001
1.166722e+003	9.542239e+001
1.167204e+003	9.551834e+001
1.167687e+003	9.560882e+001
1.168169e+003	9.569366e+001
1.168651e+003	9.577286e+001
1.169133e+003	9.584634e+001
1.169615e+003	9.591418e+001
1.170097e+003	9.597639e+001
1.170579e+003	9.603311e+001
1.171061e+003	9.608444e+001
1.171543e+003	9.613059e+001
1.172026e+003	9.617171e+001
1.172508e+003	9.620808e+001
1.172990e+003	9.623991e+001
1.173472e+003	9.626759e+001
1.173954e+003	9.629140e+001
1.174436e+003	9.631179e+001
1.174918e+003	9.632917e+001
1.175400e+003	9.634396e+001
1.175883e+003	9.635661e+001
1.176365e+003	9.636751e+001
1.176847e+003	9.637704e+001
1.177329e+003	9.638563e+001
1.177811e+003	9.639364e+001
1.178293e+003	9.640150e+001
1.178775e+003	9.640963e+001
1.179257e+003	9.641845e+001
1.179740e+003	9.642839e+001
1.180222e+003	9.643980e+001
1.180704e+003	9.645310e+001
1.181186e+003	9.646847e+001
1.181668e+003	9.648623e+001
1.182150e+003	9.650642e+001
1.182632e+003	9.652921e+001
1.183114e+003	9.655447e+001
1.183596e+003	9.658221e+001
1.184079e+003	9.661212e+001
1.184561e+003	9.664401e+001
1.185043e+003	9.667743e+001
1.185525e+003	9.671202e+001
1.186007e+003	9.674722e+001
1.186489e+003	9.678256e+001
1.186971e+003	9.681743e+001
1.187453e+003	9.685126e+001
1.187936e+003	9.688335e+001
1.188418e+003	9.691308e+001
1.188900e+003	9.693970e+001
1.189382e+003	9.696248e+001
1.189864e+003	9.698069e+001
1.190346e+003	9.699356e+001
1.190828e+003	9.700050e+001
1.191310e+003	9.700079e+001
1.191792e+003	9.699406e+001
1.192275e+003	9.697976e+001
1.192757e+003	9.695781e+001
1.193239e+003	9.692786e+001
1.193721e+003	9.689012e+001
1.194203e+003	9.684453e+001
1.194685e+003	9.679161e+001
1.195167e+003	9.673157e+001
1.195649e+003	9.666528e+001
1.196131e+003	9.659332e+001
1.196614e+003	9.651689e+001
1.197096e+003	9.643691e+001
1.197578e+003	9.635497e+001
1.198060e+003	9.627235e+001
1.198542e+003	9.619085e+001
1.199024e+003	9.611208e+001
1.199506e+003	9.603792e+001
1.199988e+003	9.597018e+001
1.200470e+003	9.591061e+001
1.200953e+003	9.586108e+001
1.201435e+003	9.582302e+001
1.201917e+003	9.579815e+001
1.202399e+003	9.578738e+001
1.202881e+003	9.579210e+001
1.203363e+003	9.581261e+001
1.203845e+003	9.584981e+001
1.204327e+003	9.590336e+001
1.204810e+003	9.597358e+001
1.205292e+003	9.605957e+001
1.205774e+003	9.616101e+001
1.206256e+003	9.627651e+001
1.206738e+003	9.640519e+001
1.207220e+003	9.654526e+001
1.207702e+003	9.669531e+001
1.208184e+003	9.685339e+001
1.208667e+003	9.701769e+001
1.209149e+003	9.718626e+001
1.209631e+003	9.735714e+001
1.210113e+003	9.752859e+001
1.210595e+003	9.769866e+001
1.211077e+003	9.786600e+001
1.211559e+003	9.802888e+001
1.212041e+003	9.818633e+001
1.212523e+003	9.833698e+001
1.213006e+003	9.848029e+001
1.213488e+003	9.861528e+001
1.213970e+003	9.874179e+001
1.214452e+003	9.885928e+001
1.214934e+003	9.896790e+001
1.215416e+003	9.906747e+001
1.215898e+003	9.915836e+001
1.216380e+003	9.924069e+001
1.216863e+003	9.931496e+001
1.217345e+003	9.938152e+001
1.217827e+003	9.944087e+001
1.218309e+003	9.949350e+001
1.218791e+003	9.953990e+001
1.219273e+003	9.958057e+001
1.219755e+003	9.961594e+001
1.220237e+003	9.964648e+001
1.220719e+003	9.967257e+001
1.221202e+003	9.969462e+001
1.221684e+003	9.971296e+001
1.222166e+003	9.972797e+001
1.222648e+003	9.973996e+001
1.223130e+003	9.974926e+001
1.223612e+003	9.975611e+001
1.224094e+003	9.976080e+001
1.224576e+003	9.976353e+001
1.225058e+003	9.976454e+001
1.225541e+003	9.976398e+001
1.226023e+003	9.976205e+001
1.226505e+003	9.975893e+001
1.226987e+003	9.975478e+001
1.227469e+003	9.974972e+001
1.227951e+003	9.974393e+001
1.228433e+003	9.973748e+001
1.228915e+003	9.973051e+001
1.229397e+003	9.972311e+001
1.229880e+003	9.971535e+001
1.230362e+003	9.970729e+001
1.230844e+003	9.969900e+001
1.231326e+003	9.969048e+001
1.231808e+003	9.968176e+001
1.232290e+003	9.967277e+001
1.232772e+003	9.966349e+001
1.233254e+003	9.965389e+001
1.233737e+003	9.964392e+001
1.234219e+003	9.963361e+001
1.234701e+003	9.962298e+001
1.235183e+003	9.961209e+001
1.235665e+003	9.960102e+001
1.236147e+003	9.958982e+001
1.236629e+003	9.957857e+001
1.237111e+003	9.956725e+001
1.237594e+003	9.955590e+001
1.238076e+003	9.954451e+001
1.238558e+003	9.953307e+001
1.239040e+003	9.952155e+001
1.239522e+003	9.950999e+001
1.240004e+003	9.949836e+001
1.240486e+003	9.948666e+001
1.240968e+003	9.947485e+001
1.241450e+003	9.946290e+001
1.241932e+003	9.945074e+001
1.242415e+003	9.943832e+001
1.242897e+003	9.942560e+001
1.243379e+003	9.941252e+001
1.243861e+003	9.939904e+001
1.244343e+003	9.938513e+001
1.244825e+003	9.937075e+001
1.245307e+003	9.935585e+001
1.245789e+003	9.934042e+001
1.246271e+003	9.932445e+001
1.246754e+003	9.930801e+001
1.247236e+003	9.929115e+001
1.247718e+003	9.927405e+001
1.248200e+003	9.925686e+001
1.248682e+003	9.923977e+001
1.249164e+003	9.922301e+001
1.249646e+003	9.920670e+001
1.250128e+003	9.919102e+001
1.250611e+003	9.917604e+001
1.251093e+003	9.916187e+001
1.251575e+003	9.914854e+001
1.252057e+003	9.913613e+001
1.252539e+003	9.912465e+001
1.253021e+003	9.911414e+001
1.253503e+003	9.910459e+001
1.253985e+003	9.909599e+001
1.254468e+003	9.908827e+001
1.254950e+003	9.908141e+001
1.255432e+003	9.907536e+001
1.255914e+003	9.907001e+001
1.256396e+003	9.906536e+001
1.256878e+003	9.906133e+001
1.257360e+003	9.905785e+001
1.257842e+003	9.905490e+001
1.258324e+003	9.905242e+001
1.258807e+003	9.905035e+001
1.259289e+003	9.904868e+001
1.259771e+003	9.904738e+001
1.260253e+003	9.904648e+001
1.260735e+003	9.904599e+001
1.261217e+003	9.904601e+001
1.261699e+003	9.904656e+001
1.262181e+003	9.904771e+001
1.262664e+003	9.904951e+001
1.263146e+003	9.905194e+001
1.263628e+003	9.905503e+001
1.264110e+003	9.905873e+001
1.264592e+003	9.906304e+001
1.265074e+003	9.906796e+001
1.265556e+003	9.907345e+001
1.266038e+003	9.907953e+001
1.266521e+003	9.908620e+001
1.267003e+003	9.909342e+001
1.267485e+003	9.910121e+001
1.267967e+003	9.910949e+001
1.268449e+003	9.911823e+001
1.268931e+003	9.912735e+001
1.269413e+003	9.913678e+001
1.269895e+003	9.914643e+001
1.270377e+003	9.915623e+001
1.270859e+003	9.916607e+001
1.271342e+003	9.917585e+001
1.271824e+003	9.918544e+001
1.272306e+003	9.919476e+001
1.272788e+003	9.920361e+001
1.273270e+003	9.921188e+001
1.273752e+003	9.921938e+001
1.274234e+003	9.922594e+001
1.274716e+003	9.923138e+001
1.275198e+003	9.923552e+001
1.275681e+003	9.923819e+001
1.276163e+003	9.923922e+001
1.276645e+003	9.923849e+001
1.277127e+003	9.923586e+001
1.277609e+003	9.923129e+001
1.278091e+003	9.922469e+001
1.278573e+003	9.921608e+001
1.279055e+003	9.920544e+001
1.279538e+003	9.919279e+001
1.280020e+003	9.917819e+001
1.280502e+003	9.916164e+001
1.280984e+003	9.914320e+001
1.281466e+003	9.912290e+001
1.281948e+003	9.910078e+001
1.282430e+003	9.907688e+001
1.282912e+003	9.905126e+001
1.283395e+003	9.902399e+001
1.283877e+003	9.899517e+001
1.284359e+003	9.896484e+001
1.284841e+003	9.893307e+001
1.285323e+003	9.889991e+001
1.285805e+003	9.886540e+001
1.286287e+003	9.882950e+001
1.286769e+003	9.879221e+001
1.287251e+003	9.875348e+001
1.287734e+003	9.871326e+001
1.288216e+003	9.867152e+001
1.288698e+003	9.862820e+001
1.289180e+003	9.858335e+001
1.289662e+003	9.853694e+001
1.290144e+003	9.848901e+001
1.290626e+003	9.843962e+001
1.291108e+003	9.838883e+001
1.291591e+003	9.833672e+001
1.292073e+003	9.828339e+001
1.292555e+003	9.822895e+001
1.293037e+003	9.817354e+001
1.293519e+003	9.811728e+001
1.294001e+003	9.806038e+001
1.294483e+003	9.800301e+001
1.294965e+003	9.794539e+001
1.295448e+003	9.788774e+001
1.295930e+003	9.783031e+001
1.296412e+003	9.777335e+001
1.296894e+003	9.771706e+001
1.297376e+003	9.766170e+001
1.297858e+003	9.760741e+001
1.298340e+003	9.755439e+001
1.298822e+003	9.750275e+001
1.299304e+003	9.745263e+001
1.299786e+003	9.740408e+001
1.300269e+003	9.735722e+001
1.300751e+003	9.731209e+001
1.301233e+003	9.726875e+001
1.301715e+003	9.722725e+001
1.302197e+003	9.718762e+001
1.302679e+003	9.714988e+001
1.303161e+003	9.711406e+001
1.303643e+003	9.708014e+001
1.304125e+003	9.704813e+001
1.304608e+003	9.701804e+001
1.305090e+003	9.698985e+001
1.305572e+003	9.696356e+001
1.306054e+003	9.693917e+001
1.306536e+003	9.691667e+001
1.307018e+003	9.689605e+001
1.307500e+003	9.687729e+001
1.307982e+003	9.686039e+001
1.308465e+003	9.684531e+001
1.308947e+003	9.683207e+001
1.309429e+003	9.682059e+001
1.309911e+003	9.681086e+001
1.310393e+003	9.680280e+001
1.310875e+003	9.679635e+001
1.311357e+003	9.679142e+001
1.311839e+003	9.678791e+001
1.312322e+003	9.678575e+001
1.312804e+003	9.678484e+001
1.313286e+003	9.678514e+001
1.313768e+003	9.678660e+001
1.314250e+003	9.678921e+001
1.314732e+003	9.679295e+001
1.315214e+003	9.679781e+001
1.315696e+003	9.680379e+001
1.316178e+003	9.681095e+001
1.316661e+003	9.681929e+001
1.317143e+003	9.682888e+001
1.317625e+003	9.683979e+001
1.318107e+003	9.685210e+001
1.318589e+003	9.686587e+001
1.319071e+003	9.688116e+001
1.319553e+003	9.689806e+001
1.320035e+003	9.691653e+001
1.320518e+003	9.693661e+001
1.321000e+003	9.695831e+001
1.321482e+003	9.698159e+001
1.321964e+003	9.700648e+001
1.322446e+003	9.703297e+001
1.322928e+003	9.706104e+001
1.323410e+003	9.709069e+001
1.323892e+003	9.712185e+001
1.324375e+003	9.715450e+001
1.324857e+003	9.718845e+001
1.325339e+003	9.722365e+001
1.325821e+003	9.725990e+001
1.326303e+003	9.729704e+001
1.326785e+003	9.733490e+001
1.327267e+003	9.737328e+001
1.327749e+003	9.741198e+001
1.328231e+003	9.745078e+001
1.328714e+003	9.748949e+001
1.329196e+003	9.752789e+001
1.329678e+003	9.756580e+001
1.330160e+003	9.760303e+001
1.330642e+003	9.763945e+001
1.331124e+003	9.767491e+001
1.331606e+003	9.770930e+001
1.332088e+003	9.774252e+001
1.332570e+003	9.777447e+001
1.333052e+003	9.780504e+001
1.333535e+003	9.783418e+001
1.334017e+003	9.786179e+001
1.334499e+003	9.788792e+001
1.334981e+003	9.791249e+001
1.335463e+003	9.793561e+001
1.335945e+003	9.795731e+001
1.336427e+003	9.797768e+001
1.336909e+003	9.799681e+001
1.337392e+003	9.801473e+001
1.337874e+003	9.803151e+001
1.338356e+003	9.804710e+001
1.338838e+003	9.806155e+001
1.339320e+003	9.807476e+001
1.339802e+003	9.808672e+001
1.340284e+003	9.809734e+001
1.340766e+003	9.810652e+001
1.341249e+003	9.811420e+001
1.341731e+003	9.812029e+001
1.342213e+003	9.812473e+001
1.342695e+003	9.812748e+001
1.343177e+003	9.812853e+001
1.343659e+003	9.812787e+001
1.344141e+003	9.812554e+001
1.344623e+003	9.812155e+001
1.345105e+003	9.811594e+001
1.345588e+003	9.810875e+001
1.346070e+003	9.810002e+001
1.346552e+003	9.808977e+001
1.347034e+003	9.807805e+001
1.347516e+003	9.806487e+001
1.347998e+003	9.805032e+001
1.348480e+003	9.803444e+001
1.348962e+003	9.801733e+001
1.349445e+003	9.799910e+001
1.349927e+003	9.797986e+001
1.350409e+003	9.795974e+001
1.350891e+003	9.793879e+001
1.351373e+003	9.791711e+001
1.351855e+003	9.789465e+001
1.352337e+003	9.787141e+001
1.352819e+003	9.784729e+001
1.353302e+003	9.782221e+001
1.353784e+003	9.779607e+001
1.354266e+003	9.776874e+001
1.354748e+003	9.774014e+001
1.355230e+003	9.771019e+001
1.355712e+003	9.767882e+001
1.356194e+003	9.764595e+001
1.356676e+003	9.761149e+001
1.357158e+003	9.757535e+001
1.357641e+003	9.753738e+001
1.358123e+003	9.749747e+001
1.358605e+003	9.745543e+001
1.359087e+003	9.741109e+001
1.359569e+003	9.736431e+001
1.360051e+003	9.731487e+001
1.360533e+003	9.726273e+001
1.361015e+003	9.720768e+001
1.361497e+003	9.714984e+001
1.361979e+003	9.708915e+001
1.362462e+003	9.702583e+001
1.362944e+003	9.696002e+001
1.363426e+003	9.689201e+001
1.363908e+003	9.682206e+001
1.364390e+003	9.675047e+001
1.364872e+003	9.667753e+001
1.365354e+003	9.660353e+001
1.365836e+003	9.652875e+001
1.366319e+003	9.645352e+001
1.366801e+003	9.637814e+001
1.367283e+003	9.630302e+001
1.367765e+003	9.622852e+001
1.368247e+003	9.615511e+001
1.368729e+003	9.608324e+001
1.369211e+003	9.601333e+001
1.369693e+003	9.594586e+001
1.370176e+003	9.588116e+001
1.370658e+003	9.581965e+001
1.371140e+003	9.576160e+001
1.371622e+003	9.570734e+001
1.372104e+003	9.565712e+001
1.372586e+003	9.561123e+001
1.373068e+003	9.556989e+001
1.373550e+003	9.553337e+001
1.374032e+003	9.550190e+001
1.374515e+003	9.547574e+001
1.374997e+003	9.545509e+001
1.375479e+003	9.544019e+001
1.375961e+003	9.543119e+001
1.376443e+003	9.542832e+001
1.376925e+003	9.543163e+001
1.377407e+003	9.544126e+001
1.377889e+003	9.545712e+001
1.378372e+003	9.547922e+001
1.378854e+003	9.550732e+001
1.379336e+003	9.554131e+001
1.379818e+003	9.558081e+001
1.380300e+003	9.562557e+001
1.380782e+003	9.567517e+001
1.381264e+003	9.572926e+001
1.381746e+003	9.578734e+001
1.382229e+003	9.584900e+001
1.382711e+003	9.591367e+001
1.383193e+003	9.598084e+001
1.383675e+003	9.604996e+001
1.384157e+003	9.612045e+001
1.384639e+003	9.619183e+001
1.385121e+003	9.626355e+001
1.385603e+003	9.633521e+001
1.386085e+003	9.640634e+001
1.386568e+003	9.647660e+001
1.387050e+003	9.654559e+001
1.387532e+003	9.661302e+001
1.388014e+003	9.667858e+001
1.388496e+003	9.674211e+001
1.388978e+003	9.680335e+001
1.389460e+003	9.686226e+001
1.389942e+003	9.691867e+001
1.390424e+003	9.697261e+001
1.390906e+003	9.702400e+001
1.391389e+003	9.707290e+001
1.391871e+003	9.711930e+001
1.392353e+003	9.716324e+001
1.392835e+003	9.720477e+001
1.393317e+003	9.724387e+001
1.393799e+003	9.728056e+001
1.394281e+003	9.731482e+001
1.394763e+003	9.734660e+001
1.395246e+003	9.737585e+001
1.395728e+003	9.740252e+001
1.396210e+003	9.742654e+001
1.396692e+003	9.744781e+001
1.397174e+003	9.746635e+001
1.397656e+003	9.748209e+001
1.398138e+003	9.749508e+001
1.398620e+003	9.750530e+001
1.399103e+003	9.751284e+001
1.399585e+003	9.751776e+001
1.400067e+003	9.752015e+001
1.400549e+003	9.752010e+001
1.401031e+003	9.751773e+001
1.401513e+003	9.751312e+001
1.401995e+003	9.750639e+001
1.402477e+003	9.749764e+001
1.402959e+003	9.748699e+001
1.403442e+003	9.747454e+001
1.403924e+003	9.746046e+001
1.404406e+003	9.744488e+001
1.404888e+003	9.742807e+001
1.405370e+003	9.741026e+001
1.405852e+003	9.739172e+001
1.406334e+003	9.737274e+001
1.406816e+003	9.735351e+001
1.407299e+003	9.733427e+001
1.407781e+003	9.731505e+001
1.408263e+003	9.729600e+001
1.408745e+003	9.727708e+001
1.409227e+003	9.725830e+001
1.409709e+003	9.723965e+001
1.410191e+003	9.722112e+001
1.410673e+003	9.720275e+001
1.411156e+003	9.718459e+001
1.411638e+003	9.716674e+001
1.412120e+003	9.714931e+001
1.412602e+003	9.713244e+001
1.413084e+003	9.711624e+001
1.413566e+003	9.710079e+001
1.414048e+003	9.708619e+001
1.414530e+003	9.707243e+001
1.415012e+003	9.705954e+001
1.415495e+003	9.704746e+001
1.415977e+003	9.703616e+001
1.416459e+003	9.702563e+001
1.416941e+003	9.701581e+001
1.417423e+003	9.700682e+001
1.417905e+003	9.699870e+001
1.418387e+003	9.699167e+001
1.418869e+003	9.698592e+001
1.419351e+003	9.698159e+001
1.419833e+003	9.697894e+001
1.420316e+003	9.697791e+001
1.420798e+003	9.697859e+001
1.421280e+003	9.698079e+001
1.421762e+003	9.698441e+001
1.422244e+003	9.698926e+001
1.422726e+003	9.699514e+001
1.423208e+003	9.700199e+001
1.423690e+003	9.700967e+001
1.424173e+003	9.701819e+001
1.424655e+003	9.702755e+001
1.425137e+003	9.703774e+001
1.425619e+003	9.704880e+001
1.426101e+003	9.706067e+001
1.426583e+003	9.707333e+001
1.427065e+003	9.708669e+001
1.427547e+003	9.710069e+001
1.428030e+003	9.711523e+001
1.428512e+003	9.713020e+001
1.428994e+003	9.714556e+001
1.429476e+003	9.716122e+001
1.429958e+003	9.717725e+001
1.430440e+003	9.719365e+001
1.430922e+003	9.721057e+001
1.431404e+003	9.722813e+001
1.431886e+003	9.724647e+001
1.432369e+003	9.726578e+001
1.432851e+003	9.728605e+001
1.433333e+003	9.730741e+001
1.433815e+003	9.732975e+001
1.434297e+003	9.735305e+001
1.434779e+003	9.737717e+001
1.435261e+003	9.740203e+001
1.435743e+003	9.742748e+001
1.436226e+003	9.745341e+001
1.436708e+003	9.747974e+001
1.437190e+003	9.750635e+001
1.437672e+003	9.753313e+001
1.438154e+003	9.756003e+001
1.438636e+003	9.758685e+001
1.439118e+003	9.761345e+001
1.439600e+003	9.763965e+001
1.440083e+003	9.766526e+001
1.440565e+003	9.769018e+001
1.441047e+003	9.771421e+001
1.441529e+003	9.773733e+001
1.442011e+003	9.775945e+001
1.442493e+003	9.778054e+001
1.442975e+003	9.780057e+001
1.443457e+003	9.781953e+001
1.443939e+003	9.783742e+001
1.444422e+003	9.785426e+001
1.444904e+003	9.787008e+001
1.445386e+003	9.788491e+001
1.445868e+003	9.789876e+001
1.446350e+003	9.791165e+001
1.446832e+003	9.792359e+001
1.447314e+003	9.793468e+001
1.447796e+003	9.794494e+001
1.448278e+003	9.795448e+001
1.448760e+003	9.796336e+001
1.449243e+003	9.797166e+001
1.449725e+003	9.797945e+001
1.450207e+003	9.798676e+001
1.450689e+003	9.799369e+001
1.451171e+003	9.800028e+001
1.451653e+003	9.800660e+001
1.452135e+003	9.801275e+001
1.452617e+003	9.801879e+001
1.453100e+003	9.802487e+001
1.453582e+003	9.803111e+001
1.454064e+003	9.803768e+001
1.454546e+003	9.804476e+001
1.455028e+003	9.805247e+001
1.455510e+003	9.806100e+001
1.455992e+003	9.807027e+001
1.456474e+003	9.808030e+001
1.456957e+003	9.809099e+001
1.457439e+003	9.810226e+001
1.457921e+003	9.811404e+001
1.458403e+003	9.812624e+001
1.458885e+003	9.813882e+001
1.459367e+003	9.815171e+001
1.459849e+003	9.816492e+001
1.460331e+003	9.817849e+001
1.460813e+003	9.819239e+001
1.461296e+003	9.820666e+001
1.461778e+003	9.822119e+001
1.462260e+003	9.823597e+001
1.462742e+003	9.825085e+001
1.463224e+003	9.826569e+001
1.463706e+003	9.828046e+001
[truncated: 5,261 more rows]
