# Supplementary material for: Enhancing Electrospinnability of Chitosan Membranes in Low-Humidity Environments by Sodium Chloride Addition
Source: Mar Drugs. 2024 Sep 27;22(10):443. doi: 10.3390/md22100443 (PMC11509170; doi:10.3390/md22100443)
Supplement: Supplementary file 1 [file marinedrugs-22-00443-s001.zip › Tear strength/CM-1.txt]

Batch No.:
Sample No:5
Test Date:2023-10-17
Tester:admin
Type:
Temperature(¡æ):
Humidity(%):
Width(mm):
OriginalLength(mm):
Elongation(mm):0.00
ElongationRatio(%):0.00
MaxForce(N):0.40

=====================ÊÔÑéÊý¾Ý==================

ÊÔÑéÁ¦	±äÐÎ	Î»ÒÆ	Ê±¼ä	Ó¦Á¦	Ó¦±ä		
0.00	0.00	0.00	0.00	NaN	NaN		
0.02	0.00	-0.01	0.10	Inf	NaN		
0.02	0.00	-0.01	0.10	Inf	NaN		
0.02	0.00	-0.02	0.15	Inf	NaN		
0.02	0.00	-0.03	0.21	Inf	NaN		
0.02	0.00	-0.05	0.31	Inf	NaN		
0.01	0.00	-0.06	0.36	Inf	NaN		
0.01	0.00	-0.06	0.36	Inf	NaN		
0.01	0.00	-0.07	0.41	Inf	NaN		
0.01	0.00	-0.09	0.47	Inf	NaN		
0.01	0.00	-0.10	0.56	Inf	NaN		
0.01	0.00	-0.11	0.61	Inf	NaN		
0.01	0.00	-0.12	0.66	Inf	NaN		
0.01	0.00	-0.13	0.72	Inf	NaN		
0.01	0.00	-0.14	0.77	Inf	NaN		
0.01	0.00	-0.15	0.82	Inf	NaN		
0.01	0.00	-0.16	0.88	Inf	NaN		
0.01	0.00	-0.17	0.93	Inf	NaN		
0.01	0.00	-0.18	0.98	Inf	NaN		
0.02	0.00	-0.19	1.03	Inf	NaN		
0.02	0.00	-0.20	1.09	Inf	NaN		
0.02	0.00	-0.20	1.09	Inf	NaN		
0.02	0.00	-0.21	1.14	Inf	NaN		
0.02	0.00	-0.22	1.19	Inf	NaN		
0.02	0.00	-0.23	1.25	Inf	NaN		
0.02	0.00	-0.24	1.30	Inf	NaN		
0.02	0.00	-0.26	1.36	Inf	NaN		
0.02	0.00	-0.27	1.41	Inf	NaN		
0.02	0.00	-0.27	1.46	Inf	NaN		
0.02	0.00	-0.29	1.52	Inf	NaN		
0.02	0.00	-0.30	1.57	Inf	NaN		
0.02	0.00	-0.30	1.62	Inf	NaN		
0.02	0.00	-0.32	1.68	Inf	NaN		
0.02	0.00	-0.33	1.73	Inf	NaN		
0.02	0.00	-0.34	1.78	Inf	NaN		
0.02	0.00	-0.35	1.83	Inf	NaN		
0.02	0.00	-0.36	1.89	Inf	NaN		
0.02	0.00	-0.36	1.89	Inf	NaN		
0.02	0.00	-0.37	1.94	Inf	NaN		
0.02	0.00	-0.37	1.99	Inf	NaN		
0.02	0.00	-0.39	2.05	Inf	NaN		
0.02	0.00	-0.40	2.10	Inf	NaN		
0.02	0.00	-0.41	2.16	Inf	NaN		
0.02	0.00	-0.42	2.21	Inf	NaN		
0.02	0.00	-0.43	2.26	Inf	NaN		
0.02	0.00	-0.44	2.32	Inf	NaN		
0.02	0.00	-0.45	2.37	Inf	NaN		
0.02	0.00	-0.46	2.42	Inf	NaN		
0.02	0.00	-0.47	2.47	Inf	NaN		
0.02	0.00	-0.48	2.53	Inf	NaN		
0.02	0.00	-0.49	2.58	Inf	NaN		
0.02	0.00	-0.50	2.63	Inf	NaN		
0.02	0.00	-0.51	2.69	Inf	NaN		
0.02	0.00	-0.51	2.69	Inf	NaN		
0.02	0.00	-0.52	2.74	Inf	NaN		
0.02	0.00	-0.53	2.79	Inf	NaN		
0.02	0.00	-0.54	2.85	Inf	NaN		
0.02	0.00	-0.55	2.90	Inf	NaN		
0.02	0.00	-0.56	2.95	Inf	NaN		
0.02	0.00	-0.57	3.01	Inf	NaN		
0.02	0.00	-0.58	3.06	Inf	NaN		
0.02	0.00	-0.59	3.11	Inf	NaN		
0.02	0.00	-0.60	3.16	Inf	NaN		
0.02	0.00	-0.61	3.22	Inf	NaN		
0.02	0.00	-0.62	3.27	Inf	NaN		
0.02	0.00	-0.63	3.32	Inf	NaN		
0.02	0.00	-0.64	3.38	Inf	NaN		
0.02	0.00	-0.65	3.43	Inf	NaN		
0.02	0.00	-0.66	3.48	Inf	NaN		
0.02	0.00	-0.67	3.54	Inf	NaN		
0.02	0.00	-0.68	3.59	Inf	NaN		
0.02	0.00	-0.68	3.59	Inf	NaN		
0.02	0.00	-0.69	3.64	Inf	NaN		
0.02	0.00	-0.70	3.69	Inf	NaN		
0.02	0.00	-0.71	3.75	Inf	NaN		
0.02	0.00	-0.72	3.80	Inf	NaN		
0.02	0.00	-0.73	3.85	Inf	NaN		
0.02	0.00	-0.74	3.91	Inf	NaN		
0.02	0.00	-0.75	3.96	Inf	NaN		
0.02	0.00	-0.76	4.01	Inf	NaN		
0.02	0.00	-0.77	4.07	Inf	NaN		
0.02	0.00	-0.78	4.12	Inf	NaN		
0.02	0.00	-0.79	4.17	Inf	NaN		
0.02	0.00	-0.80	4.23	Inf	NaN		
0.02	0.00	-0.81	4.28	Inf	NaN		
0.02	0.00	-0.82	4.33	Inf	NaN		
0.02	0.00	-0.83	4.39	Inf	NaN		
0.02	0.00	-0.83	4.39	Inf	NaN		
0.02	0.00	-0.84	4.44	Inf	NaN		
0.02	0.00	-0.85	4.49	Inf	NaN		
0.02	0.00	-0.86	4.55	Inf	NaN		
0.02	0.00	-0.87	4.60	Inf	NaN		
0.02	0.00	-0.88	4.65	Inf	NaN		
0.02	0.00	-0.90	4.71	Inf	NaN		
0.02	0.00	-0.90	4.76	Inf	NaN		
0.02	0.00	-0.92	4.82	Inf	NaN		
0.02	0.00	-0.93	4.87	Inf	NaN		
0.02	0.00	-0.94	4.92	Inf	NaN		
0.02	0.00	-0.95	4.97	Inf	NaN		
0.02	0.00	-0.96	5.03	Inf	NaN		
0.02	0.00	-0.97	5.08	Inf	NaN		
0.02	0.00	-0.98	5.13	Inf	NaN		
0.02	0.00	-0.99	5.19	Inf	NaN		
0.02	0.00	-0.99	5.19	Inf	NaN		
0.02	0.00	-1.00	5.24	Inf	NaN		
0.02	0.00	-1.01	5.29	Inf	NaN		
0.02	0.00	-1.02	5.35	Inf	NaN		
0.02	0.00	-1.03	5.40	Inf	NaN		
0.02	0.00	-1.04	5.46	Inf	NaN		
0.02	0.00	-1.05	5.51	Inf	NaN		
0.02	0.00	-1.06	5.56	Inf	NaN		
0.02	0.00	-1.07	5.61	Inf	NaN		
0.02	0.00	-1.08	5.67	Inf	NaN		
0.02	0.00	-1.09	5.72	Inf	NaN		
0.02	0.00	-1.10	5.77	Inf	NaN		
0.02	0.00	-1.11	5.83	Inf	NaN		
0.02	0.00	-1.12	5.88	Inf	NaN		
0.02	0.00	-1.13	5.93	Inf	NaN		
0.02	0.00	-1.14	5.99	Inf	NaN		
0.02	0.00	-1.14	5.99	Inf	NaN		
0.02	0.00	-1.15	6.04	Inf	NaN		
0.02	0.00	-1.16	6.09	Inf	NaN		
0.02	0.00	-1.17	6.15	Inf	NaN		
0.02	0.00	-1.18	6.20	Inf	NaN		
0.02	0.00	-1.19	6.25	Inf	NaN		
0.02	0.00	-1.20	6.31	Inf	NaN		
0.02	0.00	-1.21	6.36	Inf	NaN		
0.02	0.00	-1.22	6.41	Inf	NaN		
0.02	0.00	-1.23	6.47	Inf	NaN		
0.02	0.00	-1.24	6.52	Inf	NaN		
0.02	0.00	-1.25	6.57	Inf	NaN		
0.02	0.00	-1.26	6.62	Inf	NaN		
0.02	0.00	-1.27	6.68	Inf	NaN		
0.02	0.00	-1.28	6.73	Inf	NaN		
0.02	0.00	-1.29	6.78	Inf	NaN		
0.02	0.00	-1.30	6.84	Inf	NaN		
0.02	0.00	-1.30	6.84	Inf	NaN		
0.02	0.00	-1.31	6.89	Inf	NaN		
0.02	0.00	-1.32	6.94	Inf	NaN		
0.02	0.00	-1.33	7.00	Inf	NaN		
0.02	0.00	-1.34	7.05	Inf	NaN		
0.02	0.00	-1.35	7.10	Inf	NaN		
0.02	0.00	-1.36	7.16	Inf	NaN		
0.02	0.00	-1.37	7.21	Inf	NaN		
0.02	0.00	-1.38	7.26	Inf	NaN		
0.02	0.00	-1.39	7.32	Inf	NaN		
0.02	0.00	-1.40	7.37	Inf	NaN		
0.02	0.00	-1.41	7.42	Inf	NaN		
0.02	0.00	-1.42	7.47	Inf	NaN		
0.02	0.00	-1.43	7.53	Inf	NaN		
0.02	0.00	-1.44	7.58	Inf	NaN		
0.02	0.00	-1.45	7.63	Inf	NaN		
0.02	0.00	-1.47	7.69	Inf	NaN		
0.02	0.00	-1.47	7.74	Inf	NaN		
0.02	0.00	-1.47	7.74	Inf	NaN		
0.02	0.00	-1.48	7.79	Inf	NaN		
0.02	0.00	-1.50	7.85	Inf	NaN		
0.02	0.00	-1.50	7.90	Inf	NaN		
0.02	0.00	-1.51	7.95	Inf	NaN		
0.02	0.00	-1.52	8.01	Inf	NaN		
0.02	0.00	-1.54	8.06	Inf	NaN		
0.02	0.00	-1.55	8.11	Inf	NaN		
0.02	0.00	-1.55	8.16	Inf	NaN		
0.02	0.00	-1.57	8.22	Inf	NaN		
0.02	0.00	-1.58	8.27	Inf	NaN		
0.02	0.00	-1.59	8.32	Inf	NaN		
0.02	0.00	-1.60	8.37	Inf	NaN		
0.02	0.00	-1.61	8.43	Inf	NaN		
0.02	0.00	-1.62	8.48	Inf	NaN		
0.02	0.00	-1.63	8.54	Inf	NaN		
0.02	0.00	-1.64	8.59	Inf	NaN		
0.02	0.00	-1.64	8.59	Inf	NaN		
0.02	0.00	-1.65	8.64	Inf	NaN		
0.02	0.00	-1.66	8.69	Inf	NaN		
0.02	0.00	-1.67	8.75	Inf	NaN		
0.02	0.00	-1.68	8.80	Inf	NaN		
0.02	0.00	-1.69	8.85	Inf	NaN		
0.02	0.00	-1.70	8.91	Inf	NaN		
0.02	0.00	-1.71	8.96	Inf	NaN		
0.02	0.00	-1.72	9.01	Inf	NaN		
0.02	0.00	-1.73	9.07	Inf	NaN		
0.02	0.00	-1.74	9.12	Inf	NaN		
0.02	0.00	-1.75	9.17	Inf	NaN		
0.02	0.00	-1.76	9.22	Inf	NaN		
0.02	0.00	-1.77	9.28	Inf	NaN		
0.02	0.00	-1.78	9.33	Inf	NaN		
0.02	0.00	-1.79	9.39	Inf	NaN		
0.02	0.00	-1.79	9.39	Inf	NaN		
0.02	0.00	-1.80	9.44	Inf	NaN		
0.02	0.00	-1.81	9.49	Inf	NaN		
0.02	0.00	-1.82	9.55	Inf	NaN		
0.02	0.00	-1.83	9.60	Inf	NaN		
0.02	0.00	-1.84	9.65	Inf	NaN		
0.02	0.00	-1.85	9.70	Inf	NaN		
0.02	0.00	-1.86	9.76	Inf	NaN		
0.02	0.00	-1.87	9.81	Inf	NaN		
0.02	0.00	-1.88	9.86	Inf	NaN		
0.03	0.00	-1.89	9.92	Inf	NaN		
0.03	0.00	-1.90	9.97	Inf	NaN		
0.03	0.00	-1.91	10.02	Inf	NaN		
0.03	0.00	-1.92	10.08	Inf	NaN		
0.03	0.00	-1.93	10.13	Inf	NaN		
0.03	0.00	-1.94	10.18	Inf	NaN		
0.03	0.00	-1.95	10.24	Inf	NaN		
0.03	0.00	-1.96	10.29	Inf	NaN		
0.03	0.00	-1.96	10.29	Inf	NaN		
0.03	0.00	-1.97	10.34	Inf	NaN		
0.03	0.00	-1.98	10.39	Inf	NaN		
0.03	0.00	-1.99	10.45	Inf	NaN		
0.03	0.00	-2.00	10.50	Inf	NaN		
0.03	0.00	-2.01	10.55	Inf	NaN		
0.03	0.00	-2.02	10.61	Inf	NaN		
0.03	0.00	-2.03	10.66	Inf	NaN		
0.03	0.00	-2.04	10.71	Inf	NaN		
0.03	0.00	-2.05	10.77	Inf	NaN		
0.03	0.00	-2.06	10.82	Inf	NaN		
0.03	0.00	-2.07	10.87	Inf	NaN		
0.03	0.00	-2.08	10.93	Inf	NaN		
0.03	0.00	-2.09	10.98	Inf	NaN		
0.03	0.00	-2.10	11.03	Inf	NaN		
0.03	0.00	-2.11	11.08	Inf	NaN		
0.03	0.00	-2.12	11.14	Inf	NaN		
0.03	0.00	-2.12	11.14	Inf	NaN		
0.03	0.00	-2.13	11.19	Inf	NaN		
0.03	0.00	-2.14	11.24	Inf	NaN		
0.03	0.00	-2.15	11.30	Inf	NaN		
0.03	0.00	-2.16	11.35	Inf	NaN		
0.03	0.00	-2.17	11.40	Inf	NaN		
0.03	0.00	-2.18	11.46	Inf	NaN		
0.03	0.00	-2.19	11.51	Inf	NaN		
0.03	0.00	-2.20	11.56	Inf	NaN		
0.03	0.00	-2.22	11.62	Inf	NaN		
0.03	0.00	-2.22	11.67	Inf	NaN		
0.03	0.00	-2.23	11.72	Inf	NaN		
0.03	0.00	-2.25	11.78	Inf	NaN		
0.03	0.00	-2.26	11.83	Inf	NaN		
0.03	0.00	-2.27	11.88	Inf	NaN		
0.03	0.00	-2.28	11.94	Inf	NaN		
0.03	0.00	-2.28	11.94	Inf	NaN		
0.03	0.00	-2.29	11.99	Inf	NaN		
0.03	0.00	-2.30	12.04	Inf	NaN		
0.03	0.00	-2.31	12.10	Inf	NaN		
0.03	0.00	-2.32	12.15	Inf	NaN		
0.03	0.00	-2.33	12.20	Inf	NaN		
0.03	0.00	-2.34	12.25	Inf	NaN		
0.03	0.00	-2.35	12.31	Inf	NaN		
0.03	0.00	-2.36	12.36	Inf	NaN		
0.03	0.00	-2.37	12.42	Inf	NaN		
0.03	0.00	-2.38	12.47	Inf	NaN		
0.03	0.00	-2.38	12.47	Inf	NaN		
0.03	0.00	-2.39	12.53	Inf	NaN		
0.03	0.00	-2.40	12.58	Inf	NaN		
0.03	0.00	-2.41	12.63	Inf	NaN		
0.03	0.00	-2.43	12.74	Inf	NaN		
0.03	0.00	-2.43	12.74	Inf	NaN		
0.03	0.00	-2.44	12.79	Inf	NaN		
0.03	0.00	-2.45	12.84	Inf	NaN		
0.03	0.00	-2.46	12.90	Inf	NaN		
0.03	0.00	-2.47	12.95	Inf	NaN		
0.03	0.00	-2.48	13.00	Inf	NaN		
0.03	0.00	-2.49	13.06	Inf	NaN		
0.03	0.00	-2.50	13.11	Inf	NaN		
0.03	0.00	-2.51	13.16	Inf	NaN		
0.03	0.00	-2.52	13.22	Inf	NaN		
0.03	0.00	-2.53	13.27	Inf	NaN		
0.03	0.00	-2.54	13.32	Inf	NaN		
0.03	0.00	-2.55	13.37	Inf	NaN		
0.03	0.00	-2.56	13.43	Inf	NaN		
0.03	0.00	-2.57	13.48	Inf	NaN		
0.03	0.00	-2.58	13.53	Inf	NaN		
0.03	0.00	-2.59	13.59	Inf	NaN		
0.03	0.00	-2.59	13.59	Inf	NaN		
0.03	0.00	-2.60	13.64	Inf	NaN		
0.03	0.00	-2.61	13.69	Inf	NaN		
0.03	0.00	-2.62	13.75	Inf	NaN		
0.03	0.00	-2.63	13.80	Inf	NaN		
0.03	0.00	-2.64	13.85	Inf	NaN		
0.03	0.00	-2.65	13.91	Inf	NaN		
0.03	0.00	-2.66	13.96	Inf	NaN		
0.03	0.00	-2.67	14.01	Inf	NaN		
0.03	0.00	-2.68	14.07	Inf	NaN		
0.03	0.00	-2.69	14.12	Inf	NaN		
0.03	0.00	-2.70	14.17	Inf	NaN		
0.03	0.00	-2.71	14.23	Inf	NaN		
0.03	0.00	-2.72	14.28	Inf	NaN		
0.03	0.00	-2.73	14.33	Inf	NaN		
0.03	0.00	-2.74	14.38	Inf	NaN		
0.03	0.00	-2.75	14.44	Inf	NaN		
0.03	0.00	-2.75	14.44	Inf	NaN		
0.03	0.00	-2.76	14.49	Inf	NaN		
0.03	0.00	-2.77	14.54	Inf	NaN		
0.03	0.00	-2.79	14.60	Inf	NaN		
0.03	0.00	-2.79	14.65	Inf	NaN		
0.03	0.00	-2.80	14.70	Inf	NaN		
0.03	0.00	-2.82	14.76	Inf	NaN		
0.03	0.00	-2.82	14.81	Inf	NaN		
0.03	0.00	-2.83	14.86	Inf	NaN		
0.03	0.00	-2.85	14.92	Inf	NaN		
0.03	0.00	-2.86	14.97	Inf	NaN		
0.03	0.00	-2.87	15.02	Inf	NaN		
0.03	0.00	-2.87	15.07	Inf	NaN		
0.03	0.00	-2.89	15.13	Inf	NaN		
0.03	0.00	-2.90	15.18	Inf	NaN		
0.03	0.00	-2.91	15.24	Inf	NaN		
0.03	0.00	-2.92	15.29	Inf	NaN		
0.03	0.00	-2.92	15.29	Inf	NaN		
0.03	0.00	-2.93	15.34	Inf	NaN		
0.03	0.00	-2.94	15.39	Inf	NaN		
0.03	0.00	-2.95	15.45	Inf	NaN		
0.03	0.00	-2.96	15.50	Inf	NaN		
0.03	0.00	-2.97	15.56	Inf	NaN		
0.03	0.00	-2.98	15.61	Inf	NaN		
0.03	0.00	-2.99	15.66	Inf	NaN		
0.03	0.00	-3.00	15.71	Inf	NaN		
0.03	0.00	-3.01	15.77	Inf	NaN		
0.03	0.00	-3.02	15.82	Inf	NaN		
0.03	0.00	-3.03	15.87	Inf	NaN		
0.03	0.00	-3.04	15.93	Inf	NaN		
0.03	0.00	-3.05	15.98	Inf	NaN		
0.03	0.00	-3.06	16.03	Inf	NaN		
0.03	0.00	-3.07	16.09	Inf	NaN		
0.03	0.00	-3.08	16.14	Inf	NaN		
0.03	0.00	-3.08	16.14	Inf	NaN		
0.03	0.00	-3.09	16.19	Inf	NaN		
0.03	0.00	-3.10	16.24	Inf	NaN		
0.03	0.00	-3.11	16.30	Inf	NaN		
0.03	0.00	-3.12	16.35	Inf	NaN		
0.03	0.00	-3.13	16.40	Inf	NaN		
0.03	0.00	-3.14	16.46	Inf	NaN		
0.03	0.00	-3.15	16.51	Inf	NaN		
0.03	0.00	-3.16	16.56	Inf	NaN		
0.03	0.00	-3.17	16.62	Inf	NaN		
0.03	0.00	-3.18	16.67	Inf	NaN		
0.04	0.00	-3.19	16.72	Inf	NaN		
0.04	0.00	-3.20	16.78	Inf	NaN		
0.04	0.00	-3.21	16.83	Inf	NaN		
0.04	0.00	-3.22	16.89	Inf	NaN		
0.04	0.00	-3.23	16.94	Inf	NaN		
0.04	0.00	-3.23	16.94	Inf	NaN		
0.04	0.00	-3.24	16.99	Inf	NaN		
0.04	0.00	-3.25	17.04	Inf	NaN		
0.04	0.00	-3.26	17.10	Inf	NaN		
0.04	0.00	-3.27	17.15	Inf	NaN		
0.04	0.00	-3.28	17.20	Inf	NaN		
0.04	0.00	-3.29	17.26	Inf	NaN		
0.04	0.00	-3.30	17.31	Inf	NaN		
0.04	0.00	-3.31	17.36	Inf	NaN		
0.04	0.00	-3.32	17.42	Inf	NaN		
0.04	0.00	-3.33	17.47	Inf	NaN		
0.04	0.00	-3.34	17.52	Inf	NaN		
0.04	0.00	-3.35	17.58	Inf	NaN		
0.04	0.00	-3.36	17.63	Inf	NaN		
0.04	0.00	-3.37	17.68	Inf	NaN		
0.04	0.00	-3.39	17.74	Inf	NaN		
0.04	0.00	-3.39	17.74	Inf	NaN		
0.04	0.00	-3.39	17.79	Inf	NaN		
0.04	0.00	-3.40	17.84	Inf	NaN		
0.04	0.00	-3.42	17.90	Inf	NaN		
0.04	0.00	-3.42	17.95	Inf	NaN		
0.04	0.00	-3.43	18.00	Inf	NaN		
0.04	0.00	-3.45	18.06	Inf	NaN		
0.04	0.00	-3.46	18.11	Inf	NaN		
0.04	0.00	-3.47	18.16	Inf	NaN		
0.04	0.00	-3.48	18.22	Inf	NaN		
0.04	0.00	-3.49	18.27	Inf	NaN		
0.04	0.00	-3.49	18.32	Inf	NaN		
0.04	0.00	-3.51	18.38	Inf	NaN		
0.04	0.00	-3.52	18.43	Inf	NaN		
0.04	0.00	-3.53	18.48	Inf	NaN		
0.04	0.00	-3.54	18.54	Inf	NaN		
0.04	0.00	-3.55	18.59	Inf	NaN		
0.04	0.00	-3.55	18.59	Inf	NaN		
0.04	0.00	-3.56	18.64	Inf	NaN		
0.04	0.00	-3.57	18.69	Inf	NaN		
0.04	0.00	-3.58	18.75	Inf	NaN		
0.04	0.00	-3.59	18.80	Inf	NaN		
0.04	0.00	-3.60	18.85	Inf	NaN		
0.04	0.00	-3.61	18.91	Inf	NaN		
0.04	0.00	-3.62	18.96	Inf	NaN		
0.04	0.00	-3.63	19.01	Inf	NaN		
0.04	0.00	-3.64	19.07	Inf	NaN		
0.04	0.00	-3.65	19.12	Inf	NaN		
0.04	0.00	-3.66	19.17	Inf	NaN		
0.04	0.00	-3.67	19.23	Inf	NaN		
0.04	0.00	-3.68	19.28	Inf	NaN		
0.04	0.00	-3.69	19.33	Inf	NaN		
0.04	0.00	-3.70	19.39	Inf	NaN		
0.04	0.00	-3.70	19.39	Inf	NaN		
0.04	0.00	-3.71	19.44	Inf	NaN		
0.04	0.00	-3.72	19.49	Inf	NaN		
0.04	0.00	-3.73	19.55	Inf	NaN		
0.04	0.00	-3.74	19.60	Inf	NaN		
0.04	0.00	-3.75	19.65	Inf	NaN		
0.04	0.00	-3.76	19.71	Inf	NaN		
0.04	0.00	-3.77	19.76	Inf	NaN		
0.04	0.00	-3.78	19.81	Inf	NaN		
0.04	0.00	-3.79	19.87	Inf	NaN		
0.04	0.00	-3.80	19.92	Inf	NaN		
0.04	0.00	-3.81	19.97	Inf	NaN		
0.04	0.00	-3.82	20.02	Inf	NaN		
0.04	0.00	-3.83	20.08	Inf	NaN		
0.04	0.00	-3.84	20.13	Inf	NaN		
0.04	0.00	-3.85	20.18	Inf	NaN		
0.04	0.00	-3.86	20.23	Inf	NaN		
0.04	0.00	-3.87	20.29	Inf	NaN		
0.04	0.00	-3.87	20.29	Inf	NaN		
0.04	0.00	-3.88	20.34	Inf	NaN		
0.04	0.00	-3.89	20.39	Inf	NaN		
0.04	0.00	-3.90	20.45	Inf	NaN		
0.04	0.00	-3.91	20.50	Inf	NaN		
0.04	0.00	-3.92	20.55	Inf	NaN		
0.04	0.00	-3.93	20.61	Inf	NaN		
0.04	0.00	-3.94	20.66	Inf	NaN		
0.04	0.00	-3.95	20.71	Inf	NaN		
0.04	0.00	-3.96	20.77	Inf	NaN		
0.04	0.00	-3.97	20.82	Inf	NaN		
0.04	0.00	-3.98	20.87	Inf	NaN		
0.04	0.00	-3.99	20.93	Inf	NaN		
0.04	0.00	-4.00	20.98	Inf	NaN		
0.04	0.00	-4.01	21.03	Inf	NaN		
0.04	0.00	-4.02	21.09	Inf	NaN		
0.04	0.00	-4.02	21.09	Inf	NaN		
0.04	0.00	-4.03	21.14	Inf	NaN		
0.04	0.00	-4.05	21.20	Inf	NaN		
0.04	0.00	-4.05	21.25	Inf	NaN		
0.04	0.00	-4.07	21.30	Inf	NaN		
0.04	0.00	-4.08	21.36	Inf	NaN		
0.04	0.00	-4.09	21.41	Inf	NaN		
0.04	0.00	-4.09	21.46	Inf	NaN		
0.04	0.00	-4.10	21.51	Inf	NaN		
0.04	0.00	-4.12	21.57	Inf	NaN		
0.04	0.00	-4.13	21.62	Inf	NaN		
0.04	0.00	-4.14	21.67	Inf	NaN		
0.04	0.00	-4.14	21.72	Inf	NaN		
0.04	0.00	-4.16	21.78	Inf	NaN		
0.04	0.00	-4.17	21.83	Inf	NaN		
0.04	0.00	-4.18	21.89	Inf	NaN		
0.04	0.00	-4.19	21.94	Inf	NaN		
0.04	0.00	-4.19	21.94	Inf	NaN		
0.05	0.00	-4.20	21.99	Inf	NaN		
0.05	0.00	-4.21	22.05	Inf	NaN		
0.05	0.00	-4.22	22.10	Inf	NaN		
0.05	0.00	-4.23	22.15	Inf	NaN		
0.05	0.00	-4.24	22.21	Inf	NaN		
0.05	0.00	-4.25	22.26	Inf	NaN		
0.05	0.00	-4.26	22.31	Inf	NaN		
0.05	0.00	-4.27	22.37	Inf	NaN		
0.05	0.00	-4.28	22.42	Inf	NaN		
0.05	0.00	-4.29	22.47	Inf	NaN		
0.05	0.00	-4.30	22.52	Inf	NaN		
0.05	0.00	-4.31	22.58	Inf	NaN		
0.05	0.00	-4.32	22.63	Inf	NaN		
0.05	0.00	-4.33	22.68	Inf	NaN		
0.05	0.00	-4.34	22.74	Inf	NaN		
0.05	0.00	-4.34	22.74	Inf	NaN		
0.05	0.00	-4.35	22.79	Inf	NaN		
0.05	0.00	-4.36	22.84	Inf	NaN		
0.05	0.00	-4.37	22.90	Inf	NaN		
0.05	0.00	-4.38	22.95	Inf	NaN		
0.05	0.00	-4.39	23.00	Inf	NaN		
0.05	0.00	-4.40	23.06	Inf	NaN		
0.05	0.00	-4.41	23.11	Inf	NaN		
0.05	0.00	-4.42	23.16	Inf	NaN		
0.05	0.00	-4.43	23.22	Inf	NaN		
0.05	0.00	-4.44	23.27	Inf	NaN		
0.05	0.00	-4.45	23.32	Inf	NaN		
0.05	0.00	-4.46	23.38	Inf	NaN		
0.05	0.00	-4.47	23.43	Inf	NaN		
0.05	0.00	-4.48	23.49	Inf	NaN		
0.05	0.00	-4.49	23.54	Inf	NaN		
0.05	0.00	-4.49	23.54	Inf	NaN		
0.05	0.00	-4.50	23.59	Inf	NaN		
0.06	0.00	-4.51	23.64	Inf	NaN		
0.06	0.00	-4.52	23.70	Inf	NaN		
0.06	0.00	-4.53	23.75	Inf	NaN		
0.06	0.00	-4.55	23.84	Inf	NaN		
0.06	0.00	-4.55	23.84	Inf	NaN		
0.06	0.00	-4.56	23.89	Inf	NaN		
0.06	0.00	-4.57	23.94	Inf	NaN		
0.06	0.00	-4.58	24.00	Inf	NaN		
0.06	0.00	-4.59	24.05	Inf	NaN		
0.06	0.00	-4.60	24.10	Inf	NaN		
0.06	0.00	-4.61	24.16	Inf	NaN		
0.06	0.00	-4.62	24.21	Inf	NaN		
0.06	0.00	-4.63	24.26	Inf	NaN		
0.06	0.00	-4.64	24.32	Inf	NaN		
0.06	0.00	-4.65	24.37	Inf	NaN		
0.06	0.00	-4.66	24.42	Inf	NaN		
0.06	0.00	-4.67	24.48	Inf	NaN		
0.06	0.00	-4.68	24.53	Inf	NaN		
0.07	0.00	-4.69	24.58	Inf	NaN		
0.07	0.00	-4.70	24.63	Inf	NaN		
0.07	0.00	-4.71	24.69	Inf	NaN		
0.07	0.00	-4.71	24.69	Inf	NaN		
0.07	0.00	-4.72	24.74	Inf	NaN		
0.07	0.00	-4.73	24.79	Inf	NaN		
0.07	0.00	-4.74	24.85	Inf	NaN		
0.07	0.00	-4.75	24.90	Inf	NaN		
0.07	0.00	-4.76	24.95	Inf	NaN		
0.07	0.00	-4.77	25.01	Inf	NaN		
0.07	0.00	-4.78	25.06	Inf	NaN		
0.07	0.00	-4.79	25.12	Inf	NaN		
0.07	0.00	-4.80	25.17	Inf	NaN		
0.07	0.00	-4.81	25.22	Inf	NaN		
0.07	0.00	-4.82	25.27	Inf	NaN		
0.07	0.00	-4.83	25.33	Inf	NaN		
0.07	0.00	-4.84	25.38	Inf	NaN		
0.07	0.00	-4.85	25.43	Inf	NaN		
0.07	0.00	-4.87	25.49	Inf	NaN		
0.07	0.00	-4.87	25.54	Inf	NaN		
0.07	0.00	-4.87	25.54	Inf	NaN		
0.07	0.00	-4.88	25.59	Inf	NaN		
0.07	0.00	-4.90	25.65	Inf	NaN		
0.07	0.00	-4.90	25.70	Inf	NaN		
0.07	0.00	-4.92	25.75	Inf	NaN		
0.07	0.00	-4.92	25.80	Inf	NaN		
0.08	0.00	-4.94	25.86	Inf	NaN		
0.08	0.00	-4.95	25.91	Inf	NaN		
0.08	0.00	-4.96	25.97	Inf	NaN		
0.08	0.00	-4.97	26.02	Inf	NaN		
0.08	0.00	-4.98	26.07	Inf	NaN		
0.08	0.00	-4.99	26.12	Inf	NaN		
0.08	0.00	-5.00	26.18	Inf	NaN		
0.08	0.00	-5.01	26.23	Inf	NaN		
0.09	0.00	-5.02	26.28	Inf	NaN		
0.09	0.00	-5.03	26.33	Inf	NaN		
0.09	0.00	-5.04	26.39	Inf	NaN		
0.09	0.00	-5.05	26.44	Inf	NaN		
0.09	0.00	-5.05	26.44	Inf	NaN		
0.09	0.00	-5.06	26.49	Inf	NaN		
0.09	0.00	-5.07	26.55	Inf	NaN		
0.09	0.00	-5.08	26.60	Inf	NaN		
0.09	0.00	-5.09	26.65	Inf	NaN		
0.09	0.00	-5.10	26.70	Inf	NaN		
0.09	0.00	-5.11	26.76	Inf	NaN		
0.10	0.00	-5.12	26.81	Inf	NaN		
0.10	0.00	-5.13	26.86	Inf	NaN		
0.10	0.00	-5.14	26.92	Inf	NaN		
0.10	0.00	-5.15	26.97	Inf	NaN		
0.10	0.00	-5.16	27.02	Inf	NaN		
0.10	0.00	-5.17	27.08	Inf	NaN		
0.10	0.00	-5.18	27.13	Inf	NaN		
0.10	0.00	-5.19	27.18	Inf	NaN		
0.11	0.00	-5.20	27.24	Inf	NaN		
0.11	0.00	-5.20	27.24	Inf	NaN		
0.11	0.00	-5.21	27.29	Inf	NaN		
0.11	0.00	-5.22	27.34	Inf	NaN		
0.11	0.00	-5.23	27.40	Inf	NaN		
0.11	0.00	-5.24	27.45	Inf	NaN		
0.11	0.00	-5.25	27.50	Inf	NaN		
0.11	0.00	-5.26	27.56	Inf	NaN		
0.12	0.00	-5.27	27.61	Inf	NaN		
0.12	0.00	-5.28	27.66	Inf	NaN		
0.12	0.00	-5.29	27.72	Inf	NaN		
0.12	0.00	-5.30	27.77	Inf	NaN		
0.12	0.00	-5.31	27.82	Inf	NaN		
0.12	0.00	-5.32	27.88	Inf	NaN		
0.12	0.00	-5.33	27.93	Inf	NaN		
0.13	0.00	-5.34	27.98	Inf	NaN		
0.13	0.00	-5.35	28.04	Inf	NaN		
0.13	0.00	-5.35	28.04	Inf	NaN		
0.13	0.00	-5.36	28.09	Inf	NaN		
0.13	0.00	-5.37	28.14	Inf	NaN		
0.13	0.00	-5.38	28.20	Inf	NaN		
0.14	0.00	-5.39	28.25	Inf	NaN		
0.14	0.00	-5.40	28.30	Inf	NaN		
0.14	0.00	-5.41	28.36	Inf	NaN		
0.14	0.00	-5.42	28.41	Inf	NaN		
0.14	0.00	-5.43	28.46	Inf	NaN		
0.14	0.00	-5.44	28.52	Inf	NaN		
0.14	0.00	-5.45	28.57	Inf	NaN		
0.14	0.00	-5.46	28.62	Inf	NaN		
0.13	0.00	-5.47	28.67	Inf	NaN		
0.13	0.00	-5.48	28.73	Inf	NaN		
0.12	0.00	-5.49	28.78	Inf	NaN		
0.12	0.00	-5.51	28.84	Inf	NaN		
0.12	0.00	-5.52	28.89	Inf	NaN		
0.12	0.00	-5.52	28.89	Inf	NaN		
0.12	0.00	-5.52	28.94	Inf	NaN		
0.12	0.00	-5.53	28.99	Inf	NaN		
0.12	0.00	-5.54	29.05	Inf	NaN		
0.12	0.00	-5.55	29.10	Inf	NaN		
0.12	0.00	-5.56	29.15	Inf	NaN		
0.12	0.00	-5.58	29.21	Inf	NaN		
0.12	0.00	-5.59	29.26	Inf	NaN		
0.12	0.00	-5.59	29.31	Inf	NaN		
0.12	0.00	-5.61	29.37	Inf	NaN		
0.12	0.00	-5.62	29.42	Inf	NaN		
0.12	0.00	-5.63	29.47	Inf	NaN		
0.12	0.00	-5.64	29.53	Inf	NaN		
0.12	0.00	-5.65	29.58	Inf	NaN		
0.12	0.00	-5.66	29.63	Inf	NaN		
0.12	0.00	-5.67	29.68	Inf	NaN		
0.12	0.00	-5.68	29.74	Inf	NaN		
0.12	0.00	-5.68	29.74	Inf	NaN		
0.13	0.00	-5.69	29.79	Inf	NaN		
0.13	0.00	-5.70	29.84	Inf	NaN		
0.13	0.00	-5.71	29.90	Inf	NaN		
0.14	0.00	-5.72	29.95	Inf	NaN		
0.14	0.00	-5.73	30.00	Inf	NaN		
0.14	0.00	-5.74	30.06	Inf	NaN		
0.14	0.00	-5.75	30.11	Inf	NaN		
0.14	0.00	-5.76	30.16	Inf	NaN		
0.14	0.00	-5.77	30.22	Inf	NaN		
0.14	0.00	-5.78	30.27	Inf	NaN		
0.14	0.00	-5.79	30.32	Inf	NaN		
0.14	0.00	-5.80	30.37	Inf	NaN		
0.14	0.00	-5.81	30.43	Inf	NaN		
0.14	0.00	-5.82	30.48	Inf	NaN		
0.15	0.00	-5.83	30.53	Inf	NaN		
0.15	0.00	-5.84	30.59	Inf	NaN		
0.15	0.00	-5.85	30.64	Inf	NaN		
0.15	0.00	-5.85	30.64	Inf	NaN		
0.15	0.00	-5.86	30.69	Inf	NaN		
0.15	0.00	-5.87	30.75	Inf	NaN		
0.15	0.00	-5.88	30.80	Inf	NaN		
0.16	0.00	-5.89	30.85	Inf	NaN		
0.16	0.00	-5.90	30.91	Inf	NaN		
0.17	0.00	-5.91	30.96	Inf	NaN		
0.17	0.00	-5.92	31.01	Inf	NaN		
0.17	0.00	-5.93	31.06	Inf	NaN		
0.17	0.00	-5.94	31.12	Inf	NaN		
0.15	0.00	-5.95	31.17	Inf	NaN		
0.15	0.00	-5.96	31.22	Inf	NaN		
0.15	0.00	-5.97	31.28	Inf	NaN		
0.15	0.00	-5.98	31.33	Inf	NaN		
0.15	0.00	-5.99	31.38	Inf	NaN		
0.16	0.00	-6.00	31.44	Inf	NaN		
0.16	0.00	-6.01	31.49	Inf	NaN		
0.16	0.00	-6.01	31.49	Inf	NaN		
0.16	0.00	-6.02	31.54	Inf	NaN		
0.17	0.00	-6.03	31.59	Inf	NaN		
0.17	0.00	-6.04	31.65	Inf	NaN		
0.17	0.00	-6.05	31.70	Inf	NaN		
0.17	0.00	-6.06	31.76	Inf	NaN		
0.17	0.00	-6.07	31.81	Inf	NaN		
0.18	0.00	-6.08	31.86	Inf	NaN		
0.18	0.00	-6.09	31.92	Inf	NaN		
0.18	0.00	-6.10	31.97	Inf	NaN		
0.18	0.00	-6.11	32.02	Inf	NaN		
0.17	0.00	-6.12	32.08	Inf	NaN		
0.17	0.00	-6.13	32.13	Inf	NaN		
0.17	0.00	-6.14	32.18	Inf	NaN		
0.17	0.00	-6.15	32.24	Inf	NaN		
0.17	0.00	-6.15	32.24	Inf	NaN		
0.17	0.00	-6.16	32.29	Inf	NaN		
0.17	0.00	-6.17	32.34	Inf	NaN		
0.18	0.00	-6.19	32.40	Inf	NaN		
0.18	0.00	-6.19	32.45	Inf	NaN		
0.17	0.00	-6.21	32.51	Inf	NaN		
0.17	0.00	-6.22	32.56	Inf	NaN		
0.17	0.00	-6.22	32.61	Inf	NaN		
0.17	0.00	-6.24	32.67	Inf	NaN		
0.17	0.00	-6.25	32.72	Inf	NaN		
0.17	0.00	-6.26	32.77	Inf	NaN		
0.17	0.00	-6.27	32.82	Inf	NaN		
0.17	0.00	-6.28	32.88	Inf	NaN		
0.17	0.00	-6.29	32.93	Inf	NaN		
0.17	0.00	-6.30	32.98	Inf	NaN		
0.17	0.00	-6.31	33.04	Inf	NaN		
0.18	0.00	-6.32	33.09	Inf	NaN		
0.18	0.00	-6.32	33.09	Inf	NaN		
0.18	0.00	-6.33	33.14	Inf	NaN		
0.18	0.00	-6.34	33.19	Inf	NaN		
0.18	0.00	-6.35	33.25	Inf	NaN		
0.18	0.00	-6.36	33.30	Inf	NaN		
0.19	0.00	-6.37	33.35	Inf	NaN		
0.19	0.00	-6.38	33.41	Inf	NaN		
0.19	0.00	-6.39	33.46	Inf	NaN		
0.19	0.00	-6.40	33.52	Inf	NaN		
0.20	0.00	-6.41	33.57	Inf	NaN		
0.20	0.00	-6.42	33.62	Inf	NaN		
0.20	0.00	-6.43	33.67	Inf	NaN		
0.21	0.00	-6.44	33.73	Inf	NaN		
0.21	0.00	-6.45	33.78	Inf	NaN		
0.21	0.00	-6.46	33.83	Inf	NaN		
0.21	0.00	-6.47	33.89	Inf	NaN		
0.21	0.00	-6.47	33.89	Inf	NaN		
0.21	0.00	-6.48	33.94	Inf	NaN		
0.22	0.00	-6.49	34.00	Inf	NaN		
0.22	0.00	-6.50	34.05	Inf	NaN		
0.23	0.00	-6.51	34.10	Inf	NaN		
0.23	0.00	-6.52	34.15	Inf	NaN		
0.23	0.00	-6.53	34.21	Inf	NaN		
0.23	0.00	-6.54	34.26	Inf	NaN		
0.24	0.00	-6.55	34.32	Inf	NaN		
0.24	0.00	-6.56	34.37	Inf	NaN		
0.24	0.00	-6.57	34.42	Inf	NaN		
0.25	0.00	-6.58	34.48	Inf	NaN		
0.25	0.00	-6.59	34.53	Inf	NaN		
0.26	0.00	-6.60	34.58	Inf	NaN		
0.26	0.00	-6.61	34.64	Inf	NaN		
0.26	0.00	-6.62	34.69	Inf	NaN		
0.26	0.00	-6.62	34.69	Inf	NaN		
0.26	0.00	-6.63	34.74	Inf	NaN		
0.27	0.00	-6.64	34.79	Inf	NaN		
0.27	0.00	-6.65	34.85	Inf	NaN		
0.27	0.00	-6.66	34.90	Inf	NaN		
0.27	0.00	-6.67	34.95	Inf	NaN		
0.27	0.00	-6.68	35.01	Inf	NaN		
0.27	0.00	-6.69	35.06	Inf	NaN		
0.26	0.00	-6.71	35.12	Inf	NaN		
0.26	0.00	-6.72	35.17	Inf	NaN		
0.26	0.00	-6.72	35.22	Inf	NaN		
0.26	0.00	-6.74	35.28	Inf	NaN		
0.26	0.00	-6.74	35.33	Inf	NaN		
0.27	0.00	-6.75	35.38	Inf	NaN		
0.27	0.00	-6.76	35.43	Inf	NaN		
0.26	0.00	-6.77	35.49	Inf	NaN		
0.25	0.00	-6.79	35.54	Inf	NaN		
0.25	0.00	-6.79	35.54	Inf	NaN		
0.24	0.00	-6.79	35.59	Inf	NaN		
0.24	0.00	-6.80	35.64	Inf	NaN		
0.24	0.00	-6.82	35.70	Inf	NaN		
0.24	0.00	-6.83	35.75	Inf	NaN		
0.24	0.00	-6.84	35.80	Inf	NaN		
0.24	0.00	-6.85	35.86	Inf	NaN		
0.24	0.00	-6.86	35.91	Inf	NaN		
0.24	0.00	-6.87	35.97	Inf	NaN		
0.25	0.00	-6.88	36.02	Inf	NaN		
0.25	0.00	-6.89	36.07	Inf	NaN		
0.26	0.00	-6.90	36.13	Inf	NaN		
0.26	0.00	-6.91	36.18	Inf	NaN		
0.26	0.00	-6.92	36.23	Inf	NaN		
0.27	0.00	-6.93	36.29	Inf	NaN		
0.27	0.00	-6.93	36.29	Inf	NaN		
0.27	0.00	-6.94	36.34	Inf	NaN		
0.27	0.00	-6.95	36.39	Inf	NaN		
0.27	0.00	-6.96	36.45	Inf	NaN		
0.28	0.00	-6.97	36.50	Inf	NaN		
0.28	0.00	-6.98	36.55	Inf	NaN		
0.28	0.00	-6.99	36.60	Inf	NaN		
0.28	0.00	-7.00	36.66	Inf	NaN		
0.28	0.00	-7.01	36.71	Inf	NaN		
0.29	0.00	-7.02	36.76	Inf	NaN		
0.29	0.00	-7.03	36.82	Inf	NaN		
0.29	0.00	-7.04	36.87	Inf	NaN		
0.29	0.00	-7.05	36.92	Inf	NaN		
0.29	0.00	-7.06	36.97	Inf	NaN		
0.29	0.00	-7.07	37.03	Inf	NaN		
0.30	0.00	-7.08	37.08	Inf	NaN		
0.30	0.00	-7.09	37.13	Inf	NaN		
0.30	0.00	-7.10	37.18	Inf	NaN		
0.30	0.00	-7.11	37.24	Inf	NaN		
0.30	0.00	-7.11	37.24	Inf	NaN		
0.30	0.00	-7.12	37.29	Inf	NaN		
0.31	0.00	-7.13	37.34	Inf	NaN		
0.31	0.00	-7.14	37.40	Inf	NaN		
0.32	0.00	-7.15	37.45	Inf	NaN		
0.32	0.00	-7.16	37.50	Inf	NaN		
0.32	0.00	-7.17	37.56	Inf	NaN		
0.33	0.00	-7.18	37.61	Inf	NaN		
0.33	0.00	-7.19	37.66	Inf	NaN		
0.33	0.00	-7.20	37.72	Inf	NaN		
0.33	0.00	-7.21	37.77	Inf	NaN		
0.33	0.00	-7.22	37.82	Inf	NaN		
0.34	0.00	-7.23	37.88	Inf	NaN		
0.34	0.00	-7.24	37.93	Inf	NaN		
0.34	0.00	-7.25	37.98	Inf	NaN		
0.34	0.00	-7.26	38.04	Inf	NaN		
0.34	0.00	-7.27	38.09	Inf	NaN		
0.34	0.00	-7.27	38.09	Inf	NaN		
0.34	0.00	-7.28	38.14	Inf	NaN		
0.33	0.00	-7.29	38.19	Inf	NaN		
0.29	0.00	-7.30	38.25	Inf	NaN		
0.28	0.00	-7.31	38.30	Inf	NaN		
0.27	0.00	-7.32	38.36	Inf	NaN		
0.27	0.00	-7.33	38.41	Inf	NaN		
0.27	0.00	-7.34	38.46	Inf	NaN		
0.27	0.00	-7.35	38.52	Inf	NaN		
0.28	0.00	-7.36	38.57	Inf	NaN		
0.28	0.00	-7.37	38.62	Inf	NaN		
0.29	0.00	-7.39	38.68	Inf	NaN		
0.29	0.00	-7.39	38.73	Inf	NaN		
0.29	0.00	-7.40	38.78	Inf	NaN		
0.29	0.00	-7.41	38.83	Inf	NaN		
0.29	0.00	-7.42	38.89	Inf	NaN		
0.30	0.00	-7.44	38.94	Inf	NaN		
0.30	0.00	-7.44	38.94	Inf	NaN		
0.30	0.00	-7.44	38.99	Inf	NaN		
0.31	0.00	-7.46	39.05	Inf	NaN		
0.31	0.00	-7.47	39.10	Inf	NaN		
0.31	0.00	-7.47	39.15	Inf	NaN		
0.31	0.00	-7.49	39.21	Inf	NaN		
0.31	0.00	-7.50	39.26	Inf	NaN		
0.31	0.00	-7.51	39.31	Inf	NaN		
0.31	0.00	-7.52	39.37	Inf	NaN		
0.31	0.00	-7.53	39.42	Inf	NaN		
0.31	0.00	-7.54	39.47	Inf	NaN		
0.30	0.00	-7.55	39.53	Inf	NaN		
0.30	0.00	-7.56	39.58	Inf	NaN		
0.30	0.00	-7.57	39.63	Inf	NaN		
0.30	0.00	-7.58	39.69	Inf	NaN		
0.30	0.00	-7.58	39.69	Inf	NaN		
0.30	0.00	-7.59	39.74	Inf	NaN		
0.30	0.00	-7.60	39.80	Inf	NaN		
0.30	0.00	-7.61	39.85	Inf	NaN		
0.30	0.00	-7.62	39.90	Inf	NaN		
0.29	0.00	-7.63	39.96	Inf	NaN		
0.29	0.00	-7.64	40.01	Inf	NaN		
0.29	0.00	-7.65	40.06	Inf	NaN		
0.29	0.00	-7.66	40.12	Inf	NaN		
0.29	0.00	-7.67	40.17	Inf	NaN		
0.29	0.00	-7.68	40.22	Inf	NaN		
0.30	0.00	-7.69	40.28	Inf	NaN		
0.30	0.00	-7.70	40.33	Inf	NaN		
0.30	0.00	-7.71	40.38	Inf	NaN		
0.30	0.00	-7.72	40.44	Inf	NaN		
0.31	0.00	-7.73	40.49	Inf	NaN		
0.31	0.00	-7.73	40.49	Inf	NaN		
0.31	0.00	-7.74	40.54	Inf	NaN		
0.31	0.00	-7.75	40.59	Inf	NaN		
0.32	0.00	-7.76	40.65	Inf	NaN		
0.32	0.00	-7.77	40.70	Inf	NaN		
0.32	0.00	-7.78	40.76	Inf	NaN		
0.32	0.00	-7.79	40.81	Inf	NaN		
0.32	0.00	-7.80	40.86	Inf	NaN		
0.32	0.00	-7.81	40.91	Inf	NaN		
0.31	0.00	-7.82	40.97	Inf	NaN		
0.31	0.00	-7.83	41.02	Inf	NaN		
0.31	0.00	-7.84	41.08	Inf	NaN		
0.30	0.00	-7.85	41.13	Inf	NaN		
0.30	0.00	-7.86	41.18	Inf	NaN		
0.30	0.00	-7.87	41.24	Inf	NaN		
0.30	0.00	-7.88	41.29	Inf	NaN		
0.30	0.00	-7.88	41.29	Inf	NaN		
0.30	0.00	-7.89	41.34	Inf	NaN		
0.30	0.00	-7.90	41.40	Inf	NaN		
0.30	0.00	-7.91	41.45	Inf	NaN		
0.30	0.00	-7.92	41.50	Inf	NaN		
0.30	0.00	-7.94	41.56	Inf	NaN		
0.30	0.00	-7.94	41.61	Inf	NaN		
0.30	0.00	-7.95	41.66	Inf	NaN		
0.31	0.00	-7.97	41.72	Inf	NaN		
0.31	0.00	-7.97	41.72	Inf	NaN		
0.31	0.00	-7.97	41.77	Inf	NaN		
0.32	0.00	-7.99	41.82	Inf	NaN		
0.32	0.00	-8.00	41.92	Inf	NaN		
0.32	0.00	-8.01	41.97	Inf	NaN		
0.32	0.00	-8.02	42.02	Inf	NaN		
0.33	0.00	-8.04	42.08	Inf	NaN		
0.33	0.00	-8.04	42.13	Inf	NaN		
0.33	0.00	-8.05	42.18	Inf	NaN		
0.34	0.00	-8.06	42.23	Inf	NaN		
0.34	0.00	-8.07	42.29	Inf	NaN		
0.34	0.00	-8.07	42.29	Inf	NaN		
0.34	0.00	-8.08	42.34	Inf	NaN		
0.34	0.00	-8.09	42.39	Inf	NaN		
0.34	0.00	-8.11	42.45	Inf	NaN		
0.35	0.00	-8.12	42.50	Inf	NaN		
0.35	0.00	-8.12	42.55	Inf	NaN		
0.35	0.00	-8.14	42.61	Inf	NaN		
0.35	0.00	-8.14	42.66	Inf	NaN		
0.35	0.00	-8.15	42.71	Inf	NaN		
0.35	0.00	-8.17	42.77	Inf	NaN		
0.35	0.00	-8.18	42.82	Inf	NaN		
0.35	0.00	-8.19	42.87	Inf	NaN		
0.35	0.00	-8.20	42.93	Inf	NaN		
0.34	0.00	-8.21	42.98	Inf	NaN		
0.34	0.00	-8.22	43.03	Inf	NaN		
0.34	0.00	-8.23	43.08	Inf	NaN		
0.34	0.00	-8.24	43.14	Inf	NaN		
0.34	0.00	-8.25	43.19	Inf	NaN		
0.34	0.00	-8.25	43.19	Inf	NaN		
0.34	0.00	-8.26	43.24	Inf	NaN		
0.34	0.00	-8.27	43.29	Inf	NaN		
0.34	0.00	-8.28	43.35	Inf	NaN		
0.34	0.00	-8.29	43.40	Inf	NaN		
0.34	0.00	-8.30	43.46	Inf	NaN		
0.34	0.00	-8.31	43.51	Inf	NaN		
0.34	0.00	-8.32	43.56	Inf	NaN		
0.34	0.00	-8.33	43.62	Inf	NaN		
0.34	0.00	-8.34	43.67	Inf	NaN		
0.34	0.00	-8.35	43.72	Inf	NaN		
0.34	0.00	-8.36	43.78	Inf	NaN		
0.34	0.00	-8.37	43.83	Inf	NaN		
0.34	0.00	-8.38	43.89	Inf	NaN		
0.34	0.00	-8.39	43.94	Inf	NaN		
0.34	0.00	-8.39	43.94	Inf	NaN		
0.34	0.00	-8.40	43.99	Inf	NaN		
0.33	0.00	-8.41	44.04	Inf	NaN		
0.33	0.00	-8.42	44.10	Inf	NaN		
0.33	0.00	-8.43	44.15	Inf	NaN		
0.32	0.00	-8.44	44.20	Inf	NaN		
0.32	0.00	-8.45	44.26	Inf	NaN		
0.32	0.00	-8.46	44.31	Inf	NaN		
0.32	0.00	-8.47	44.36	Inf	NaN		
0.32	0.00	-8.48	44.42	Inf	NaN		
0.32	0.00	-8.49	44.47	Inf	NaN		
0.32	0.00	-8.50	44.52	Inf	NaN		
0.33	0.00	-8.51	44.57	Inf	NaN		
0.33	0.00	-8.52	44.63	Inf	NaN		
0.33	0.00	-8.53	44.68	Inf	NaN		
0.33	0.00	-8.54	44.73	Inf	NaN		
0.33	0.00	-8.55	44.79	Inf	NaN		
0.33	0.00	-8.55	44.79	Inf	NaN		
0.31	0.00	-8.56	44.84	Inf	NaN		
0.31	0.00	-8.57	44.89	Inf	NaN		
0.31	0.00	-8.58	44.95	Inf	NaN		
0.31	0.00	-8.59	45.00	Inf	NaN		
0.31	0.00	-8.60	45.05	Inf	NaN		
0.32	0.00	-8.61	45.11	Inf	NaN		
0.32	0.00	-8.62	45.16	Inf	NaN		
0.32	0.00	-8.63	45.21	Inf	NaN		
0.32	0.00	-8.64	45.27	Inf	NaN		
0.32	0.00	-8.65	45.32	Inf	NaN		
0.32	0.00	-8.66	45.37	Inf	NaN		
0.33	0.00	-8.67	45.43	Inf	NaN		
0.33	0.00	-8.68	45.48	Inf	NaN		
0.33	0.00	-8.69	45.53	Inf	NaN		
0.33	0.00	-8.71	45.59	Inf	NaN		
0.33	0.00	-8.71	45.59	Inf	NaN		
0.33	0.00	-8.71	45.64	Inf	NaN		
0.33	0.00	-8.72	45.69	Inf	NaN		
0.33	0.00	-8.74	45.75	Inf	NaN		
0.34	0.00	-8.74	45.80	Inf	NaN		
0.34	0.00	-8.76	45.85	Inf	NaN		
0.34	0.00	-8.77	45.91	Inf	NaN		
0.34	0.00	-8.78	45.96	Inf	NaN		
0.34	0.00	-8.79	46.01	Inf	NaN		
0.34	0.00	-8.80	46.07	Inf	NaN		
0.35	0.00	-8.81	46.12	Inf	NaN		
0.35	0.00	-8.82	46.17	Inf	NaN		
0.35	0.00	-8.83	46.22	Inf	NaN		
0.35	0.00	-8.84	46.28	Inf	NaN		
0.35	0.00	-8.85	46.33	Inf	NaN		
0.35	0.00	-8.86	46.38	Inf	NaN		
0.36	0.00	-8.87	46.44	Inf	NaN		
0.36	0.00	-8.87	46.44	Inf	NaN		
0.36	0.00	-8.88	46.49	Inf	NaN		
0.36	0.00	-8.89	46.54	Inf	NaN		
0.36	0.00	-8.90	46.60	Inf	NaN		
0.36	0.00	-8.91	46.65	Inf	NaN		
0.36	0.00	-8.92	46.70	Inf	NaN		
0.36	0.00	-8.93	46.76	Inf	NaN		
0.36	0.00	-8.94	46.81	Inf	NaN		
0.36	0.00	-8.95	46.86	Inf	NaN		
0.36	0.00	-8.96	46.91	Inf	NaN		
0.37	0.00	-8.97	46.97	Inf	NaN		
0.37	0.00	-8.98	47.02	Inf	NaN		
0.37	0.00	-8.99	47.07	Inf	NaN		
0.37	0.00	-9.00	47.13	Inf	NaN		
0.38	0.00	-9.01	47.18	Inf	NaN		
0.38	0.00	-9.02	47.23	Inf	NaN		
0.38	0.00	-9.03	47.29	Inf	NaN		
0.38	0.00	-9.03	47.29	Inf	NaN		
0.38	0.00	-9.04	47.34	Inf	NaN		
0.38	0.00	-9.05	47.39	Inf	NaN		
0.38	0.00	-9.06	47.45	Inf	NaN		
0.38	0.00	-9.07	47.50	Inf	NaN		
0.38	0.00	-9.08	47.55	Inf	NaN		
0.38	0.00	-9.09	47.61	Inf	NaN		
0.39	0.00	-9.10	47.66	Inf	NaN		
0.39	0.00	-9.11	47.71	Inf	NaN		
0.39	0.00	-9.12	47.77	Inf	NaN		
0.39	0.00	-9.13	47.82	Inf	NaN		
0.39	0.00	-9.14	47.87	Inf	NaN		
0.39	0.00	-9.15	47.93	Inf	NaN		
0.39	0.00	-9.16	47.98	Inf	NaN		
0.39	0.00	-9.17	48.03	Inf	NaN		
0.40	0.00	-9.18	48.09	Inf	NaN		
0.40	0.00	-9.18	48.09	Inf	NaN		
0.40	0.00	-9.19	48.14	Inf	NaN		
0.38	0.00	-9.20	48.19	Inf	NaN		
0.37	0.00	-9.21	48.25	Inf	NaN		
0.36	0.00	-9.22	48.30	Inf	NaN		
0.35	0.00	-9.23	48.35	Inf	NaN		
0.32	0.00	-9.24	48.40	Inf	NaN		
0.31	0.00	-9.25	48.46	Inf	NaN		
0.30	0.00	-9.26	48.51	Inf	NaN		
0.28	0.00	-9.27	48.56	Inf	NaN		
0.28	0.00	-9.28	48.62	Inf	NaN		
0.27	0.00	-9.29	48.67	Inf	NaN		
0.27	0.00	-9.30	48.72	Inf	NaN		
0.27	0.00	-9.31	48.78	Inf	NaN		
0.19	0.00	-9.32	48.83	Inf	NaN		
0.08	0.00	-9.33	48.88	Inf	NaN		
0.03	0.00	-9.35	48.94	Inf	NaN		
0.03	0.00	-9.35	48.94	Inf	NaN		
0.03	0.00	-9.35	48.99	Inf	NaN		
0.03	0.00	-9.36	49.04	Inf	NaN		
0.03	0.00	-9.38	49.10	Inf	NaN		
0.03	0.00	-9.39	49.15	Inf	NaN		
0.03	0.00	-9.39	49.20	Inf	NaN		
0.03	0.00	-9.41	49.26	Inf	NaN		
0.03	0.00	-9.42	49.31	Inf	NaN		
0.03	0.00	-9.42	49.36	Inf	NaN		
0.03	0.00	-9.44	49.42	Inf	NaN		
0.03	0.00	-9.45	49.47	Inf	NaN		
0.03	0.00	-9.46	49.53	Inf	NaN		
0.03	0.00	-9.47	49.58	Inf	NaN		
0.03	0.00	-9.48	49.63	Inf	NaN		
0.03	0.00	-9.49	49.68	Inf	NaN		
0.03	0.00	-9.50	49.74	Inf	NaN		
0.03	0.00	-9.50	49.74	Inf	NaN		
0.03	0.00	-9.51	49.79	Inf	NaN		
0.03	0.00	-9.52	49.84	Inf	NaN		
0.03	0.00	-9.53	49.90	Inf	NaN		
0.03	0.00	-9.54	49.95	Inf	NaN		
0.03	0.00	-9.55	50.01	Inf	NaN		
0.03	0.00	-9.56	50.06	Inf	NaN		
0.03	0.00	-9.57	50.11	Inf	NaN		
0.03	0.00	-9.58	50.17	Inf	NaN		
0.03	0.00	-9.59	50.22	Inf	NaN		
0.03	0.00	-9.60	50.27	Inf	NaN		
0.03	0.00	-9.61	50.33	Inf	NaN		
0.03	0.00	-9.62	50.38	Inf	NaN		
0.03	0.00	-9.63	50.44	Inf	NaN		
0.03	0.00	-9.64	50.49	Inf	NaN		
0.03	0.00	-9.64	50.49	Inf	NaN		
0.03	0.00	-9.65	50.54	Inf	NaN		
0.03	0.00	-9.66	50.59	Inf	NaN		
0.03	0.00	-9.67	50.65	Inf	NaN		
0.03	0.00	-9.68	50.70	Inf	NaN		
0.03	0.00	-9.69	50.76	Inf	NaN		
0.03	0.00	-9.70	50.81	Inf	NaN		
0.03	0.00	-9.71	50.86	Inf	NaN		
0.03	0.00	-9.72	50.91	Inf	NaN		
0.03	0.00	-9.73	50.97	Inf	NaN		
0.03	0.00	-9.74	51.02	Inf	NaN		
0.03	0.00	-9.75	51.08	Inf	NaN		
0.03	0.00	-9.76	51.13	Inf	NaN		
0.03	0.00	-9.77	51.18	Inf	NaN		
0.03	0.00	-9.79	51.24	Inf	NaN		
0.03	0.00	-9.79	51.24	Inf	NaN		
0.03	0.00	-9.79	51.29	Inf	NaN		
0.03	0.00	-9.80	51.34	Inf	NaN		
0.03	0.00	-9.82	51.40	Inf	NaN		
0.03	0.00	-9.82	51.45	Inf	NaN		
0.03	0.00	-9.83	51.50	Inf	NaN		
0.03	0.00	-9.85	51.56	Inf	NaN		
0.03	0.00	-9.86	51.61	Inf	NaN		
0.03	0.00	-9.87	51.66	Inf	NaN		
0.03	0.00	-9.88	51.72	Inf	NaN		
0.03	0.00	-9.89	51.77	Inf	NaN		
0.03	0.00	-9.89	51.82	Inf	NaN		
0.03	0.00	-9.91	51.88	Inf	NaN		
0.03	0.00	-9.92	51.93	Inf	NaN		
0.03	0.00	-9.93	51.98	Inf	NaN		
0.03	0.00	-9.94	52.04	Inf	NaN		
0.03	0.00	-9.95	52.09	Inf	NaN		
0.03	0.00	-9.95	52.09	Inf	NaN		
0.03	0.00	-9.96	52.14	Inf	NaN		
0.03	0.00	-9.97	52.20	Inf	NaN		
0.03	0.00	-9.98	52.25	Inf	NaN		
0.03	0.00	-9.99	52.30	Inf	NaN		
0.03	0.00	-10.00	52.36	Inf	NaN		
0.03	0.00	-10.01	52.41	Inf	NaN		
0.03	0.00	-10.02	52.46	Inf	NaN		
0.03	0.00	-10.03	52.51	Inf	NaN		
0.03	0.00	-10.04	52.57	Inf	NaN		
0.03	0.00	-10.05	52.62	Inf	NaN		
0.03	0.00	-10.06	52.67	Inf	NaN		
0.03	0.00	-10.07	52.73	Inf	NaN		
0.03	0.00	-10.08	52.78	Inf	NaN		
0.03	0.00	-10.09	52.83	Inf	NaN		
0.03	0.00	-10.10	52.89	Inf	NaN		
0.03	0.00	-10.11	52.94	Inf	NaN		
0.03	0.00	-10.11	52.94	Inf	NaN		
0.03	0.00	-10.12	52.99	Inf	NaN		
0.03	0.00	-10.13	53.05	Inf	NaN		
0.03	0.00	-10.14	53.10	Inf	NaN		
0.03	0.00	-10.15	53.15	Inf	NaN		
0.03	0.00	-10.16	53.20	Inf	NaN		
0.03	0.00	-10.17	53.26	Inf	NaN		
0.03	0.00	-10.18	53.31	Inf	NaN		
0.03	0.00	-10.19	53.36	Inf	NaN		
0.03	0.00	-10.20	53.42	Inf	NaN		
0.03	0.00	-10.21	53.47	Inf	NaN		
0.03	0.00	-10.22	53.52	Inf	NaN		
0.03	0.00	-10.23	53.57	Inf	NaN		
0.03	0.00	-10.24	53.63	Inf	NaN		
0.03	0.00	-10.25	53.68	Inf	NaN		
0.03	0.00	-10.26	53.73	Inf	NaN		
0.03	0.00	-10.27	53.79	Inf	NaN		
0.03	0.00	-10.27	53.79	Inf	NaN		
0.03	0.00	-10.28	53.84	Inf	NaN		
0.03	0.00	-10.29	53.89	Inf	NaN		
0.03	0.00	-10.30	53.95	Inf	NaN		
0.03	0.00	-10.31	54.00	Inf	NaN		
0.03	0.00	-10.32	54.05	Inf	NaN		
0.03	0.00	-10.33	54.11	Inf	NaN		
0.03	0.00	-10.34	54.16	Inf	NaN		
0.03	0.00	-10.35	54.22	Inf	NaN		
0.03	0.00	-10.36	54.27	Inf	NaN		
0.03	0.00	-10.37	54.32	Inf	NaN		
0.03	0.00	-10.38	54.38	Inf	NaN		
0.03	0.00	-10.39	54.43	Inf	NaN		
0.03	0.00	-10.40	54.48	Inf	NaN		
0.03	0.00	-10.42	54.54	Inf	NaN		
0.03	0.00	-10.42	54.59	Inf	NaN		
0.03	0.00	-10.42	54.59	Inf	NaN		
0.03	0.00	-10.43	54.64	Inf	NaN		
0.03	0.00	-10.44	54.69	Inf	NaN		
0.03	0.00	-10.46	54.75	Inf	NaN		
0.03	0.00	-10.46	54.80	Inf	NaN		
0.03	0.00	-10.47	54.85	Inf	NaN		
0.03	0.00	-10.49	54.91	Inf	NaN		
0.03	0.00	-10.49	54.96	Inf	NaN		
0.03	0.00	-10.51	55.01	Inf	NaN		
0.03	0.00	-10.52	55.07	Inf	NaN		
0.03	0.00	-10.53	55.12	Inf	NaN		
0.03	0.00	-10.54	55.17	Inf	NaN		
0.03	0.00	-10.55	55.23	Inf	NaN		
0.03	0.00	-10.56	55.28	Inf	NaN		
0.03	0.00	-10.57	55.33	Inf	NaN		
0.03	0.00	-10.58	55.39	Inf	NaN		
0.03	0.00	-10.59	55.44	Inf	NaN		
0.03	0.00	-10.59	55.44	Inf	NaN		
0.03	0.00	-10.60	55.49	Inf	NaN		
0.03	0.00	-10.61	55.54	Inf	NaN		
0.03	0.00	-10.62	55.60	Inf	NaN		
0.03	0.00	-10.63	55.65	Inf	NaN		
0.03	0.00	-10.64	55.71	Inf	NaN		
0.03	0.00	-10.65	55.76	Inf	NaN		
0.03	0.00	-10.66	55.81	Inf	NaN		
0.03	0.00	-10.67	55.86	Inf	NaN		
0.03	0.00	-10.68	55.92	Inf	NaN		
0.03	0.00	-10.69	55.97	Inf	NaN		
0.03	0.00	-10.70	56.02	Inf	NaN		
0.03	0.00	-10.71	56.08	Inf	NaN		
0.03	0.00	-10.72	56.13	Inf	NaN		
0.03	0.00	-10.73	56.18	Inf	NaN		
0.03	0.00	-10.74	56.24	Inf	NaN		
0.03	0.00	-10.74	56.24	Inf	NaN		
0.03	0.00	-10.75	56.29	Inf	NaN		
0.03	0.00	-10.76	56.34	Inf	NaN		
0.03	0.00	-10.77	56.40	Inf	NaN		
0.03	0.00	-10.78	56.45	Inf	NaN		
0.03	0.00	-10.79	56.50	Inf	NaN		
0.03	0.00	-10.80	56.55	Inf	NaN		
0.03	0.00	-10.81	56.61	Inf	NaN		
0.03	0.00	-10.82	56.66	Inf	NaN		
0.03	0.00	-10.83	56.72	Inf	NaN		
0.03	0.00	-10.84	56.77	Inf	NaN		
0.03	0.00	-10.85	56.82	Inf	NaN		
0.03	0.00	-10.86	56.88	Inf	NaN		
0.03	0.00	-10.87	56.93	Inf	NaN		
0.03	0.00	-10.88	56.98	Inf	NaN		
0.03	0.00	-10.89	57.04	Inf	NaN		
0.03	0.00	-10.89	57.04	Inf	NaN		
0.03	0.00	-10.90	57.09	Inf	NaN		
0.03	0.00	-10.91	57.15	Inf	NaN		
0.03	0.00	-10.92	57.20	Inf	NaN		
0.03	0.00	-10.93	57.25	Inf	NaN		
0.03	0.00	-10.94	57.31	Inf	NaN		
0.03	0.00	-10.95	57.36	Inf	NaN		
0.03	0.00	-10.96	57.41	Inf	NaN		
0.03	0.00	-10.97	57.47	Inf	NaN		
0.03	0.00	-10.98	57.52	Inf	NaN		
0.03	0.00	-10.99	57.57	Inf	NaN		
0.03	0.00	-11.01	57.63	Inf	NaN		
0.03	0.00	-11.01	57.68	Inf	NaN		
0.03	0.00	-11.02	57.73	Inf	NaN		
0.03	0.00	-11.04	57.79	Inf	NaN		
0.03	0.00	-11.04	57.79	Inf	NaN		
0.03	0.00	-11.04	57.84	Inf	NaN		
0.03	0.00	-11.06	57.90	Inf	NaN		
0.03	0.00	-11.07	57.95	Inf	NaN		
0.03	0.00	-11.08	58.00	Inf	NaN		
0.03	0.00	-11.09	58.06	Inf	NaN		
0.03	0.00	-11.10	58.11	Inf	NaN		
0.03	0.00	-11.10	58.11	Inf	NaN		
