# Supplementary material for: Enhancing Electrospinnability of Chitosan Membranes in Low-Humidity Environments by Sodium Chloride Addition
Source: Mar Drugs. 2024 Sep 27;22(10):443. doi: 10.3390/md22100443 (PMC11509170; doi:10.3390/md22100443)
Supplement: Supplementary file 1 [file marinedrugs-22-00443-s001.zip › Tear strength/CM-2.txt]

Batch No.:
Sample No:6
Test Date:2023-10-17
Tester:admin
Type:
Temperature(¡æ):
Humidity(%):
Width(mm):
OriginalLength(mm):
Elongation(mm):0.00
ElongationRatio(%):0.00
MaxForce(N):0.24

=====================ÊÔÑéÊý¾Ý==================

ÊÔÑéÁ¦	±äÐÎ	Î»ÒÆ	Ê±¼ä	Ó¦Á¦	Ó¦±ä		
0.00	0.00	0.00	0.00	NaN	NaN		
0.02	0.00	-0.01	0.10	Inf	NaN		
0.02	0.00	-0.01	0.10	Inf	NaN		
0.02	0.00	-0.02	0.16	Inf	NaN		
0.02	0.00	-0.04	0.21	Inf	NaN		
0.02	0.00	-0.05	0.30	Inf	NaN		
0.02	0.00	-0.06	0.35	Inf	NaN		
0.02	0.00	-0.07	0.41	Inf	NaN		
0.02	0.00	-0.08	0.46	Inf	NaN		
0.02	0.00	-0.09	0.51	Inf	NaN		
0.02	0.00	-0.10	0.57	Inf	NaN		
0.02	0.00	-0.11	0.62	Inf	NaN		
0.02	0.00	-0.12	0.67	Inf	NaN		
0.02	0.00	-0.14	0.73	Inf	NaN		
0.02	0.00	-0.14	0.78	Inf	NaN		
0.02	0.00	-0.15	0.83	Inf	NaN		
0.02	0.00	-0.17	0.89	Inf	NaN		
0.02	0.00	-0.17	0.94	Inf	NaN		
0.02	0.00	-0.17	0.94	Inf	NaN		
0.02	0.00	-0.18	0.99	Inf	NaN		
0.02	0.00	-0.20	1.05	Inf	NaN		
0.02	0.00	-0.21	1.10	Inf	NaN		
0.02	0.00	-0.22	1.16	Inf	NaN		
0.02	0.00	-0.23	1.21	Inf	NaN		
0.02	0.00	-0.24	1.26	Inf	NaN		
0.02	0.00	-0.25	1.32	Inf	NaN		
0.02	0.00	-0.26	1.37	Inf	NaN		
0.02	0.00	-0.27	1.42	Inf	NaN		
0.02	0.00	-0.28	1.47	Inf	NaN		
0.02	0.00	-0.29	1.52	Inf	NaN		
0.02	0.00	-0.30	1.58	Inf	NaN		
0.02	0.00	-0.31	1.63	Inf	NaN		
0.02	0.00	-0.32	1.68	Inf	NaN		
0.02	0.00	-0.33	1.74	Inf	NaN		
0.02	0.00	-0.34	1.79	Inf	NaN		
0.02	0.00	-0.35	1.84	Inf	NaN		
0.02	0.00	-0.35	1.84	Inf	NaN		
0.02	0.00	-0.36	1.90	Inf	NaN		
0.02	0.00	-0.37	1.95	Inf	NaN		
0.02	0.00	-0.38	2.00	Inf	NaN		
0.02	0.00	-0.39	2.05	Inf	NaN		
0.02	0.00	-0.40	2.11	Inf	NaN		
0.02	0.00	-0.41	2.16	Inf	NaN		
0.02	0.00	-0.42	2.21	Inf	NaN		
0.02	0.00	-0.43	2.27	Inf	NaN		
0.02	0.00	-0.44	2.32	Inf	NaN		
0.02	0.00	-0.45	2.38	Inf	NaN		
0.02	0.00	-0.46	2.43	Inf	NaN		
0.02	0.00	-0.47	2.48	Inf	NaN		
0.02	0.00	-0.48	2.53	Inf	NaN		
0.02	0.00	-0.49	2.59	Inf	NaN		
0.02	0.00	-0.50	2.64	Inf	NaN		
0.02	0.00	-0.51	2.69	Inf	NaN		
0.02	0.00	-0.51	2.69	Inf	NaN		
0.02	0.00	-0.52	2.75	Inf	NaN		
0.02	0.00	-0.53	2.80	Inf	NaN		
0.02	0.00	-0.54	2.85	Inf	NaN		
0.02	0.00	-0.55	2.90	Inf	NaN		
0.02	0.00	-0.56	2.96	Inf	NaN		
0.02	0.00	-0.57	3.01	Inf	NaN		
0.02	0.00	-0.58	3.06	Inf	NaN		
0.02	0.00	-0.59	3.12	Inf	NaN		
0.02	0.00	-0.60	3.17	Inf	NaN		
0.02	0.00	-0.61	3.22	Inf	NaN		
0.02	0.00	-0.62	3.28	Inf	NaN		
0.02	0.00	-0.63	3.33	Inf	NaN		
0.02	0.00	-0.64	3.38	Inf	NaN		
0.02	0.00	-0.65	3.44	Inf	NaN		
0.02	0.00	-0.66	3.49	Inf	NaN		
0.02	0.00	-0.66	3.49	Inf	NaN		
0.02	0.00	-0.67	3.54	Inf	NaN		
0.02	0.00	-0.68	3.60	Inf	NaN		
0.02	0.00	-0.69	3.65	Inf	NaN		
0.02	0.00	-0.71	3.73	Inf	NaN		
0.02	0.00	-0.72	3.79	Inf	NaN		
0.02	0.00	-0.73	3.84	Inf	NaN		
0.02	0.00	-0.73	3.84	Inf	NaN		
0.02	0.00	-0.74	3.89	Inf	NaN		
0.02	0.00	-0.75	3.95	Inf	NaN		
0.02	0.00	-0.76	4.00	Inf	NaN		
0.02	0.00	-0.77	4.05	Inf	NaN		
0.02	0.00	-0.78	4.11	Inf	NaN		
0.02	0.00	-0.79	4.16	Inf	NaN		
0.02	0.00	-0.80	4.21	Inf	NaN		
0.02	0.00	-0.81	4.27	Inf	NaN		
0.02	0.00	-0.82	4.32	Inf	NaN		
0.02	0.00	-0.83	4.37	Inf	NaN		
0.02	0.00	-0.84	4.43	Inf	NaN		
0.02	0.00	-0.85	4.48	Inf	NaN		
0.02	0.00	-0.86	4.53	Inf	NaN		
0.02	0.00	-0.87	4.58	Inf	NaN		
0.02	0.00	-0.88	4.64	Inf	NaN		
0.02	0.00	-0.89	4.69	Inf	NaN		
0.02	0.00	-0.89	4.69	Inf	NaN		
0.02	0.00	-0.90	4.74	Inf	NaN		
0.02	0.00	-0.91	4.80	Inf	NaN		
0.02	0.00	-0.92	4.85	Inf	NaN		
0.02	0.00	-0.93	4.91	Inf	NaN		
0.02	0.00	-0.94	4.96	Inf	NaN		
0.02	0.00	-0.95	5.01	Inf	NaN		
0.02	0.00	-0.96	5.06	Inf	NaN		
0.02	0.00	-0.97	5.12	Inf	NaN		
0.02	0.00	-0.98	5.17	Inf	NaN		
0.02	0.00	-0.99	5.22	Inf	NaN		
0.02	0.00	-1.00	5.27	Inf	NaN		
0.02	0.00	-1.01	5.33	Inf	NaN		
0.02	0.00	-1.02	5.38	Inf	NaN		
0.02	0.00	-1.03	5.43	Inf	NaN		
0.02	0.00	-1.04	5.49	Inf	NaN		
0.02	0.00	-1.05	5.54	Inf	NaN		
0.02	0.00	-1.05	5.54	Inf	NaN		
0.02	0.00	-1.06	5.59	Inf	NaN		
0.02	0.00	-1.07	5.65	Inf	NaN		
0.02	0.00	-1.08	5.70	Inf	NaN		
0.02	0.00	-1.09	5.75	Inf	NaN		
0.02	0.00	-1.11	5.81	Inf	NaN		
0.02	0.00	-1.12	5.86	Inf	NaN		
0.02	0.00	-1.12	5.91	Inf	NaN		
0.02	0.00	-1.14	5.97	Inf	NaN		
0.02	0.00	-1.15	6.02	Inf	NaN		
0.02	0.00	-1.15	6.07	Inf	NaN		
0.02	0.00	-1.17	6.13	Inf	NaN		
0.02	0.00	-1.18	6.18	Inf	NaN		
0.02	0.00	-1.19	6.23	Inf	NaN		
0.02	0.00	-1.20	6.28	Inf	NaN		
0.02	0.00	-1.21	6.34	Inf	NaN		
0.02	0.00	-1.22	6.39	Inf	NaN		
0.02	0.00	-1.22	6.39	Inf	NaN		
0.02	0.00	-1.23	6.45	Inf	NaN		
0.02	0.00	-1.24	6.50	Inf	NaN		
0.02	0.00	-1.25	6.55	Inf	NaN		
0.02	0.00	-1.26	6.60	Inf	NaN		
0.02	0.00	-1.27	6.66	Inf	NaN		
0.02	0.00	-1.28	6.71	Inf	NaN		
0.02	0.00	-1.29	6.76	Inf	NaN		
0.02	0.00	-1.30	6.82	Inf	NaN		
0.02	0.00	-1.31	6.87	Inf	NaN		
0.02	0.00	-1.32	6.92	Inf	NaN		
0.02	0.00	-1.33	6.98	Inf	NaN		
0.02	0.00	-1.34	7.03	Inf	NaN		
0.02	0.00	-1.35	7.08	Inf	NaN		
0.02	0.00	-1.36	7.14	Inf	NaN		
0.02	0.00	-1.37	7.19	Inf	NaN		
0.02	0.00	-1.38	7.24	Inf	NaN		
0.02	0.00	-1.38	7.24	Inf	NaN		
0.02	0.00	-1.39	7.30	Inf	NaN		
0.02	0.00	-1.40	7.35	Inf	NaN		
0.02	0.00	-1.41	7.40	Inf	NaN		
0.02	0.00	-1.42	7.46	Inf	NaN		
0.02	0.00	-1.43	7.51	Inf	NaN		
0.02	0.00	-1.44	7.56	Inf	NaN		
0.02	0.00	-1.45	7.62	Inf	NaN		
0.02	0.00	-1.46	7.67	Inf	NaN		
0.02	0.00	-1.47	7.72	Inf	NaN		
0.02	0.00	-1.48	7.78	Inf	NaN		
0.02	0.00	-1.49	7.83	Inf	NaN		
0.02	0.00	-1.50	7.89	Inf	NaN		
0.02	0.00	-1.51	7.94	Inf	NaN		
0.02	0.00	-1.52	7.99	Inf	NaN		
0.02	0.00	-1.52	7.99	Inf	NaN		
0.02	0.00	-1.53	8.04	Inf	NaN		
0.02	0.00	-1.54	8.10	Inf	NaN		
0.02	0.00	-1.55	8.15	Inf	NaN		
0.02	0.00	-1.56	8.20	Inf	NaN		
0.02	0.00	-1.57	8.26	Inf	NaN		
0.02	0.00	-1.58	8.31	Inf	NaN		
0.02	0.00	-1.59	8.36	Inf	NaN		
0.02	0.00	-1.60	8.42	Inf	NaN		
0.02	0.00	-1.61	8.47	Inf	NaN		
0.02	0.00	-1.62	8.52	Inf	NaN		
0.02	0.00	-1.64	8.58	Inf	NaN		
0.02	0.00	-1.64	8.63	Inf	NaN		
0.02	0.00	-1.65	8.68	Inf	NaN		
0.02	0.00	-1.66	8.73	Inf	NaN		
0.02	0.00	-1.67	8.79	Inf	NaN		
0.02	0.00	-1.68	8.84	Inf	NaN		
0.02	0.00	-1.68	8.84	Inf	NaN		
0.02	0.00	-1.69	8.89	Inf	NaN		
0.02	0.00	-1.71	8.95	Inf	NaN		
0.02	0.00	-1.72	9.00	Inf	NaN		
0.02	0.00	-1.72	9.05	Inf	NaN		
0.02	0.00	-1.74	9.11	Inf	NaN		
0.02	0.00	-1.74	9.16	Inf	NaN		
0.02	0.00	-1.75	9.21	Inf	NaN		
0.02	0.00	-1.77	9.27	Inf	NaN		
0.02	0.00	-1.78	9.32	Inf	NaN		
0.02	0.00	-1.79	9.37	Inf	NaN		
0.02	0.00	-1.80	9.43	Inf	NaN		
0.02	0.00	-1.81	9.48	Inf	NaN		
0.02	0.00	-1.82	9.54	Inf	NaN		
0.02	0.00	-1.83	9.59	Inf	NaN		
0.03	0.00	-1.84	9.64	Inf	NaN		
0.03	0.00	-1.84	9.64	Inf	NaN		
0.03	0.00	-1.85	9.70	Inf	NaN		
0.03	0.00	-1.86	9.75	Inf	NaN		
0.03	0.00	-1.87	9.80	Inf	NaN		
0.03	0.00	-1.88	9.86	Inf	NaN		
0.03	0.00	-1.89	9.91	Inf	NaN		
0.03	0.00	-1.90	9.96	Inf	NaN		
0.03	0.00	-1.91	10.02	Inf	NaN		
0.03	0.00	-1.92	10.07	Inf	NaN		
0.03	0.00	-1.93	10.12	Inf	NaN		
0.03	0.00	-1.94	10.18	Inf	NaN		
0.03	0.00	-1.95	10.23	Inf	NaN		
0.03	0.00	-1.96	10.28	Inf	NaN		
0.03	0.00	-1.97	10.34	Inf	NaN		
0.03	0.00	-1.98	10.39	Inf	NaN		
0.03	0.00	-1.99	10.44	Inf	NaN		
0.03	0.00	-1.99	10.44	Inf	NaN		
0.03	0.00	-2.00	10.50	Inf	NaN		
0.03	0.00	-2.01	10.55	Inf	NaN		
0.03	0.00	-2.02	10.60	Inf	NaN		
0.03	0.00	-2.03	10.66	Inf	NaN		
0.03	0.00	-2.04	10.71	Inf	NaN		
0.03	0.00	-2.05	10.76	Inf	NaN		
0.03	0.00	-2.06	10.82	Inf	NaN		
0.03	0.00	-2.07	10.87	Inf	NaN		
0.03	0.00	-2.08	10.92	Inf	NaN		
0.03	0.00	-2.09	10.98	Inf	NaN		
0.03	0.00	-2.10	11.03	Inf	NaN		
0.03	0.00	-2.11	11.08	Inf	NaN		
0.03	0.00	-2.12	11.14	Inf	NaN		
0.03	0.00	-2.13	11.19	Inf	NaN		
0.03	0.00	-2.13	11.19	Inf	NaN		
0.03	0.00	-2.14	11.24	Inf	NaN		
0.03	0.00	-2.15	11.30	Inf	NaN		
0.03	0.00	-2.16	11.35	Inf	NaN		
0.03	0.00	-2.17	11.40	Inf	NaN		
0.03	0.00	-2.19	11.46	Inf	NaN		
0.03	0.00	-2.19	11.51	Inf	NaN		
0.03	0.00	-2.20	11.56	Inf	NaN		
0.03	0.00	-2.22	11.62	Inf	NaN		
0.03	0.00	-2.22	11.67	Inf	NaN		
0.03	0.00	-2.23	11.72	Inf	NaN		
0.03	0.00	-2.25	11.78	Inf	NaN		
0.03	0.00	-2.26	11.83	Inf	NaN		
0.03	0.00	-2.27	11.88	Inf	NaN		
0.03	0.00	-2.28	11.94	Inf	NaN		
0.03	0.00	-2.29	11.99	Inf	NaN		
0.03	0.00	-2.30	12.04	Inf	NaN		
0.03	0.00	-2.30	12.04	Inf	NaN		
0.03	0.00	-2.31	12.10	Inf	NaN		
0.03	0.00	-2.32	12.15	Inf	NaN		
0.03	0.00	-2.33	12.20	Inf	NaN		
0.03	0.00	-2.34	12.26	Inf	NaN		
0.03	0.00	-2.35	12.31	Inf	NaN		
0.03	0.00	-2.36	12.36	Inf	NaN		
0.03	0.00	-2.37	12.42	Inf	NaN		
0.03	0.00	-2.38	12.47	Inf	NaN		
0.03	0.00	-2.39	12.52	Inf	NaN		
0.03	0.00	-2.40	12.58	Inf	NaN		
0.03	0.00	-2.41	12.63	Inf	NaN		
0.03	0.00	-2.42	12.68	Inf	NaN		
0.03	0.00	-2.43	12.73	Inf	NaN		
0.03	0.00	-2.44	12.79	Inf	NaN		
0.03	0.00	-2.45	12.84	Inf	NaN		
0.03	0.00	-2.45	12.84	Inf	NaN		
0.03	0.00	-2.46	12.89	Inf	NaN		
0.03	0.00	-2.47	12.95	Inf	NaN		
0.03	0.00	-2.48	13.00	Inf	NaN		
0.03	0.00	-2.49	13.06	Inf	NaN		
0.03	0.00	-2.50	13.11	Inf	NaN		
0.03	0.00	-2.51	13.16	Inf	NaN		
0.03	0.00	-2.52	13.21	Inf	NaN		
0.03	0.00	-2.53	13.27	Inf	NaN		
0.03	0.00	-2.54	13.32	Inf	NaN		
0.03	0.00	-2.55	13.37	Inf	NaN		
0.03	0.00	-2.56	13.43	Inf	NaN		
0.03	0.00	-2.57	13.48	Inf	NaN		
0.03	0.00	-2.58	13.53	Inf	NaN		
0.03	0.00	-2.59	13.58	Inf	NaN		
0.03	0.00	-2.60	13.64	Inf	NaN		
0.03	0.00	-2.61	13.69	Inf	NaN		
0.03	0.00	-2.61	13.69	Inf	NaN		
0.03	0.00	-2.62	13.74	Inf	NaN		
0.03	0.00	-2.63	13.80	Inf	NaN		
0.03	0.00	-2.64	13.85	Inf	NaN		
0.03	0.00	-2.65	13.90	Inf	NaN		
0.03	0.00	-2.66	13.96	Inf	NaN		
0.03	0.00	-2.67	14.01	Inf	NaN		
0.03	0.00	-2.68	14.07	Inf	NaN		
0.03	0.00	-2.69	14.12	Inf	NaN		
0.03	0.00	-2.70	14.17	Inf	NaN		
0.03	0.00	-2.71	14.23	Inf	NaN		
0.03	0.00	-2.72	14.28	Inf	NaN		
0.03	0.00	-2.73	14.33	Inf	NaN		
0.03	0.00	-2.74	14.38	Inf	NaN		
0.03	0.00	-2.75	14.44	Inf	NaN		
0.03	0.00	-2.76	14.49	Inf	NaN		
0.03	0.00	-2.77	14.54	Inf	NaN		
0.03	0.00	-2.77	14.54	Inf	NaN		
0.03	0.00	-2.79	14.60	Inf	NaN		
0.03	0.00	-2.79	14.65	Inf	NaN		
0.03	0.00	-2.80	14.70	Inf	NaN		
0.03	0.00	-2.82	14.76	Inf	NaN		
0.03	0.00	-2.82	14.81	Inf	NaN		
0.03	0.00	-2.83	14.86	Inf	NaN		
0.03	0.00	-2.84	14.91	Inf	NaN		
0.03	0.00	-2.86	14.97	Inf	NaN		
0.03	0.00	-2.87	15.02	Inf	NaN		
0.03	0.00	-2.87	15.07	Inf	NaN		
0.03	0.00	-2.88	15.12	Inf	NaN		
0.03	0.00	-2.90	15.18	Inf	NaN		
0.03	0.00	-2.90	15.23	Inf	NaN		
0.03	0.00	-2.92	15.29	Inf	NaN		
0.03	0.00	-2.93	15.34	Inf	NaN		
0.03	0.00	-2.94	15.39	Inf	NaN		
0.03	0.00	-2.94	15.39	Inf	NaN		
0.03	0.00	-2.95	15.45	Inf	NaN		
0.03	0.00	-2.96	15.50	Inf	NaN		
0.03	0.00	-2.97	15.55	Inf	NaN		
0.03	0.00	-2.98	15.60	Inf	NaN		
0.03	0.00	-2.99	15.66	Inf	NaN		
0.03	0.00	-3.00	15.71	Inf	NaN		
0.03	0.00	-3.01	15.76	Inf	NaN		
0.03	0.00	-3.02	15.82	Inf	NaN		
0.03	0.00	-3.03	15.87	Inf	NaN		
0.03	0.00	-3.04	15.92	Inf	NaN		
0.03	0.00	-3.05	15.98	Inf	NaN		
0.03	0.00	-3.06	16.03	Inf	NaN		
0.03	0.00	-3.07	16.08	Inf	NaN		
0.03	0.00	-3.08	16.14	Inf	NaN		
0.03	0.00	-3.09	16.19	Inf	NaN		
0.03	0.00	-3.10	16.24	Inf	NaN		
0.03	0.00	-3.10	16.24	Inf	NaN		
0.03	0.00	-3.11	16.29	Inf	NaN		
0.03	0.00	-3.12	16.35	Inf	NaN		
0.03	0.00	-3.13	16.40	Inf	NaN		
0.03	0.00	-3.14	16.45	Inf	NaN		
0.03	0.00	-3.15	16.51	Inf	NaN		
0.03	0.00	-3.16	16.56	Inf	NaN		
0.03	0.00	-3.17	16.61	Inf	NaN		
0.03	0.00	-3.18	16.67	Inf	NaN		
0.03	0.00	-3.19	16.72	Inf	NaN		
0.03	0.00	-3.20	16.77	Inf	NaN		
0.03	0.00	-3.21	16.83	Inf	NaN		
0.04	0.00	-3.22	16.88	Inf	NaN		
0.04	0.00	-3.23	16.94	Inf	NaN		
0.04	0.00	-3.24	16.99	Inf	NaN		
0.04	0.00	-3.25	17.04	Inf	NaN		
0.04	0.00	-3.25	17.04	Inf	NaN		
0.04	0.00	-3.26	17.10	Inf	NaN		
0.04	0.00	-3.27	17.15	Inf	NaN		
0.04	0.00	-3.28	17.20	Inf	NaN		
0.04	0.00	-3.29	17.25	Inf	NaN		
0.04	0.00	-3.30	17.31	Inf	NaN		
0.04	0.00	-3.31	17.36	Inf	NaN		
0.04	0.00	-3.32	17.41	Inf	NaN		
0.04	0.00	-3.33	17.47	Inf	NaN		
0.04	0.00	-3.34	17.52	Inf	NaN		
0.04	0.00	-3.35	17.57	Inf	NaN		
0.04	0.00	-3.36	17.63	Inf	NaN		
0.04	0.00	-3.37	17.68	Inf	NaN		
0.04	0.00	-3.38	17.73	Inf	NaN		
0.04	0.00	-3.39	17.79	Inf	NaN		
0.04	0.00	-3.40	17.84	Inf	NaN		
0.04	0.00	-3.41	17.89	Inf	NaN		
0.04	0.00	-3.41	17.89	Inf	NaN		
0.04	0.00	-3.42	17.94	Inf	NaN		
0.04	0.00	-3.43	18.00	Inf	NaN		
0.04	0.00	-3.44	18.05	Inf	NaN		
0.04	0.00	-3.46	18.11	Inf	NaN		
0.04	0.00	-3.47	18.16	Inf	NaN		
0.04	0.00	-3.47	18.21	Inf	NaN		
0.04	0.00	-3.49	18.27	Inf	NaN		
0.04	0.00	-3.49	18.32	Inf	NaN		
0.04	0.00	-3.50	18.37	Inf	NaN		
0.04	0.00	-3.52	18.43	Inf	NaN		
0.04	0.00	-3.53	18.48	Inf	NaN		
0.04	0.00	-3.54	18.53	Inf	NaN		
0.04	0.00	-3.55	18.59	Inf	NaN		
0.04	0.00	-3.56	18.64	Inf	NaN		
0.04	0.00	-3.57	18.69	Inf	NaN		
0.04	0.00	-3.57	18.69	Inf	NaN		
0.04	0.00	-3.58	18.74	Inf	NaN		
0.04	0.00	-3.59	18.80	Inf	NaN		
0.04	0.00	-3.60	18.85	Inf	NaN		
0.04	0.00	-3.61	18.90	Inf	NaN		
0.04	0.00	-3.62	18.96	Inf	NaN		
0.04	0.00	-3.63	19.01	Inf	NaN		
0.04	0.00	-3.64	19.06	Inf	NaN		
0.04	0.00	-3.65	19.12	Inf	NaN		
0.04	0.00	-3.66	19.17	Inf	NaN		
0.04	0.00	-3.67	19.22	Inf	NaN		
0.04	0.00	-3.68	19.28	Inf	NaN		
0.04	0.00	-3.69	19.33	Inf	NaN		
0.04	0.00	-3.70	19.38	Inf	NaN		
0.04	0.00	-3.71	19.44	Inf	NaN		
0.05	0.00	-3.72	19.49	Inf	NaN		
0.05	0.00	-3.73	19.54	Inf	NaN		
0.05	0.00	-3.73	19.54	Inf	NaN		
0.05	0.00	-3.74	19.60	Inf	NaN		
0.05	0.00	-3.75	19.65	Inf	NaN		
0.05	0.00	-3.76	19.70	Inf	NaN		
0.05	0.00	-3.77	19.75	Inf	NaN		
0.05	0.00	-3.78	19.81	Inf	NaN		
0.05	0.00	-3.79	19.86	Inf	NaN		
0.05	0.00	-3.80	19.91	Inf	NaN		
0.05	0.00	-3.81	19.97	Inf	NaN		
0.05	0.00	-3.82	20.02	Inf	NaN		
0.05	0.00	-3.83	20.07	Inf	NaN		
0.05	0.00	-3.84	20.13	Inf	NaN		
0.05	0.00	-3.85	20.18	Inf	NaN		
0.05	0.00	-3.86	20.23	Inf	NaN		
0.05	0.00	-3.87	20.28	Inf	NaN		
0.05	0.00	-3.88	20.34	Inf	NaN		
0.05	0.00	-3.89	20.39	Inf	NaN		
0.05	0.00	-3.90	20.44	Inf	NaN		
0.05	0.00	-3.90	20.44	Inf	NaN		
0.05	0.00	-3.91	20.50	Inf	NaN		
0.05	0.00	-3.92	20.55	Inf	NaN		
0.05	0.00	-3.93	20.60	Inf	NaN		
0.05	0.00	-3.94	20.65	Inf	NaN		
0.05	0.00	-3.95	20.71	Inf	NaN		
0.06	0.00	-3.96	20.76	Inf	NaN		
0.06	0.00	-3.97	20.82	Inf	NaN		
0.06	0.00	-3.98	20.87	Inf	NaN		
0.06	0.00	-3.99	20.92	Inf	NaN		
0.06	0.00	-4.00	20.98	Inf	NaN		
0.06	0.00	-4.01	21.03	Inf	NaN		
0.06	0.00	-4.02	21.08	Inf	NaN		
0.06	0.00	-4.03	21.14	Inf	NaN		
0.06	0.00	-4.04	21.19	Inf	NaN		
0.06	0.00	-4.05	21.24	Inf	NaN		
0.06	0.00	-4.05	21.24	Inf	NaN		
0.06	0.00	-4.06	21.29	Inf	NaN		
0.06	0.00	-4.07	21.35	Inf	NaN		
0.06	0.00	-4.08	21.40	Inf	NaN		
0.06	0.00	-4.09	21.45	Inf	NaN		
0.07	0.00	-4.10	21.51	Inf	NaN		
0.07	0.00	-4.11	21.56	Inf	NaN		
0.07	0.00	-4.13	21.62	Inf	NaN		
0.07	0.00	-4.14	21.67	Inf	NaN		
0.07	0.00	-4.14	21.72	Inf	NaN		
0.07	0.00	-4.15	21.77	Inf	NaN		
0.07	0.00	-4.17	21.83	Inf	NaN		
0.07	0.00	-4.17	21.88	Inf	NaN		
0.07	0.00	-4.19	21.93	Inf	NaN		
0.07	0.00	-4.20	21.99	Inf	NaN		
0.08	0.00	-4.21	22.04	Inf	NaN		
0.08	0.00	-4.22	22.09	Inf	NaN		
0.08	0.00	-4.22	22.09	Inf	NaN		
0.08	0.00	-4.23	22.15	Inf	NaN		
0.08	0.00	-4.24	22.20	Inf	NaN		
0.08	0.00	-4.25	22.25	Inf	NaN		
0.08	0.00	-4.26	22.31	Inf	NaN		
0.09	0.00	-4.27	22.36	Inf	NaN		
0.09	0.00	-4.28	22.41	Inf	NaN		
0.09	0.00	-4.29	22.47	Inf	NaN		
0.09	0.00	-4.30	22.52	Inf	NaN		
0.09	0.00	-4.31	22.57	Inf	NaN		
0.09	0.00	-4.32	22.63	Inf	NaN		
0.10	0.00	-4.33	22.68	Inf	NaN		
0.10	0.00	-4.34	22.73	Inf	NaN		
0.10	0.00	-4.35	22.79	Inf	NaN		
0.10	0.00	-4.36	22.84	Inf	NaN		
0.10	0.00	-4.37	22.89	Inf	NaN		
0.10	0.00	-4.37	22.89	Inf	NaN		
0.10	0.00	-4.38	22.95	Inf	NaN		
0.10	0.00	-4.39	23.00	Inf	NaN		
0.11	0.00	-4.40	23.05	Inf	NaN		
0.11	0.00	-4.41	23.11	Inf	NaN		
0.11	0.00	-4.42	23.16	Inf	NaN		
0.11	0.00	-4.43	23.21	Inf	NaN		
0.12	0.00	-4.44	23.27	Inf	NaN		
0.12	0.00	-4.45	23.32	Inf	NaN		
0.12	0.00	-4.46	23.37	Inf	NaN		
0.12	0.00	-4.47	23.42	Inf	NaN		
0.12	0.00	-4.48	23.48	Inf	NaN		
0.13	0.00	-4.49	23.53	Inf	NaN		
0.13	0.00	-4.50	23.59	Inf	NaN		
0.13	0.00	-4.51	23.64	Inf	NaN		
0.13	0.00	-4.52	23.69	Inf	NaN		
0.13	0.00	-4.52	23.69	Inf	NaN		
0.13	0.00	-4.53	23.75	Inf	NaN		
0.13	0.00	-4.54	23.80	Inf	NaN		
0.13	0.00	-4.55	23.85	Inf	NaN		
0.13	0.00	-4.56	23.91	Inf	NaN		
0.13	0.00	-4.57	23.96	Inf	NaN		
0.13	0.00	-4.58	24.01	Inf	NaN		
0.13	0.00	-4.59	24.07	Inf	NaN		
0.14	0.00	-4.60	24.12	Inf	NaN		
0.14	0.00	-4.61	24.17	Inf	NaN		
0.14	0.00	-4.62	24.23	Inf	NaN		
0.14	0.00	-4.63	24.28	Inf	NaN		
0.14	0.00	-4.64	24.33	Inf	NaN		
0.14	0.00	-4.65	24.39	Inf	NaN		
0.14	0.00	-4.67	24.44	Inf	NaN		
0.14	0.00	-4.67	24.44	Inf	NaN		
0.14	0.00	-4.68	24.50	Inf	NaN		
0.15	0.00	-4.69	24.55	Inf	NaN		
0.15	0.00	-4.69	24.60	Inf	NaN		
0.15	0.00	-4.71	24.66	Inf	NaN		
0.15	0.00	-4.72	24.71	Inf	NaN		
0.15	0.00	-4.73	24.76	Inf	NaN		
0.16	0.00	-4.74	24.81	Inf	NaN		
0.16	0.00	-4.75	24.87	Inf	NaN		
0.16	0.00	-4.76	24.92	Inf	NaN		
0.16	0.00	-4.77	24.99	Inf	NaN		
0.16	0.00	-4.77	24.99	Inf	NaN		
0.16	0.00	-4.78	25.05	Inf	NaN		
0.16	0.00	-4.79	25.10	Inf	NaN		
0.16	0.00	-4.80	25.15	Inf	NaN		
0.16	0.00	-4.81	25.20	Inf	NaN		
0.16	0.00	-4.82	25.26	Inf	NaN		
0.17	0.00	-4.83	25.31	Inf	NaN		
0.17	0.00	-4.84	25.36	Inf	NaN		
0.17	0.00	-4.85	25.42	Inf	NaN		
0.17	0.00	-4.86	25.47	Inf	NaN		
0.17	0.00	-4.87	25.52	Inf	NaN		
0.18	0.00	-4.88	25.58	Inf	NaN		
0.18	0.00	-4.89	25.63	Inf	NaN		
0.18	0.00	-4.90	25.68	Inf	NaN		
0.18	0.00	-4.91	25.74	Inf	NaN		
0.19	0.00	-4.92	25.79	Inf	NaN		
0.19	0.00	-4.93	25.84	Inf	NaN		
0.19	0.00	-4.93	25.84	Inf	NaN		
0.19	0.00	-4.94	25.89	Inf	NaN		
0.19	0.00	-4.95	25.95	Inf	NaN		
0.20	0.00	-4.96	26.00	Inf	NaN		
0.20	0.00	-4.97	26.05	Inf	NaN		
0.20	0.00	-4.98	26.11	Inf	NaN		
0.20	0.00	-4.99	26.16	Inf	NaN		
0.20	0.00	-5.00	26.22	Inf	NaN		
0.21	0.00	-5.01	26.27	Inf	NaN		
0.21	0.00	-5.02	26.32	Inf	NaN		
0.21	0.00	-5.04	26.38	Inf	NaN		
0.21	0.00	-5.04	26.43	Inf	NaN		
0.21	0.00	-5.05	26.48	Inf	NaN		
0.22	0.00	-5.07	26.54	Inf	NaN		
0.22	0.00	-5.08	26.59	Inf	NaN		
0.22	0.00	-5.08	26.59	Inf	NaN		
0.22	0.00	-5.09	26.64	Inf	NaN		
0.22	0.00	-5.10	26.70	Inf	NaN		
0.22	0.00	-5.11	26.75	Inf	NaN		
0.22	0.00	-5.12	26.80	Inf	NaN		
0.22	0.00	-5.13	26.86	Inf	NaN		
0.22	0.00	-5.14	26.91	Inf	NaN		
0.23	0.00	-5.15	26.96	Inf	NaN		
0.23	0.00	-5.16	27.02	Inf	NaN		
0.23	0.00	-5.17	27.07	Inf	NaN		
0.23	0.00	-5.18	27.12	Inf	NaN		
0.23	0.00	-5.19	27.18	Inf	NaN		
0.24	0.00	-5.20	27.23	Inf	NaN		
0.24	0.00	-5.21	27.28	Inf	NaN		
0.24	0.00	-5.22	27.34	Inf	NaN		
0.24	0.00	-5.23	27.39	Inf	NaN		
0.24	0.00	-5.23	27.39	Inf	NaN		
0.24	0.00	-5.24	27.45	Inf	NaN		
0.21	0.00	-5.25	27.50	Inf	NaN		
0.19	0.00	-5.26	27.55	Inf	NaN		
0.19	0.00	-5.27	27.60	Inf	NaN		
0.19	0.00	-5.28	27.66	Inf	NaN		
0.19	0.00	-5.29	27.71	Inf	NaN		
0.19	0.00	-5.30	27.76	Inf	NaN		
0.19	0.00	-5.31	27.82	Inf	NaN		
0.19	0.00	-5.32	27.87	Inf	NaN		
0.19	0.00	-5.33	27.92	Inf	NaN		
0.19	0.00	-5.34	27.98	Inf	NaN		
0.20	0.00	-5.35	28.03	Inf	NaN		
0.20	0.00	-5.36	28.08	Inf	NaN		
0.20	0.00	-5.37	28.14	Inf	NaN		
0.20	0.00	-5.38	28.19	Inf	NaN		
0.20	0.00	-5.39	28.24	Inf	NaN		
0.20	0.00	-5.39	28.24	Inf	NaN		
0.20	0.00	-5.40	28.30	Inf	NaN		
0.21	0.00	-5.41	28.35	Inf	NaN		
0.21	0.00	-5.42	28.40	Inf	NaN		
0.21	0.00	-5.43	28.46	Inf	NaN		
0.21	0.00	-5.44	28.51	Inf	NaN		
0.21	0.00	-5.45	28.56	Inf	NaN		
0.21	0.00	-5.46	28.62	Inf	NaN		
0.21	0.00	-5.47	28.67	Inf	NaN		
0.21	0.00	-5.48	28.72	Inf	NaN		
0.21	0.00	-5.49	28.78	Inf	NaN		
0.22	0.00	-5.50	28.83	Inf	NaN		
0.22	0.00	-5.51	28.88	Inf	NaN		
0.22	0.00	-5.52	28.93	Inf	NaN		
0.22	0.00	-5.53	28.99	Inf	NaN		
0.22	0.00	-5.54	29.04	Inf	NaN		
0.22	0.00	-5.54	29.04	Inf	NaN		
0.22	0.00	-5.55	29.09	Inf	NaN		
0.22	0.00	-5.56	29.15	Inf	NaN		
0.22	0.00	-5.57	29.20	Inf	NaN		
0.23	0.00	-5.58	29.25	Inf	NaN		
0.23	0.00	-5.59	29.31	Inf	NaN		
0.23	0.00	-5.60	29.36	Inf	NaN		
0.23	0.00	-5.61	29.41	Inf	NaN		
0.19	0.00	-5.63	29.47	Inf	NaN		
0.15	0.00	-5.64	29.52	Inf	NaN		
0.13	0.00	-5.64	29.57	Inf	NaN		
0.13	0.00	-5.66	29.63	Inf	NaN		
0.13	0.00	-5.67	29.68	Inf	NaN		
0.13	0.00	-5.67	29.73	Inf	NaN		
0.14	0.00	-5.69	29.79	Inf	NaN		
0.14	0.00	-5.70	29.84	Inf	NaN		
0.14	0.00	-5.70	29.84	Inf	NaN		
0.14	0.00	-5.71	29.89	Inf	NaN		
0.14	0.00	-5.72	29.95	Inf	NaN		
0.14	0.00	-5.73	30.00	Inf	NaN		
0.15	0.00	-5.74	30.06	Inf	NaN		
0.15	0.00	-5.75	30.11	Inf	NaN		
0.16	0.00	-5.76	30.16	Inf	NaN		
0.16	0.00	-5.77	30.21	Inf	NaN		
0.16	0.00	-5.78	30.27	Inf	NaN		
0.17	0.00	-5.79	30.32	Inf	NaN		
0.17	0.00	-5.80	30.38	Inf	NaN		
0.17	0.00	-5.81	30.43	Inf	NaN		
0.17	0.00	-5.82	30.48	Inf	NaN		
0.18	0.00	-5.83	30.54	Inf	NaN		
0.18	0.00	-5.84	30.59	Inf	NaN		
0.18	0.00	-5.84	30.59	Inf	NaN		
0.18	0.00	-5.85	30.65	Inf	NaN		
0.18	0.00	-5.86	30.70	Inf	NaN		
0.18	0.00	-5.87	30.75	Inf	NaN		
0.19	0.00	-5.88	30.81	Inf	NaN		
0.19	0.00	-5.89	30.86	Inf	NaN		
0.19	0.00	-5.90	30.91	Inf	NaN		
0.20	0.00	-5.91	30.97	Inf	NaN		
0.20	0.00	-5.92	31.02	Inf	NaN		
0.20	0.00	-5.93	31.07	Inf	NaN		
0.20	0.00	-5.94	31.12	Inf	NaN		
0.20	0.00	-5.95	31.18	Inf	NaN		
0.20	0.00	-5.96	31.23	Inf	NaN		
0.16	0.00	-5.97	31.28	Inf	NaN		
0.15	0.00	-5.98	31.34	Inf	NaN		
0.15	0.00	-5.99	31.39	Inf	NaN		
0.15	0.00	-6.00	31.44	Inf	NaN		
0.15	0.00	-6.00	31.44	Inf	NaN		
0.15	0.00	-6.01	31.50	Inf	NaN		
0.15	0.00	-6.02	31.55	Inf	NaN		
0.15	0.00	-6.03	31.60	Inf	NaN		
0.15	0.00	-6.04	31.66	Inf	NaN		
0.15	0.00	-6.05	31.71	Inf	NaN		
0.16	0.00	-6.06	31.76	Inf	NaN		
0.16	0.00	-6.07	31.82	Inf	NaN		
0.17	0.00	-6.08	31.87	Inf	NaN		
0.17	0.00	-6.09	31.92	Inf	NaN		
0.17	0.00	-6.10	31.98	Inf	NaN		
0.18	0.00	-6.12	32.03	Inf	NaN		
0.18	0.00	-6.12	32.08	Inf	NaN		
0.19	0.00	-6.14	32.14	Inf	NaN		
0.19	0.00	-6.14	32.19	Inf	NaN		
0.19	0.00	-6.14	32.19	Inf	NaN		
0.19	0.00	-6.15	32.24	Inf	NaN		
0.19	0.00	-6.17	32.30	Inf	NaN		
0.16	0.00	-6.18	32.35	Inf	NaN		
0.15	0.00	-6.19	32.40	Inf	NaN		
0.15	0.00	-6.20	32.46	Inf	NaN		
0.15	0.00	-6.21	32.51	Inf	NaN		
0.15	0.00	-6.22	32.56	Inf	NaN		
0.16	0.00	-6.23	32.62	Inf	NaN		
0.16	0.00	-6.24	32.67	Inf	NaN		
0.16	0.00	-6.25	32.72	Inf	NaN		
0.17	0.00	-6.26	32.78	Inf	NaN		
0.17	0.00	-6.27	32.83	Inf	NaN		
0.17	0.00	-6.28	32.88	Inf	NaN		
0.17	0.00	-6.29	32.94	Inf	NaN		
0.17	0.00	-6.30	32.99	Inf	NaN		
0.17	0.00	-6.31	33.04	Inf	NaN		
0.17	0.00	-6.31	33.04	Inf	NaN		
0.17	0.00	-6.32	33.10	Inf	NaN		
0.17	0.00	-6.33	33.15	Inf	NaN		
0.17	0.00	-6.34	33.20	Inf	NaN		
0.17	0.00	-6.35	33.26	Inf	NaN		
0.17	0.00	-6.36	33.31	Inf	NaN		
0.17	0.00	-6.37	33.36	Inf	NaN		
0.17	0.00	-6.38	33.42	Inf	NaN		
0.17	0.00	-6.39	33.47	Inf	NaN		
0.17	0.00	-6.40	33.52	Inf	NaN		
0.15	0.00	-6.41	33.58	Inf	NaN		
0.14	0.00	-6.42	33.63	Inf	NaN		
0.14	0.00	-6.43	33.68	Inf	NaN		
0.14	0.00	-6.44	33.74	Inf	NaN		
0.14	0.00	-6.45	33.79	Inf	NaN		
0.14	0.00	-6.45	33.79	Inf	NaN		
0.15	0.00	-6.46	33.84	Inf	NaN		
0.15	0.00	-6.47	33.90	Inf	NaN		
0.15	0.00	-6.48	33.95	Inf	NaN		
0.16	0.00	-6.49	34.00	Inf	NaN		
0.16	0.00	-6.50	34.06	Inf	NaN		
0.17	0.00	-6.51	34.11	Inf	NaN		
0.17	0.00	-6.52	34.16	Inf	NaN		
0.17	0.00	-6.53	34.22	Inf	NaN		
0.17	0.00	-6.54	34.27	Inf	NaN		
0.17	0.00	-6.55	34.32	Inf	NaN		
0.17	0.00	-6.56	34.38	Inf	NaN		
0.17	0.00	-6.57	34.43	Inf	NaN		
0.18	0.00	-6.58	34.49	Inf	NaN		
0.17	0.00	-6.59	34.54	Inf	NaN		
0.15	0.00	-6.60	34.59	Inf	NaN		
0.15	0.00	-6.60	34.59	Inf	NaN		
0.14	0.00	-6.61	34.64	Inf	NaN		
0.13	0.00	-6.62	34.70	Inf	NaN		
0.13	0.00	-6.63	34.75	Inf	NaN		
0.13	0.00	-6.65	34.81	Inf	NaN		
0.13	0.00	-6.66	34.86	Inf	NaN		
0.13	0.00	-6.67	34.91	Inf	NaN		
0.13	0.00	-6.67	34.96	Inf	NaN		
0.13	0.00	-6.69	35.02	Inf	NaN		
0.14	0.00	-6.69	35.07	Inf	NaN		
0.14	0.00	-6.71	35.12	Inf	NaN		
0.14	0.00	-6.72	35.18	Inf	NaN		
0.14	0.00	-6.73	35.23	Inf	NaN		
0.14	0.00	-6.74	35.28	Inf	NaN		
0.14	0.00	-6.74	35.33	Inf	NaN		
0.14	0.00	-6.76	35.39	Inf	NaN		
0.14	0.00	-6.77	35.44	Inf	NaN		
0.15	0.00	-6.77	35.49	Inf	NaN		
0.15	0.00	-6.77	35.49	Inf	NaN		
0.15	0.00	-6.79	35.55	Inf	NaN		
0.15	0.00	-6.80	35.60	Inf	NaN		
0.15	0.00	-6.81	35.65	Inf	NaN		
0.16	0.00	-6.82	35.71	Inf	NaN		
0.16	0.00	-6.83	35.76	Inf	NaN		
0.16	0.00	-6.84	35.81	Inf	NaN		
0.17	0.00	-6.85	35.87	Inf	NaN		
0.17	0.00	-6.86	35.92	Inf	NaN		
0.17	0.00	-6.87	35.97	Inf	NaN		
0.17	0.00	-6.88	36.03	Inf	NaN		
0.17	0.00	-6.89	36.08	Inf	NaN		
0.16	0.00	-6.90	36.13	Inf	NaN		
0.16	0.00	-6.91	36.19	Inf	NaN		
0.15	0.00	-6.92	36.24	Inf	NaN		
0.15	0.00	-6.93	36.29	Inf	NaN		
0.15	0.00	-6.93	36.29	Inf	NaN		
0.16	0.00	-6.94	36.35	Inf	NaN		
0.16	0.00	-6.95	36.40	Inf	NaN		
0.16	0.00	-6.96	36.45	Inf	NaN		
0.16	0.00	-6.97	36.50	Inf	NaN		
0.16	0.00	-6.98	36.56	Inf	NaN		
0.15	0.00	-6.99	36.61	Inf	NaN		
0.15	0.00	-7.00	36.66	Inf	NaN		
0.15	0.00	-7.01	36.72	Inf	NaN		
0.14	0.00	-7.02	36.77	Inf	NaN		
0.14	0.00	-7.03	36.82	Inf	NaN		
0.14	0.00	-7.04	36.88	Inf	NaN		
0.14	0.00	-7.05	36.93	Inf	NaN		
0.14	0.00	-7.06	36.98	Inf	NaN		
0.14	0.00	-7.07	37.04	Inf	NaN		
0.14	0.00	-7.08	37.09	Inf	NaN		
0.14	0.00	-7.08	37.09	Inf	NaN		
0.14	0.00	-7.09	37.14	Inf	NaN		
0.14	0.00	-7.10	37.20	Inf	NaN		
0.14	0.00	-7.11	37.25	Inf	NaN		
0.14	0.00	-7.12	37.30	Inf	NaN		
0.14	0.00	-7.13	37.36	Inf	NaN		
0.14	0.00	-7.14	37.41	Inf	NaN		
0.14	0.00	-7.15	37.46	Inf	NaN		
0.14	0.00	-7.16	37.52	Inf	NaN		
0.14	0.00	-7.17	37.57	Inf	NaN		
0.14	0.00	-7.18	37.62	Inf	NaN		
0.14	0.00	-7.19	37.68	Inf	NaN		
0.14	0.00	-7.20	37.73	Inf	NaN		
0.14	0.00	-7.22	37.79	Inf	NaN		
0.13	0.00	-7.22	37.84	Inf	NaN		
0.13	0.00	-7.23	37.89	Inf	NaN		
0.13	0.00	-7.23	37.89	Inf	NaN		
0.12	0.00	-7.24	37.95	Inf	NaN		
0.12	0.00	-7.26	38.00	Inf	NaN		
0.12	0.00	-7.27	38.05	Inf	NaN		
0.12	0.00	-7.27	38.10	Inf	NaN		
0.12	0.00	-7.29	38.16	Inf	NaN		
0.12	0.00	-7.29	38.21	Inf	NaN		
0.12	0.00	-7.31	38.26	Inf	NaN		
0.13	0.00	-7.32	38.32	Inf	NaN		
0.13	0.00	-7.33	38.37	Inf	NaN		
0.13	0.00	-7.34	38.42	Inf	NaN		
0.13	0.00	-7.35	38.48	Inf	NaN		
0.13	0.00	-7.36	38.53	Inf	NaN		
0.13	0.00	-7.37	38.58	Inf	NaN		
0.13	0.00	-7.38	38.64	Inf	NaN		
0.13	0.00	-7.39	38.69	Inf	NaN		
0.13	0.00	-7.39	38.69	Inf	NaN		
0.13	0.00	-7.40	38.74	Inf	NaN		
0.13	0.00	-7.41	38.80	Inf	NaN		
0.13	0.00	-7.42	38.85	Inf	NaN		
0.13	0.00	-7.43	38.90	Inf	NaN		
0.13	0.00	-7.44	38.95	Inf	NaN		
0.13	0.00	-7.45	39.01	Inf	NaN		
0.13	0.00	-7.46	39.06	Inf	NaN		
0.13	0.00	-7.47	39.11	Inf	NaN		
0.13	0.00	-7.48	39.17	Inf	NaN		
0.13	0.00	-7.49	39.22	Inf	NaN		
0.13	0.00	-7.50	39.28	Inf	NaN		
0.13	0.00	-7.51	39.33	Inf	NaN		
0.14	0.00	-7.52	39.38	Inf	NaN		
0.14	0.00	-7.53	39.44	Inf	NaN		
0.14	0.00	-7.54	39.49	Inf	NaN		
0.14	0.00	-7.54	39.49	Inf	NaN		
0.14	0.00	-7.55	39.54	Inf	NaN		
0.14	0.00	-7.56	39.60	Inf	NaN		
0.14	0.00	-7.57	39.65	Inf	NaN		
0.14	0.00	-7.58	39.70	Inf	NaN		
0.14	0.00	-7.59	39.76	Inf	NaN		
0.14	0.00	-7.60	39.81	Inf	NaN		
0.14	0.00	-7.61	39.86	Inf	NaN		
0.14	0.00	-7.62	39.91	Inf	NaN		
0.14	0.00	-7.63	39.97	Inf	NaN		
0.14	0.00	-7.64	40.02	Inf	NaN		
0.14	0.00	-7.65	40.07	Inf	NaN		
0.14	0.00	-7.66	40.13	Inf	NaN		
0.14	0.00	-7.67	40.18	Inf	NaN		
0.15	0.00	-7.68	40.23	Inf	NaN		
0.15	0.00	-7.69	40.29	Inf	NaN		
0.15	0.00	-7.70	40.34	Inf	NaN		
0.15	0.00	-7.70	40.34	Inf	NaN		
0.16	0.00	-7.71	40.39	Inf	NaN		
0.16	0.00	-7.72	40.45	Inf	NaN		
0.16	0.00	-7.73	40.50	Inf	NaN		
0.16	0.00	-7.74	40.56	Inf	NaN		
0.17	0.00	-7.75	40.61	Inf	NaN		
0.17	0.00	-7.76	40.66	Inf	NaN		
0.17	0.00	-7.77	40.72	Inf	NaN		
0.17	0.00	-7.79	40.77	Inf	NaN		
0.17	0.00	-7.79	40.82	Inf	NaN		
0.16	0.00	-7.81	40.88	Inf	NaN		
0.16	0.00	-7.82	40.93	Inf	NaN		
0.16	0.00	-7.82	40.98	Inf	NaN		
0.16	0.00	-7.84	41.04	Inf	NaN		
0.15	0.00	-7.85	41.09	Inf	NaN		
0.15	0.00	-7.86	41.14	Inf	NaN		
0.15	0.00	-7.86	41.14	Inf	NaN		
0.15	0.00	-7.87	41.20	Inf	NaN		
0.14	0.00	-7.88	41.25	Inf	NaN		
0.14	0.00	-7.89	41.30	Inf	NaN		
0.14	0.00	-7.90	41.36	Inf	NaN		
0.14	0.00	-7.91	41.41	Inf	NaN		
0.14	0.00	-7.92	41.46	Inf	NaN		
0.14	0.00	-7.93	41.52	Inf	NaN		
0.15	0.00	-7.94	41.57	Inf	NaN		
0.15	0.00	-7.95	41.62	Inf	NaN		
0.15	0.00	-7.96	41.68	Inf	NaN		
0.15	0.00	-7.96	41.68	Inf	NaN		
0.15	0.00	-7.97	41.73	Inf	NaN		
0.15	0.00	-7.98	41.78	Inf	NaN		
0.16	0.00	-7.99	41.87	Inf	NaN		
0.16	0.00	-8.00	41.92	Inf	NaN		
0.16	0.00	-8.02	41.98	Inf	NaN		
0.16	0.00	-8.02	42.03	Inf	NaN		
0.17	0.00	-8.04	42.08	Inf	NaN		
0.17	0.00	-8.05	42.14	Inf	NaN		
0.17	0.00	-8.06	42.19	Inf	NaN		
0.18	0.00	-8.07	42.24	Inf	NaN		
0.18	0.00	-8.07	42.24	Inf	NaN		
0.18	0.00	-8.08	42.30	Inf	NaN		
0.18	0.00	-8.09	42.35	Inf	NaN		
0.18	0.00	-8.10	42.40	Inf	NaN		
0.18	0.00	-8.11	42.45	Inf	NaN		
0.16	0.00	-8.12	42.51	Inf	NaN		
0.15	0.00	-8.13	42.56	Inf	NaN		
0.14	0.00	-8.14	42.61	Inf	NaN		
0.14	0.00	-8.15	42.67	Inf	NaN		
0.14	0.00	-8.16	42.72	Inf	NaN		
0.13	0.00	-8.17	42.77	Inf	NaN		
0.13	0.00	-8.18	42.83	Inf	NaN		
0.13	0.00	-8.19	42.88	Inf	NaN		
0.13	0.00	-8.20	42.93	Inf	NaN		
0.13	0.00	-8.21	42.99	Inf	NaN		
0.14	0.00	-8.22	43.04	Inf	NaN		
0.14	0.00	-8.23	43.09	Inf	NaN		
0.14	0.00	-8.23	43.09	Inf	NaN		
0.14	0.00	-8.24	43.15	Inf	NaN		
0.14	0.00	-8.25	43.20	Inf	NaN		
0.15	0.00	-8.26	43.25	Inf	NaN		
0.15	0.00	-8.27	43.30	Inf	NaN		
0.15	0.00	-8.28	43.36	Inf	NaN		
0.16	0.00	-8.29	43.41	Inf	NaN		
0.16	0.00	-8.30	43.46	Inf	NaN		
0.14	0.00	-8.31	43.52	Inf	NaN		
0.13	0.00	-8.32	43.57	Inf	NaN		
0.12	0.00	-8.33	43.63	Inf	NaN		
0.12	0.00	-8.34	43.68	Inf	NaN		
0.12	0.00	-8.35	43.73	Inf	NaN		
0.13	0.00	-8.36	43.79	Inf	NaN		
0.13	0.00	-8.37	43.84	Inf	NaN		
0.13	0.00	-8.38	43.89	Inf	NaN		
0.13	0.00	-8.38	43.89	Inf	NaN		
0.13	0.00	-8.39	43.95	Inf	NaN		
0.13	0.00	-8.40	44.00	Inf	NaN		
0.14	0.00	-8.41	44.05	Inf	NaN		
0.14	0.00	-8.42	44.11	Inf	NaN		
0.12	0.00	-8.43	44.16	Inf	NaN		
0.12	0.00	-8.44	44.21	Inf	NaN		
0.12	0.00	-8.45	44.27	Inf	NaN		
0.12	0.00	-8.46	44.32	Inf	NaN		
0.12	0.00	-8.47	44.37	Inf	NaN		
0.13	0.00	-8.48	44.42	Inf	NaN		
0.13	0.00	-8.49	44.48	Inf	NaN		
0.13	0.00	-8.50	44.53	Inf	NaN		
0.13	0.00	-8.51	44.59	Inf	NaN		
0.13	0.00	-8.52	44.64	Inf	NaN		
0.14	0.00	-8.53	44.69	Inf	NaN		
0.14	0.00	-8.53	44.69	Inf	NaN		
0.14	0.00	-8.54	44.75	Inf	NaN		
0.14	0.00	-8.55	44.80	Inf	NaN		
0.14	0.00	-8.56	44.85	Inf	NaN		
0.14	0.00	-8.58	44.91	Inf	NaN		
0.13	0.00	-8.59	44.96	Inf	NaN		
0.13	0.00	-8.59	45.01	Inf	NaN		
0.13	0.00	-8.61	45.07	Inf	NaN		
0.13	0.00	-8.62	45.12	Inf	NaN		
0.13	0.00	-8.62	45.17	Inf	NaN		
0.13	0.00	-8.64	45.23	Inf	NaN		
0.13	0.00	-8.65	45.28	Inf	NaN		
0.12	0.00	-8.66	45.33	Inf	NaN		
0.12	0.00	-8.67	45.39	Inf	NaN		
0.12	0.00	-8.68	45.44	Inf	NaN		
0.12	0.00	-8.69	45.49	Inf	NaN		
0.12	0.00	-8.69	45.49	Inf	NaN		
0.12	0.00	-8.70	45.55	Inf	NaN		
0.13	0.00	-8.71	45.60	Inf	NaN		
0.13	0.00	-8.72	45.65	Inf	NaN		
0.13	0.00	-8.73	45.71	Inf	NaN		
0.13	0.00	-8.74	45.76	Inf	NaN		
0.13	0.00	-8.75	45.81	Inf	NaN		
0.13	0.00	-8.76	45.86	Inf	NaN		
0.11	0.00	-8.77	45.92	Inf	NaN		
0.06	0.00	-8.78	45.97	Inf	NaN		
0.04	0.00	-8.79	46.02	Inf	NaN		
0.03	0.00	-8.80	46.08	Inf	NaN		
0.03	0.00	-8.81	46.13	Inf	NaN		
0.03	0.00	-8.82	46.18	Inf	NaN		
0.03	0.00	-8.83	46.23	Inf	NaN		
0.03	0.00	-8.84	46.29	Inf	NaN		
0.03	0.00	-8.85	46.34	Inf	NaN		
0.03	0.00	-8.85	46.34	Inf	NaN		
0.03	0.00	-8.86	46.39	Inf	NaN		
0.03	0.00	-8.87	46.45	Inf	NaN		
0.03	0.00	-8.88	46.50	Inf	NaN		
0.03	0.00	-8.89	46.55	Inf	NaN		
0.03	0.00	-8.90	46.61	Inf	NaN		
0.03	0.00	-8.91	46.66	Inf	NaN		
0.03	0.00	-8.92	46.71	Inf	NaN		
0.03	0.00	-8.93	46.77	Inf	NaN		
0.03	0.00	-8.94	46.83	Inf	NaN		
0.03	0.00	-8.95	46.89	Inf	NaN		
0.03	0.00	-8.96	46.94	Inf	NaN		
0.03	0.00	-8.97	46.99	Inf	NaN		
0.03	0.00	-8.97	46.99	Inf	NaN		
0.03	0.00	-8.98	47.05	Inf	NaN		
0.03	0.00	-8.99	47.10	Inf	NaN		
0.03	0.00	-9.00	47.15	Inf	NaN		
0.03	0.00	-9.01	47.21	Inf	NaN		
0.03	0.00	-9.02	47.26	Inf	NaN		
0.03	0.00	-9.03	47.31	Inf	NaN		
0.03	0.00	-9.04	47.37	Inf	NaN		
0.03	0.00	-9.05	47.42	Inf	NaN		
0.03	0.00	-9.06	47.47	Inf	NaN		
0.03	0.00	-9.08	47.53	Inf	NaN		
0.03	0.00	-9.09	47.58	Inf	NaN		
0.03	0.00	-9.10	47.64	Inf	NaN		
0.03	0.00	-9.11	47.69	Inf	NaN		
0.03	0.00	-9.12	47.74	Inf	NaN		
0.03	0.00	-9.12	47.74	Inf	NaN		
0.03	0.00	-9.12	47.79	Inf	NaN		
0.03	0.00	-9.14	47.85	Inf	NaN		
0.03	0.00	-9.15	47.90	Inf	NaN		
0.03	0.00	-9.16	47.95	Inf	NaN		
0.03	0.00	-9.17	48.01	Inf	NaN		
0.03	0.00	-9.18	48.06	Inf	NaN		
0.03	0.00	-9.19	48.11	Inf	NaN		
0.03	0.00	-9.20	48.17	Inf	NaN		
0.03	0.00	-9.21	48.22	Inf	NaN		
0.03	0.00	-9.22	48.28	Inf	NaN		
0.03	0.00	-9.23	48.33	Inf	NaN		
0.03	0.00	-9.24	48.38	Inf	NaN		
0.03	0.00	-9.25	48.44	Inf	NaN		
0.03	0.00	-9.26	48.49	Inf	NaN		
0.03	0.00	-9.26	48.49	Inf	NaN		
0.03	0.00	-9.27	48.54	Inf	NaN		
0.03	0.00	-9.28	48.60	Inf	NaN		
0.03	0.00	-9.29	48.65	Inf	NaN		
0.03	0.00	-9.30	48.70	Inf	NaN		
0.04	0.00	-9.31	48.76	Inf	NaN		
0.04	0.00	-9.32	48.81	Inf	NaN		
0.04	0.00	-9.33	48.86	Inf	NaN		
0.04	0.00	-9.34	48.92	Inf	NaN		
0.04	0.00	-9.35	48.97	Inf	NaN		
0.04	0.00	-9.36	49.02	Inf	NaN		
0.04	0.00	-9.37	49.08	Inf	NaN		
0.04	0.00	-9.38	49.13	Inf	NaN		
0.04	0.00	-9.39	49.18	Inf	NaN		
0.04	0.00	-9.40	49.24	Inf	NaN		
0.04	0.00	-9.40	49.24	Inf	NaN		
0.04	0.00	-9.41	49.29	Inf	NaN		
0.04	0.00	-9.42	49.34	Inf	NaN		
0.04	0.00	-9.43	49.40	Inf	NaN		
0.04	0.00	-9.44	49.45	Inf	NaN		
0.04	0.00	-9.45	49.51	Inf	NaN		
0.04	0.00	-9.46	49.56	Inf	NaN		
0.04	0.00	-9.47	49.61	Inf	NaN		
0.04	0.00	-9.48	49.67	Inf	NaN		
0.04	0.00	-9.49	49.72	Inf	NaN		
0.04	0.00	-9.50	49.77	Inf	NaN		
0.04	0.00	-9.50	49.77	Inf	NaN		
