# Supplementary material for: Enhancing Electrospinnability of Chitosan Membranes in Low-Humidity Environments by Sodium Chloride Addition
Source: Mar Drugs. 2024 Sep 27;22(10):443. doi: 10.3390/md22100443 (PMC11509170; doi:10.3390/md22100443)
Supplement: Supplementary file 1 [file marinedrugs-22-00443-s001.zip › Tear strength/CM-3.txt]

Batch No.:
Sample No:7
Test Date:2023-10-17
Tester:admin
Type:
Temperature(¡æ):
Humidity(%):
Width(mm):
OriginalLength(mm):
Elongation(mm):0.00
ElongationRatio(%):0.00
MaxForce(N):0.32

=====================ÊÔÑéÊý¾Ý==================

ÊÔÑéÁ¦	±äÐÎ	Î»ÒÆ	Ê±¼ä	Ó¦Á¦	Ó¦±ä		
0.00	0.00	0.00	0.00	NaN	NaN		
0.00	0.00	-0.01	0.10	NaN	NaN		
0.00	0.00	-0.01	0.10	NaN	NaN		
0.00	0.00	-0.02	0.15	NaN	NaN		
0.00	0.00	-0.03	0.21	NaN	NaN		
0.01	0.00	-0.05	0.30	Inf	NaN		
-0.00	0.00	-0.06	0.35	-Inf	NaN		
-0.00	0.00	-0.06	0.35	-Inf	NaN		
-0.00	0.00	-0.07	0.40	-Inf	NaN		
-0.00	0.00	-0.08	0.46	-Inf	NaN		
-0.00	0.00	-0.10	0.56	-Inf	NaN		
-0.00	0.00	-0.11	0.61	-Inf	NaN		
-0.00	0.00	-0.12	0.67	-Inf	NaN		
-0.00	0.00	-0.13	0.72	-Inf	NaN		
-0.00	0.00	-0.14	0.77	-Inf	NaN		
-0.00	0.00	-0.15	0.82	-Inf	NaN		
-0.00	0.00	-0.16	0.88	-Inf	NaN		
-0.00	0.00	-0.17	0.93	-Inf	NaN		
-0.00	0.00	-0.18	0.98	-Inf	NaN		
-0.00	0.00	-0.18	0.98	-Inf	NaN		
-0.00	0.00	-0.19	1.04	-Inf	NaN		
-0.00	0.00	-0.20	1.09	-Inf	NaN		
0.00	0.00	-0.21	1.15	NaN	NaN		
0.00	0.00	-0.23	1.20	NaN	NaN		
0.00	0.00	-0.23	1.25	NaN	NaN		
0.00	0.00	-0.25	1.31	NaN	NaN		
0.00	0.00	-0.26	1.36	NaN	NaN		
0.00	0.00	-0.26	1.41	NaN	NaN		
0.00	0.00	-0.28	1.47	NaN	NaN		
0.00	0.00	-0.29	1.52	Inf	NaN		
0.00	0.00	-0.30	1.57	Inf	NaN		
0.00	0.00	-0.31	1.63	Inf	NaN		
0.00	0.00	-0.32	1.68	Inf	NaN		
0.00	0.00	-0.33	1.73	Inf	NaN		
0.00	0.00	-0.33	1.78	Inf	NaN		
0.00	0.00	-0.35	1.84	Inf	NaN		
0.00	0.00	-0.35	1.84	Inf	NaN		
0.00	0.00	-0.36	1.89	Inf	NaN		
0.00	0.00	-0.37	1.94	Inf	NaN		
0.00	0.00	-0.38	2.00	Inf	NaN		
0.00	0.00	-0.39	2.05	Inf	NaN		
0.00	0.00	-0.40	2.10	Inf	NaN		
0.00	0.00	-0.41	2.16	Inf	NaN		
0.00	0.00	-0.42	2.21	Inf	NaN		
0.00	0.00	-0.43	2.26	Inf	NaN		
0.00	0.00	-0.44	2.32	Inf	NaN		
0.00	0.00	-0.45	2.37	Inf	NaN		
0.00	0.00	-0.46	2.42	Inf	NaN		
0.00	0.00	-0.47	2.48	Inf	NaN		
0.00	0.00	-0.48	2.53	Inf	NaN		
0.00	0.00	-0.49	2.58	Inf	NaN		
0.00	0.00	-0.50	2.63	Inf	NaN		
0.00	0.00	-0.50	2.63	Inf	NaN		
0.00	0.00	-0.51	2.69	Inf	NaN		
0.00	0.00	-0.52	2.74	Inf	NaN		
0.00	0.00	-0.53	2.80	Inf	NaN		
0.00	0.00	-0.54	2.85	Inf	NaN		
0.00	0.00	-0.55	2.91	Inf	NaN		
0.00	0.00	-0.56	2.96	Inf	NaN		
0.00	0.00	-0.57	3.01	Inf	NaN		
0.00	0.00	-0.58	3.07	Inf	NaN		
0.00	0.00	-0.59	3.12	Inf	NaN		
0.00	0.00	-0.60	3.17	Inf	NaN		
0.00	0.00	-0.61	3.23	Inf	NaN		
0.00	0.00	-0.62	3.28	Inf	NaN		
0.00	0.00	-0.63	3.33	Inf	NaN		
0.00	0.00	-0.64	3.39	Inf	NaN		
0.00	0.00	-0.64	3.39	Inf	NaN		
0.00	0.00	-0.65	3.44	Inf	NaN		
0.00	0.00	-0.66	3.49	Inf	NaN		
0.00	0.00	-0.67	3.55	Inf	NaN		
0.00	0.00	-0.68	3.60	Inf	NaN		
0.00	0.00	-0.69	3.65	Inf	NaN		
0.00	0.00	-0.70	3.71	Inf	NaN		
0.00	0.00	-0.71	3.76	Inf	NaN		
0.00	0.00	-0.72	3.81	Inf	NaN		
0.00	0.00	-0.73	3.87	Inf	NaN		
0.00	0.00	-0.74	3.92	Inf	NaN		
0.00	0.00	-0.75	3.97	Inf	NaN		
0.00	0.00	-0.76	4.02	Inf	NaN		
0.00	0.00	-0.78	4.08	Inf	NaN		
0.00	0.00	-0.78	4.13	Inf	NaN		
0.00	0.00	-0.79	4.18	Inf	NaN		
0.00	0.00	-0.81	4.24	Inf	NaN		
0.00	0.00	-0.81	4.24	Inf	NaN		
0.00	0.00	-0.81	4.29	Inf	NaN		
0.01	0.00	-0.82	4.34	Inf	NaN		
0.01	0.00	-0.83	4.40	Inf	NaN		
0.01	0.00	-0.85	4.45	Inf	NaN		
0.01	0.00	-0.86	4.50	Inf	NaN		
0.01	0.00	-0.86	4.55	Inf	NaN		
0.01	0.00	-0.88	4.61	Inf	NaN		
0.01	0.00	-0.89	4.66	Inf	NaN		
0.01	0.00	-0.90	4.72	Inf	NaN		
0.01	0.00	-0.91	4.77	Inf	NaN		
0.01	0.00	-0.92	4.82	Inf	NaN		
0.01	0.00	-0.93	4.88	Inf	NaN		
0.01	0.00	-0.94	4.93	Inf	NaN		
0.01	0.00	-0.95	4.98	Inf	NaN		
0.01	0.00	-0.96	5.04	Inf	NaN		
0.01	0.00	-0.97	5.09	Inf	NaN		
0.01	0.00	-0.97	5.09	Inf	NaN		
0.01	0.00	-0.98	5.14	Inf	NaN		
0.01	0.00	-0.99	5.19	Inf	NaN		
0.01	0.00	-1.00	5.25	Inf	NaN		
0.01	0.00	-1.01	5.30	Inf	NaN		
0.01	0.00	-1.02	5.36	Inf	NaN		
0.01	0.00	-1.03	5.41	Inf	NaN		
0.01	0.00	-1.04	5.46	Inf	NaN		
0.01	0.00	-1.05	5.51	Inf	NaN		
0.01	0.00	-1.06	5.57	Inf	NaN		
0.01	0.00	-1.07	5.62	Inf	NaN		
0.01	0.00	-1.08	5.67	Inf	NaN		
0.01	0.00	-1.09	5.73	Inf	NaN		
0.01	0.00	-1.10	5.78	Inf	NaN		
0.01	0.00	-1.11	5.83	Inf	NaN		
0.01	0.00	-1.12	5.89	Inf	NaN		
0.01	0.00	-1.12	5.89	Inf	NaN		
0.01	0.00	-1.13	5.94	Inf	NaN		
0.01	0.00	-1.14	5.99	Inf	NaN		
0.01	0.00	-1.15	6.05	Inf	NaN		
0.01	0.00	-1.16	6.10	Inf	NaN		
0.01	0.00	-1.17	6.15	Inf	NaN		
0.01	0.00	-1.18	6.21	Inf	NaN		
0.01	0.00	-1.19	6.26	Inf	NaN		
0.01	0.00	-1.20	6.31	Inf	NaN		
0.01	0.00	-1.21	6.37	Inf	NaN		
0.01	0.00	-1.22	6.42	Inf	NaN		
0.01	0.00	-1.23	6.47	Inf	NaN		
0.01	0.00	-1.24	6.53	Inf	NaN		
0.01	0.00	-1.25	6.58	Inf	NaN		
0.01	0.00	-1.26	6.63	Inf	NaN		
0.01	0.00	-1.27	6.69	Inf	NaN		
0.01	0.00	-1.27	6.69	Inf	NaN		
0.01	0.00	-1.28	6.74	Inf	NaN		
0.01	0.00	-1.29	6.79	Inf	NaN		
0.01	0.00	-1.30	6.85	Inf	NaN		
0.01	0.00	-1.31	6.90	Inf	NaN		
0.01	0.00	-1.32	6.95	Inf	NaN		
0.01	0.00	-1.33	7.01	Inf	NaN		
0.01	0.00	-1.34	7.06	Inf	NaN		
0.01	0.00	-1.36	7.11	Inf	NaN		
0.01	0.00	-1.37	7.17	Inf	NaN		
0.01	0.00	-1.38	7.22	Inf	NaN		
0.01	0.00	-1.38	7.27	Inf	NaN		
0.01	0.00	-1.39	7.32	Inf	NaN		
0.01	0.00	-1.41	7.38	Inf	NaN		
0.01	0.00	-1.41	7.43	Inf	NaN		
0.01	0.00	-1.42	7.48	Inf	NaN		
0.01	0.00	-1.44	7.54	Inf	NaN		
0.01	0.00	-1.44	7.54	Inf	NaN		
0.01	0.00	-1.45	7.59	Inf	NaN		
0.01	0.00	-1.46	7.64	Inf	NaN		
0.01	0.00	-1.47	7.70	Inf	NaN		
0.01	0.00	-1.48	7.75	Inf	NaN		
0.01	0.00	-1.49	7.80	Inf	NaN		
0.01	0.00	-1.49	7.85	Inf	NaN		
0.01	0.00	-1.51	7.91	Inf	NaN		
0.01	0.00	-1.52	7.96	Inf	NaN		
0.01	0.00	-1.53	8.01	Inf	NaN		
0.01	0.00	-1.54	8.07	Inf	NaN		
0.01	0.00	-1.55	8.12	Inf	NaN		
0.01	0.00	-1.56	8.17	Inf	NaN		
0.01	0.00	-1.57	8.23	Inf	NaN		
0.01	0.00	-1.58	8.28	Inf	NaN		
0.01	0.00	-1.59	8.33	Inf	NaN		
0.01	0.00	-1.60	8.38	Inf	NaN		
0.01	0.00	-1.60	8.38	Inf	NaN		
0.01	0.00	-1.61	8.44	Inf	NaN		
0.01	0.00	-1.62	8.49	Inf	NaN		
0.01	0.00	-1.63	8.55	Inf	NaN		
0.01	0.00	-1.64	8.60	Inf	NaN		
0.01	0.00	-1.65	8.65	Inf	NaN		
0.01	0.00	-1.66	8.71	Inf	NaN		
0.01	0.00	-1.67	8.76	Inf	NaN		
0.01	0.00	-1.68	8.81	Inf	NaN		
0.01	0.00	-1.69	8.87	Inf	NaN		
0.01	0.00	-1.70	8.92	Inf	NaN		
0.01	0.00	-1.71	8.97	Inf	NaN		
0.01	0.00	-1.72	9.02	Inf	NaN		
0.01	0.00	-1.73	9.08	Inf	NaN		
0.01	0.00	-1.74	9.13	Inf	NaN		
0.01	0.00	-1.75	9.19	Inf	NaN		
0.01	0.00	-1.76	9.24	Inf	NaN		
0.01	0.00	-1.76	9.24	Inf	NaN		
0.01	0.00	-1.77	9.29	Inf	NaN		
0.01	0.00	-1.78	9.34	Inf	NaN		
0.01	0.00	-1.79	9.40	Inf	NaN		
0.01	0.00	-1.80	9.45	Inf	NaN		
0.01	0.00	-1.81	9.50	Inf	NaN		
0.01	0.00	-1.82	9.56	Inf	NaN		
0.01	0.00	-1.83	9.61	Inf	NaN		
0.01	0.00	-1.84	9.66	Inf	NaN		
0.01	0.00	-1.85	9.72	Inf	NaN		
0.01	0.00	-1.86	9.77	Inf	NaN		
0.01	0.00	-1.87	9.82	Inf	NaN		
0.01	0.00	-1.88	9.88	Inf	NaN		
0.01	0.00	-1.89	9.93	Inf	NaN		
0.01	0.00	-1.90	9.98	Inf	NaN		
0.01	0.00	-1.91	10.04	Inf	NaN		
0.01	0.00	-1.91	10.04	Inf	NaN		
0.01	0.00	-1.92	10.09	Inf	NaN		
0.01	0.00	-1.93	10.14	Inf	NaN		
0.01	0.00	-1.94	10.20	Inf	NaN		
0.01	0.00	-1.95	10.25	Inf	NaN		
0.01	0.00	-1.96	10.31	Inf	NaN		
0.01	0.00	-1.98	10.36	Inf	NaN		
0.01	0.00	-1.98	10.41	Inf	NaN		
0.01	0.00	-2.00	10.47	Inf	NaN		
0.01	0.00	-2.01	10.52	Inf	NaN		
0.01	0.00	-2.01	10.57	Inf	NaN		
0.01	0.00	-2.03	10.63	Inf	NaN		
0.01	0.00	-2.04	10.68	Inf	NaN		
0.01	0.00	-2.05	10.73	Inf	NaN		
0.01	0.00	-2.06	10.79	Inf	NaN		
0.01	0.00	-2.07	10.84	Inf	NaN		
0.01	0.00	-2.07	10.84	Inf	NaN		
0.01	0.00	-2.08	10.89	Inf	NaN		
0.01	0.00	-2.08	10.94	Inf	NaN		
0.01	0.00	-2.10	11.00	Inf	NaN		
0.01	0.00	-2.11	11.05	Inf	NaN		
0.01	0.00	-2.12	11.10	Inf	NaN		
0.01	0.00	-2.13	11.16	Inf	NaN		
0.01	0.00	-2.14	11.21	Inf	NaN		
0.01	0.00	-2.15	11.26	Inf	NaN		
0.01	0.00	-2.16	11.32	Inf	NaN		
0.01	0.00	-2.17	11.37	Inf	NaN		
0.01	0.00	-2.18	11.42	Inf	NaN		
0.01	0.00	-2.19	11.48	Inf	NaN		
0.01	0.00	-2.20	11.53	Inf	NaN		
0.01	0.00	-2.21	11.58	Inf	NaN		
0.01	0.00	-2.22	11.64	Inf	NaN		
0.01	0.00	-2.22	11.64	Inf	NaN		
0.01	0.00	-2.23	11.69	Inf	NaN		
0.01	0.00	-2.24	11.74	Inf	NaN		
0.01	0.00	-2.25	11.80	Inf	NaN		
0.01	0.00	-2.26	11.85	Inf	NaN		
0.01	0.00	-2.27	11.90	Inf	NaN		
0.01	0.00	-2.28	11.96	Inf	NaN		
0.01	0.00	-2.29	12.01	Inf	NaN		
0.01	0.00	-2.30	12.06	Inf	NaN		
0.01	0.00	-2.31	12.11	Inf	NaN		
0.01	0.00	-2.32	12.17	Inf	NaN		
0.01	0.00	-2.33	12.22	Inf	NaN		
0.01	0.00	-2.34	12.28	Inf	NaN		
0.01	0.00	-2.35	12.33	Inf	NaN		
0.01	0.00	-2.36	12.38	Inf	NaN		
0.01	0.00	-2.37	12.44	Inf	NaN		
0.01	0.00	-2.37	12.44	Inf	NaN		
0.01	0.00	-2.38	12.49	Inf	NaN		
0.01	0.00	-2.39	12.54	Inf	NaN		
0.01	0.00	-2.40	12.60	Inf	NaN		
0.01	0.00	-2.41	12.65	Inf	NaN		
0.01	0.00	-2.42	12.70	Inf	NaN		
0.01	0.00	-2.43	12.76	Inf	NaN		
0.01	0.00	-2.44	12.81	Inf	NaN		
0.01	0.00	-2.45	12.86	Inf	NaN		
0.01	0.00	-2.46	12.91	Inf	NaN		
0.01	0.00	-2.47	12.97	Inf	NaN		
0.01	0.00	-2.48	13.02	Inf	NaN		
0.01	0.00	-2.49	13.07	Inf	NaN		
0.01	0.00	-2.50	13.13	Inf	NaN		
0.01	0.00	-2.51	13.18	Inf	NaN		
0.01	0.00	-2.52	13.23	Inf	NaN		
0.01	0.00	-2.52	13.23	Inf	NaN		
0.01	0.00	-2.53	13.29	Inf	NaN		
0.01	0.00	-2.54	13.34	Inf	NaN		
0.01	0.00	-2.56	13.40	Inf	NaN		
0.01	0.00	-2.56	13.45	Inf	NaN		
0.01	0.00	-2.57	13.50	Inf	NaN		
0.01	0.00	-2.59	13.56	Inf	NaN		
0.01	0.00	-2.60	13.61	Inf	NaN		
0.01	0.00	-2.61	13.66	Inf	NaN		
0.01	0.00	-2.62	13.72	Inf	NaN		
0.01	0.00	-2.63	13.77	Inf	NaN		
0.01	0.00	-2.64	13.82	Inf	NaN		
0.01	0.00	-2.65	13.87	Inf	NaN		
0.01	0.00	-2.66	13.93	Inf	NaN		
0.01	0.00	-2.67	13.98	Inf	NaN		
0.01	0.00	-2.68	14.03	Inf	NaN		
0.01	0.00	-2.69	14.09	Inf	NaN		
0.01	0.00	-2.69	14.09	Inf	NaN		
0.01	0.00	-2.70	14.14	Inf	NaN		
0.01	0.00	-2.71	14.19	Inf	NaN		
0.01	0.00	-2.72	14.25	Inf	NaN		
0.01	0.00	-2.73	14.30	Inf	NaN		
0.01	0.00	-2.74	14.35	Inf	NaN		
0.01	0.00	-2.75	14.41	Inf	NaN		
0.01	0.00	-2.76	14.46	Inf	NaN		
0.01	0.00	-2.77	14.51	Inf	NaN		
0.01	0.00	-2.78	14.57	Inf	NaN		
0.01	0.00	-2.79	14.62	Inf	NaN		
0.01	0.00	-2.80	14.67	Inf	NaN		
0.01	0.00	-2.81	14.73	Inf	NaN		
0.01	0.00	-2.82	14.78	Inf	NaN		
0.01	0.00	-2.83	14.83	Inf	NaN		
0.01	0.00	-2.84	14.88	Inf	NaN		
0.01	0.00	-2.85	14.94	Inf	NaN		
0.01	0.00	-2.85	14.94	Inf	NaN		
0.01	0.00	-2.86	14.99	Inf	NaN		
0.01	0.00	-2.87	15.04	Inf	NaN		
0.01	0.00	-2.88	15.09	Inf	NaN		
0.01	0.00	-2.89	15.15	Inf	NaN		
0.01	0.00	-2.90	15.20	Inf	NaN		
0.01	0.00	-2.91	15.26	Inf	NaN		
0.01	0.00	-2.92	15.31	Inf	NaN		
0.01	0.00	-2.93	15.36	Inf	NaN		
0.01	0.00	-2.94	15.41	Inf	NaN		
0.01	0.00	-2.95	15.47	Inf	NaN		
0.01	0.00	-2.96	15.52	Inf	NaN		
0.01	0.00	-2.97	15.57	Inf	NaN		
0.01	0.00	-2.98	15.63	Inf	NaN		
0.01	0.00	-2.99	15.68	Inf	NaN		
0.01	0.00	-3.00	15.73	Inf	NaN		
0.01	0.00	-3.01	15.79	Inf	NaN		
0.01	0.00	-3.01	15.79	Inf	NaN		
0.01	0.00	-3.02	15.84	Inf	NaN		
0.01	0.00	-3.03	15.89	Inf	NaN		
0.01	0.00	-3.04	15.95	Inf	NaN		
0.02	0.00	-3.05	16.00	Inf	NaN		
0.02	0.00	-3.06	16.05	Inf	NaN		
0.02	0.00	-3.07	16.11	Inf	NaN		
0.02	0.00	-3.08	16.16	Inf	NaN		
0.02	0.00	-3.09	16.22	Inf	NaN		
0.02	0.00	-3.11	16.27	Inf	NaN		
0.02	0.00	-3.11	16.32	Inf	NaN		
0.02	0.00	-3.13	16.38	Inf	NaN		
0.02	0.00	-3.13	16.43	Inf	NaN		
0.02	0.00	-3.14	16.48	Inf	NaN		
0.02	0.00	-3.16	16.54	Inf	NaN		
0.02	0.00	-3.16	16.54	Inf	NaN		
0.02	0.00	-3.16	16.59	Inf	NaN		
0.02	0.00	-3.17	16.64	Inf	NaN		
0.02	0.00	-3.19	16.70	Inf	NaN		
0.02	0.00	-3.20	16.75	Inf	NaN		
0.02	0.00	-3.21	16.80	Inf	NaN		
0.02	0.00	-3.21	16.85	Inf	NaN		
0.02	0.00	-3.23	16.91	Inf	NaN		
0.02	0.00	-3.23	16.96	Inf	NaN		
0.02	0.00	-3.25	17.02	Inf	NaN		
0.02	0.00	-3.26	17.07	Inf	NaN		
0.02	0.00	-3.27	17.12	Inf	NaN		
0.02	0.00	-3.28	17.17	Inf	NaN		
0.02	0.00	-3.29	17.23	Inf	NaN		
0.02	0.00	-3.30	17.28	Inf	NaN		
0.02	0.00	-3.31	17.34	Inf	NaN		
0.02	0.00	-3.32	17.39	Inf	NaN		
0.02	0.00	-3.32	17.39	Inf	NaN		
0.02	0.00	-3.33	17.44	Inf	NaN		
0.02	0.00	-3.34	17.50	Inf	NaN		
0.02	0.00	-3.35	17.55	Inf	NaN		
0.02	0.00	-3.36	17.60	Inf	NaN		
0.02	0.00	-3.37	17.66	Inf	NaN		
0.02	0.00	-3.38	17.71	Inf	NaN		
0.02	0.00	-3.39	17.76	Inf	NaN		
0.02	0.00	-3.40	17.82	Inf	NaN		
0.02	0.00	-3.41	17.87	Inf	NaN		
0.02	0.00	-3.42	17.92	Inf	NaN		
0.02	0.00	-3.43	17.97	Inf	NaN		
0.02	0.00	-3.44	18.03	Inf	NaN		
0.02	0.00	-3.45	18.08	Inf	NaN		
0.02	0.00	-3.46	18.14	Inf	NaN		
0.02	0.00	-3.46	18.14	Inf	NaN		
0.02	0.00	-3.47	18.19	Inf	NaN		
0.02	0.00	-3.48	18.24	Inf	NaN		
0.02	0.00	-3.49	18.29	Inf	NaN		
0.02	0.00	-3.50	18.35	Inf	NaN		
0.02	0.00	-3.51	18.40	Inf	NaN		
0.02	0.00	-3.52	18.46	Inf	NaN		
0.02	0.00	-3.53	18.51	Inf	NaN		
0.02	0.00	-3.54	18.56	Inf	NaN		
0.02	0.00	-3.55	18.62	Inf	NaN		
0.02	0.00	-3.56	18.67	Inf	NaN		
0.02	0.00	-3.57	18.72	Inf	NaN		
0.02	0.00	-3.58	18.78	Inf	NaN		
0.02	0.00	-3.59	18.83	Inf	NaN		
0.02	0.00	-3.60	18.88	Inf	NaN		
0.02	0.00	-3.61	18.94	Inf	NaN		
0.02	0.00	-3.61	18.94	Inf	NaN		
0.02	0.00	-3.62	18.99	Inf	NaN		
0.02	0.00	-3.63	19.04	Inf	NaN		
0.02	0.00	-3.64	19.10	Inf	NaN		
0.02	0.00	-3.65	19.15	Inf	NaN		
0.02	0.00	-3.66	19.20	Inf	NaN		
0.02	0.00	-3.67	19.26	Inf	NaN		
0.02	0.00	-3.68	19.31	Inf	NaN		
0.02	0.00	-3.69	19.36	Inf	NaN		
0.02	0.00	-3.71	19.42	Inf	NaN		
0.02	0.00	-3.71	19.47	Inf	NaN		
0.02	0.00	-3.73	19.52	Inf	NaN		
0.02	0.00	-3.73	19.57	Inf	NaN		
0.02	0.00	-3.75	19.63	Inf	NaN		
0.02	0.00	-3.76	19.68	Inf	NaN		
0.02	0.00	-3.76	19.73	Inf	NaN		
0.02	0.00	-3.77	19.78	Inf	NaN		
0.02	0.00	-3.77	19.78	Inf	NaN		
0.02	0.00	-3.79	19.84	Inf	NaN		
0.02	0.00	-3.80	19.89	Inf	NaN		
0.02	0.00	-3.80	19.94	Inf	NaN		
0.02	0.00	-3.82	20.00	Inf	NaN		
0.02	0.00	-3.83	20.05	Inf	NaN		
0.02	0.00	-3.83	20.10	Inf	NaN		
0.02	0.00	-3.85	20.16	Inf	NaN		
0.02	0.00	-3.86	20.21	Inf	NaN		
0.02	0.00	-3.87	20.26	Inf	NaN		
0.02	0.00	-3.88	20.32	Inf	NaN		
0.02	0.00	-3.89	20.37	Inf	NaN		
0.02	0.00	-3.90	20.42	Inf	NaN		
0.02	0.00	-3.91	20.48	Inf	NaN		
0.02	0.00	-3.92	20.53	Inf	NaN		
0.02	0.00	-3.93	20.58	Inf	NaN		
0.02	0.00	-3.93	20.58	Inf	NaN		
0.02	0.00	-3.94	20.64	Inf	NaN		
0.02	0.00	-3.95	20.69	Inf	NaN		
0.02	0.00	-3.96	20.74	Inf	NaN		
0.02	0.00	-3.97	20.80	Inf	NaN		
0.02	0.00	-3.98	20.85	Inf	NaN		
0.02	0.00	-3.99	20.90	Inf	NaN		
0.02	0.00	-4.00	20.96	Inf	NaN		
0.03	0.00	-4.01	21.01	Inf	NaN		
0.03	0.00	-4.02	21.06	Inf	NaN		
0.03	0.00	-4.03	21.12	Inf	NaN		
0.03	0.00	-4.04	21.17	Inf	NaN		
0.03	0.00	-4.05	21.22	Inf	NaN		
0.03	0.00	-4.06	21.28	Inf	NaN		
0.03	0.00	-4.07	21.33	Inf	NaN		
0.03	0.00	-4.08	21.39	Inf	NaN		
0.03	0.00	-4.08	21.39	Inf	NaN		
0.03	0.00	-4.09	21.44	Inf	NaN		
0.03	0.00	-4.10	21.49	Inf	NaN		
0.03	0.00	-4.11	21.54	Inf	NaN		
0.03	0.00	-4.12	21.60	Inf	NaN		
0.03	0.00	-4.13	21.65	Inf	NaN		
0.03	0.00	-4.14	21.70	Inf	NaN		
0.03	0.00	-4.15	21.76	Inf	NaN		
0.03	0.00	-4.16	21.81	Inf	NaN		
0.03	0.00	-4.17	21.86	Inf	NaN		
0.03	0.00	-4.18	21.92	Inf	NaN		
0.03	0.00	-4.19	21.97	Inf	NaN		
0.03	0.00	-4.20	22.02	Inf	NaN		
0.03	0.00	-4.21	22.08	Inf	NaN		
0.03	0.00	-4.22	22.13	Inf	NaN		
0.03	0.00	-4.23	22.18	Inf	NaN		
0.03	0.00	-4.24	22.24	Inf	NaN		
0.03	0.00	-4.24	22.24	Inf	NaN		
0.03	0.00	-4.25	22.29	Inf	NaN		
0.03	0.00	-4.26	22.34	Inf	NaN		
0.03	0.00	-4.27	22.39	Inf	NaN		
0.03	0.00	-4.28	22.45	Inf	NaN		
0.03	0.00	-4.29	22.50	Inf	NaN		
0.03	0.00	-4.31	22.56	Inf	NaN		
0.03	0.00	-4.31	22.61	Inf	NaN		
0.03	0.00	-4.32	22.66	Inf	NaN		
0.03	0.00	-4.33	22.72	Inf	NaN		
0.03	0.00	-4.35	22.77	Inf	NaN		
0.03	0.00	-4.36	22.82	Inf	NaN		
0.03	0.00	-4.37	22.88	Inf	NaN		
0.03	0.00	-4.38	22.93	Inf	NaN		
0.03	0.00	-4.39	22.98	Inf	NaN		
0.03	0.00	-4.40	23.03	Inf	NaN		
0.03	0.00	-4.40	23.03	Inf	NaN		
0.03	0.00	-4.41	23.09	Inf	NaN		
0.03	0.00	-4.42	23.14	Inf	NaN		
0.03	0.00	-4.43	23.20	Inf	NaN		
0.03	0.00	-4.44	23.25	Inf	NaN		
0.03	0.00	-4.45	23.30	Inf	NaN		
0.04	0.00	-4.46	23.36	Inf	NaN		
0.04	0.00	-4.47	23.41	Inf	NaN		
0.04	0.00	-4.48	23.47	Inf	NaN		
0.04	0.00	-4.49	23.52	Inf	NaN		
0.04	0.00	-4.50	23.57	Inf	NaN		
0.04	0.00	-4.51	23.63	Inf	NaN		
0.04	0.00	-4.52	23.68	Inf	NaN		
0.04	0.00	-4.53	23.73	Inf	NaN		
0.04	0.00	-4.54	23.79	Inf	NaN		
0.04	0.00	-4.54	23.79	Inf	NaN		
0.04	0.00	-4.55	23.84	Inf	NaN		
0.04	0.00	-4.56	23.89	Inf	NaN		
0.04	0.00	-4.57	23.95	Inf	NaN		
0.04	0.00	-4.58	24.00	Inf	NaN		
0.04	0.00	-4.59	24.05	Inf	NaN		
0.04	0.00	-4.60	24.10	Inf	NaN		
0.04	0.00	-4.61	24.16	Inf	NaN		
0.04	0.00	-4.62	24.21	Inf	NaN		
0.04	0.00	-4.63	24.26	Inf	NaN		
0.04	0.00	-4.64	24.32	Inf	NaN		
0.04	0.00	-4.65	24.37	Inf	NaN		
0.04	0.00	-4.66	24.42	Inf	NaN		
0.04	0.00	-4.67	24.48	Inf	NaN		
0.04	0.00	-4.68	24.53	Inf	NaN		
0.04	0.00	-4.69	24.58	Inf	NaN		
0.04	0.00	-4.70	24.64	Inf	NaN		
0.04	0.00	-4.70	24.64	Inf	NaN		
0.04	0.00	-4.71	24.69	Inf	NaN		
0.04	0.00	-4.72	24.74	Inf	NaN		
0.04	0.00	-4.73	24.80	Inf	NaN		
0.04	0.00	-4.74	24.85	Inf	NaN		
0.04	0.00	-4.75	24.90	Inf	NaN		
0.04	0.00	-4.76	24.96	Inf	NaN		
0.04	0.00	-4.77	25.01	Inf	NaN		
0.04	0.00	-4.78	25.06	Inf	NaN		
0.04	0.00	-4.79	25.12	Inf	NaN		
0.04	0.00	-4.80	25.17	Inf	NaN		
0.04	0.00	-4.81	25.22	Inf	NaN		
0.05	0.00	-4.83	25.28	Inf	NaN		
0.05	0.00	-4.83	25.33	Inf	NaN		
0.05	0.00	-4.85	25.39	Inf	NaN		
0.05	0.00	-4.85	25.39	Inf	NaN		
0.05	0.00	-4.86	25.44	Inf	NaN		
0.05	0.00	-4.87	25.49	Inf	NaN		
0.05	0.00	-4.88	25.55	Inf	NaN		
0.05	0.00	-4.89	25.60	Inf	NaN		
0.05	0.00	-4.90	25.65	Inf	NaN		
0.05	0.00	-4.91	25.71	Inf	NaN		
0.05	0.00	-4.92	25.76	Inf	NaN		
0.05	0.00	-4.93	25.81	Inf	NaN		
0.05	0.00	-4.94	25.87	Inf	NaN		
0.05	0.00	-4.95	25.92	Inf	NaN		
0.05	0.00	-4.96	25.97	Inf	NaN		
0.05	0.00	-4.97	26.03	Inf	NaN		
0.05	0.00	-4.98	26.08	Inf	NaN		
0.05	0.00	-4.99	26.13	Inf	NaN		
0.06	0.00	-5.00	26.19	Inf	NaN		
0.06	0.00	-5.00	26.19	Inf	NaN		
0.06	0.00	-5.01	26.24	Inf	NaN		
0.06	0.00	-5.02	26.29	Inf	NaN		
0.06	0.00	-5.03	26.35	Inf	NaN		
0.06	0.00	-5.04	26.40	Inf	NaN		
0.06	0.00	-5.05	26.45	Inf	NaN		
0.06	0.00	-5.06	26.50	Inf	NaN		
0.06	0.00	-5.07	26.56	Inf	NaN		
0.06	0.00	-5.08	26.61	Inf	NaN		
0.06	0.00	-5.09	26.67	Inf	NaN		
0.06	0.00	-5.10	26.72	Inf	NaN		
0.06	0.00	-5.11	26.77	Inf	NaN		
0.06	0.00	-5.12	26.83	Inf	NaN		
0.06	0.00	-5.13	26.88	Inf	NaN		
0.06	0.00	-5.14	26.93	Inf	NaN		
0.07	0.00	-5.15	26.98	Inf	NaN		
0.07	0.00	-5.16	27.04	Inf	NaN		
0.07	0.00	-5.16	27.04	Inf	NaN		
0.07	0.00	-5.17	27.09	Inf	NaN		
0.07	0.00	-5.18	27.14	Inf	NaN		
0.07	0.00	-5.19	27.20	Inf	NaN		
0.07	0.00	-5.20	27.25	Inf	NaN		
0.07	0.00	-5.21	27.30	Inf	NaN		
0.07	0.00	-5.22	27.36	Inf	NaN		
0.07	0.00	-5.23	27.41	Inf	NaN		
0.07	0.00	-5.24	27.46	Inf	NaN		
0.07	0.00	-5.25	27.52	Inf	NaN		
0.07	0.00	-5.26	27.57	Inf	NaN		
0.07	0.00	-5.27	27.62	Inf	NaN		
0.08	0.00	-5.28	27.68	Inf	NaN		
0.08	0.00	-5.29	27.73	Inf	NaN		
0.08	0.00	-5.30	27.78	Inf	NaN		
0.08	0.00	-5.30	27.78	Inf	NaN		
0.08	0.00	-5.31	27.84	Inf	NaN		
0.08	0.00	-5.32	27.89	Inf	NaN		
0.08	0.00	-5.33	27.94	Inf	NaN		
0.08	0.00	-5.35	28.00	Inf	NaN		
0.08	0.00	-5.35	28.05	Inf	NaN		
0.08	0.00	-5.36	28.10	Inf	NaN		
0.09	0.00	-5.38	28.16	Inf	NaN		
0.09	0.00	-5.38	28.21	Inf	NaN		
0.09	0.00	-5.39	28.26	Inf	NaN		
0.09	0.00	-5.41	28.32	Inf	NaN		
0.09	0.00	-5.42	28.37	Inf	NaN		
0.09	0.00	-5.42	28.42	Inf	NaN		
0.09	0.00	-5.44	28.48	Inf	NaN		
0.09	0.00	-5.45	28.53	Inf	NaN		
0.09	0.00	-5.46	28.58	Inf	NaN		
0.09	0.00	-5.47	28.64	Inf	NaN		
0.09	0.00	-5.47	28.64	Inf	NaN		
0.10	0.00	-5.48	28.69	Inf	NaN		
0.10	0.00	-5.49	28.74	Inf	NaN		
0.10	0.00	-5.50	28.80	Inf	NaN		
0.10	0.00	-5.51	28.85	Inf	NaN		
0.10	0.00	-5.52	28.90	Inf	NaN		
0.10	0.00	-5.53	28.96	Inf	NaN		
0.11	0.00	-5.54	29.01	Inf	NaN		
0.11	0.00	-5.55	29.07	Inf	NaN		
0.11	0.00	-5.56	29.12	Inf	NaN		
0.11	0.00	-5.57	29.17	Inf	NaN		
0.11	0.00	-5.58	29.23	Inf	NaN		
0.11	0.00	-5.59	29.28	Inf	NaN		
0.12	0.00	-5.60	29.33	Inf	NaN		
0.12	0.00	-5.61	29.39	Inf	NaN		
0.12	0.00	-5.62	29.44	Inf	NaN		
0.12	0.00	-5.62	29.44	Inf	NaN		
0.12	0.00	-5.63	29.49	Inf	NaN		
0.12	0.00	-5.64	29.55	Inf	NaN		
0.12	0.00	-5.65	29.60	Inf	NaN		
0.12	0.00	-5.66	29.65	Inf	NaN		
0.13	0.00	-5.67	29.71	Inf	NaN		
0.13	0.00	-5.68	29.76	Inf	NaN		
0.13	0.00	-5.69	29.81	Inf	NaN		
0.13	0.00	-5.70	29.87	Inf	NaN		
0.13	0.00	-5.71	29.92	Inf	NaN		
0.14	0.00	-5.72	29.97	Inf	NaN		
0.14	0.00	-5.73	30.03	Inf	NaN		
0.14	0.00	-5.74	30.08	Inf	NaN		
0.14	0.00	-5.75	30.14	Inf	NaN		
0.14	0.00	-5.75	30.14	Inf	NaN		
0.14	0.00	-5.76	30.19	Inf	NaN		
0.15	0.00	-5.77	30.24	Inf	NaN		
0.15	0.00	-5.78	30.29	Inf	NaN		
0.15	0.00	-5.79	30.35	Inf	NaN		
0.15	0.00	-5.80	30.40	Inf	NaN		
0.15	0.00	-5.81	30.45	Inf	NaN		
0.16	0.00	-5.82	30.51	Inf	NaN		
0.16	0.00	-5.83	30.56	Inf	NaN		
0.16	0.00	-5.85	30.62	Inf	NaN		
0.17	0.00	-5.86	30.67	Inf	NaN		
0.17	0.00	-5.86	30.72	Inf	NaN		
0.17	0.00	-5.87	30.77	Inf	NaN		
0.17	0.00	-5.89	30.83	Inf	NaN		
0.18	0.00	-5.90	30.88	Inf	NaN		
0.18	0.00	-5.91	30.94	Inf	NaN		
0.18	0.00	-5.91	30.94	Inf	NaN		
0.18	0.00	-5.92	30.99	Inf	NaN		
0.18	0.00	-5.93	31.04	Inf	NaN		
0.18	0.00	-5.94	31.10	Inf	NaN		
0.18	0.00	-5.95	31.15	Inf	NaN		
0.19	0.00	-5.96	31.20	Inf	NaN		
0.19	0.00	-5.97	31.25	Inf	NaN		
0.19	0.00	-5.98	31.31	Inf	NaN		
0.19	0.00	-5.99	31.36	Inf	NaN		
0.20	0.00	-6.00	31.41	Inf	NaN		
0.20	0.00	-6.01	31.47	Inf	NaN		
0.20	0.00	-6.02	31.52	Inf	NaN		
0.20	0.00	-6.03	31.57	Inf	NaN		
0.20	0.00	-6.04	31.63	Inf	NaN		
0.20	0.00	-6.05	31.68	Inf	NaN		
0.20	0.00	-6.06	31.73	Inf	NaN		
0.21	0.00	-6.07	31.79	Inf	NaN		
0.21	0.00	-6.07	31.79	Inf	NaN		
0.21	0.00	-6.08	31.84	Inf	NaN		
0.21	0.00	-6.09	31.89	Inf	NaN		
0.22	0.00	-6.10	31.95	Inf	NaN		
0.22	0.00	-6.11	32.00	Inf	NaN		
0.22	0.00	-6.12	32.05	Inf	NaN		
0.23	0.00	-6.13	32.11	Inf	NaN		
0.23	0.00	-6.14	32.16	Inf	NaN		
0.23	0.00	-6.15	32.21	Inf	NaN		
0.23	0.00	-6.16	32.27	Inf	NaN		
0.24	0.00	-6.17	32.32	Inf	NaN		
0.24	0.00	-6.18	32.37	Inf	NaN		
0.24	0.00	-6.19	32.43	Inf	NaN		
0.24	0.00	-6.20	32.48	Inf	NaN		
0.24	0.00	-6.21	32.53	Inf	NaN		
0.24	0.00	-6.22	32.59	Inf	NaN		
0.24	0.00	-6.22	32.59	Inf	NaN		
0.25	0.00	-6.23	32.64	Inf	NaN		
0.25	0.00	-6.24	32.69	Inf	NaN		
0.25	0.00	-6.25	32.74	Inf	NaN		
0.25	0.00	-6.26	32.80	Inf	NaN		
0.25	0.00	-6.27	32.85	Inf	NaN		
0.25	0.00	-6.28	32.90	Inf	NaN		
0.25	0.00	-6.29	32.96	Inf	NaN		
0.25	0.00	-6.30	33.01	Inf	NaN		
0.25	0.00	-6.31	33.07	Inf	NaN		
0.26	0.00	-6.32	33.12	Inf	NaN		
0.26	0.00	-6.33	33.17	Inf	NaN		
0.27	0.00	-6.34	33.23	Inf	NaN		
0.27	0.00	-6.35	33.28	Inf	NaN		
0.27	0.00	-6.36	33.33	Inf	NaN		
0.28	0.00	-6.37	33.39	Inf	NaN		
0.28	0.00	-6.37	33.39	Inf	NaN		
0.28	0.00	-6.38	33.44	Inf	NaN		
0.28	0.00	-6.39	33.49	Inf	NaN		
0.28	0.00	-6.41	33.55	Inf	NaN		
0.28	0.00	-6.41	33.60	Inf	NaN		
0.28	0.00	-6.42	33.65	Inf	NaN		
0.27	0.00	-6.44	33.71	Inf	NaN		
0.24	0.00	-6.45	33.76	Inf	NaN		
0.24	0.00	-6.45	33.81	Inf	NaN		
0.24	0.00	-6.46	33.86	Inf	NaN		
0.24	0.00	-6.48	33.92	Inf	NaN		
0.22	0.00	-6.48	33.97	Inf	NaN		
0.18	0.00	-6.50	34.03	Inf	NaN		
0.17	0.00	-6.51	34.08	Inf	NaN		
0.18	0.00	-6.52	34.13	Inf	NaN		
0.18	0.00	-6.53	34.18	Inf	NaN		
0.18	0.00	-6.53	34.18	Inf	NaN		
0.18	0.00	-6.54	34.24	Inf	NaN		
0.19	0.00	-6.55	34.29	Inf	NaN		
0.20	0.00	-6.56	34.34	Inf	NaN		
0.20	0.00	-6.57	34.40	Inf	NaN		
0.20	0.00	-6.58	34.45	Inf	NaN		
0.21	0.00	-6.59	34.50	Inf	NaN		
0.21	0.00	-6.60	34.56	Inf	NaN		
0.22	0.00	-6.61	34.61	Inf	NaN		
0.22	0.00	-6.62	34.66	Inf	NaN		
0.23	0.00	-6.63	34.72	Inf	NaN		
0.23	0.00	-6.64	34.77	Inf	NaN		
0.23	0.00	-6.65	34.82	Inf	NaN		
0.24	0.00	-6.66	34.88	Inf	NaN		
0.24	0.00	-6.67	34.93	Inf	NaN		
0.24	0.00	-6.68	34.98	Inf	NaN		
0.24	0.00	-6.68	34.98	Inf	NaN		
0.25	0.00	-6.69	35.04	Inf	NaN		
0.25	0.00	-6.70	35.09	Inf	NaN		
0.26	0.00	-6.71	35.14	Inf	NaN		
0.26	0.00	-6.72	35.20	Inf	NaN		
0.26	0.00	-6.73	35.25	Inf	NaN		
0.26	0.00	-6.74	35.31	Inf	NaN		
0.27	0.00	-6.75	35.36	Inf	NaN		
0.27	0.00	-6.76	35.41	Inf	NaN		
0.27	0.00	-6.77	35.47	Inf	NaN		
0.28	0.00	-6.78	35.52	Inf	NaN		
0.28	0.00	-6.79	35.57	Inf	NaN		
0.29	0.00	-6.80	35.63	Inf	NaN		
0.29	0.00	-6.81	35.68	Inf	NaN		
0.30	0.00	-6.82	35.73	Inf	NaN		
0.30	0.00	-6.82	35.73	Inf	NaN		
0.30	0.00	-6.83	35.79	Inf	NaN		
0.30	0.00	-6.84	35.84	Inf	NaN		
0.30	0.00	-6.85	35.90	Inf	NaN		
0.30	0.00	-6.86	35.95	Inf	NaN		
0.30	0.00	-6.87	36.00	Inf	NaN		
0.30	0.00	-6.88	36.06	Inf	NaN		
0.30	0.00	-6.89	36.11	Inf	NaN		
0.30	0.00	-6.90	36.16	Inf	NaN		
0.30	0.00	-6.91	36.22	Inf	NaN		
0.30	0.00	-6.93	36.27	Inf	NaN		
0.29	0.00	-6.93	36.32	Inf	NaN		
0.28	0.00	-6.95	36.38	Inf	NaN		
0.27	0.00	-6.96	36.43	Inf	NaN		
0.26	0.00	-6.96	36.48	Inf	NaN		
0.26	0.00	-6.96	36.48	Inf	NaN		
0.23	0.00	-6.98	36.54	Inf	NaN		
0.23	0.00	-6.98	36.59	Inf	NaN		
0.23	0.00	-7.00	36.64	Inf	NaN		
0.23	0.00	-7.01	36.70	Inf	NaN		
0.23	0.00	-7.02	36.75	Inf	NaN		
0.23	0.00	-7.03	36.81	Inf	NaN		
0.23	0.00	-7.04	36.86	Inf	NaN		
0.23	0.00	-7.05	36.91	Inf	NaN		
0.23	0.00	-7.06	36.97	Inf	NaN		
0.23	0.00	-7.07	37.02	Inf	NaN		
0.23	0.00	-7.08	37.07	Inf	NaN		
0.23	0.00	-7.09	37.13	Inf	NaN		
0.24	0.00	-7.10	37.18	Inf	NaN		
0.24	0.00	-7.11	37.23	Inf	NaN		
0.24	0.00	-7.12	37.29	Inf	NaN		
0.24	0.00	-7.13	37.34	Inf	NaN		
0.24	0.00	-7.13	37.34	Inf	NaN		
0.24	0.00	-7.14	37.39	Inf	NaN		
0.24	0.00	-7.15	37.44	Inf	NaN		
0.24	0.00	-7.16	37.50	Inf	NaN		
0.25	0.00	-7.17	37.55	Inf	NaN		
0.25	0.00	-7.18	37.60	Inf	NaN		
0.25	0.00	-7.19	37.66	Inf	NaN		
0.25	0.00	-7.20	37.71	Inf	NaN		
0.25	0.00	-7.21	37.76	Inf	NaN		
0.24	0.00	-7.22	37.82	Inf	NaN		
0.24	0.00	-7.23	37.87	Inf	NaN		
0.24	0.00	-7.24	37.92	Inf	NaN		
0.25	0.00	-7.25	37.98	Inf	NaN		
0.25	0.00	-7.26	38.03	Inf	NaN		
0.25	0.00	-7.27	38.08	Inf	NaN		
0.25	0.00	-7.28	38.13	Inf	NaN		
0.25	0.00	-7.28	38.13	Inf	NaN		
0.25	0.00	-7.29	38.19	Inf	NaN		
0.25	0.00	-7.30	38.24	Inf	NaN		
0.26	0.00	-7.31	38.30	Inf	NaN		
0.26	0.00	-7.32	38.35	Inf	NaN		
0.26	0.00	-7.33	38.40	Inf	NaN		
0.27	0.00	-7.34	38.46	Inf	NaN		
0.27	0.00	-7.35	38.51	Inf	NaN		
0.27	0.00	-7.36	38.56	Inf	NaN		
0.28	0.00	-7.37	38.62	Inf	NaN		
0.28	0.00	-7.38	38.67	Inf	NaN		
0.29	0.00	-7.39	38.72	Inf	NaN		
0.29	0.00	-7.40	38.78	Inf	NaN		
0.29	0.00	-7.41	38.83	Inf	NaN		
0.29	0.00	-7.42	38.88	Inf	NaN		
0.30	0.00	-7.43	38.94	Inf	NaN		
0.30	0.00	-7.43	38.94	Inf	NaN		
0.30	0.00	-7.44	38.99	Inf	NaN		
0.30	0.00	-7.45	39.04	Inf	NaN		
0.30	0.00	-7.46	39.10	Inf	NaN		
0.31	0.00	-7.48	39.15	Inf	NaN		
0.31	0.00	-7.48	39.20	Inf	NaN		
0.31	0.00	-7.50	39.26	Inf	NaN		
0.31	0.00	-7.51	39.31	Inf	NaN		
0.31	0.00	-7.51	39.36	Inf	NaN		
0.31	0.00	-7.53	39.41	Inf	NaN		
0.31	0.00	-7.54	39.47	Inf	NaN		
0.32	0.00	-7.55	39.52	Inf	NaN		
0.32	0.00	-7.55	39.57	Inf	NaN		
0.32	0.00	-7.57	39.63	Inf	NaN		
0.32	0.00	-7.58	39.68	Inf	NaN		
0.32	0.00	-7.58	39.73	Inf	NaN		
0.32	0.00	-7.58	39.73	Inf	NaN		
0.33	0.00	-7.60	39.79	Inf	NaN		
0.31	0.00	-7.61	39.84	Inf	NaN		
0.30	0.00	-7.62	39.90	Inf	NaN		
0.30	0.00	-7.63	39.95	Inf	NaN		
0.29	0.00	-7.64	40.00	Inf	NaN		
0.29	0.00	-7.65	40.06	Inf	NaN		
0.28	0.00	-7.66	40.11	Inf	NaN		
0.27	0.00	-7.67	40.17	Inf	NaN		
0.25	0.00	-7.68	40.22	Inf	NaN		
0.25	0.00	-7.69	40.27	Inf	NaN		
0.24	0.00	-7.70	40.32	Inf	NaN		
0.24	0.00	-7.71	40.38	Inf	NaN		
0.24	0.00	-7.72	40.43	Inf	NaN		
0.24	0.00	-7.73	40.48	Inf	NaN		
0.23	0.00	-7.74	40.54	Inf	NaN		
0.23	0.00	-7.74	40.54	Inf	NaN		
0.23	0.00	-7.75	40.59	Inf	NaN		
0.23	0.00	-7.76	40.64	Inf	NaN		
0.23	0.00	-7.77	40.70	Inf	NaN		
0.23	0.00	-7.78	40.75	Inf	NaN		
0.23	0.00	-7.79	40.81	Inf	NaN		
0.23	0.00	-7.80	40.86	Inf	NaN		
0.24	0.00	-7.81	40.91	Inf	NaN		
0.24	0.00	-7.82	40.96	Inf	NaN		
0.24	0.00	-7.83	41.02	Inf	NaN		
0.24	0.00	-7.84	41.07	Inf	NaN		
0.24	0.00	-7.85	41.12	Inf	NaN		
0.24	0.00	-7.86	41.18	Inf	NaN		
0.24	0.00	-7.87	41.23	Inf	NaN		
0.24	0.00	-7.88	41.28	Inf	NaN		
0.24	0.00	-7.89	41.34	Inf	NaN		
0.24	0.00	-7.89	41.34	Inf	NaN		
0.24	0.00	-7.90	41.39	Inf	NaN		
0.24	0.00	-7.91	41.44	Inf	NaN		
0.24	0.00	-7.92	41.50	Inf	NaN		
0.25	0.00	-7.93	41.55	Inf	NaN		
0.25	0.00	-7.94	41.60	Inf	NaN		
0.25	0.00	-7.95	41.66	Inf	NaN		
0.25	0.00	-7.96	41.71	Inf	NaN		
0.25	0.00	-7.96	41.71	Inf	NaN		
0.25	0.00	-7.97	41.76	Inf	NaN		
0.25	0.00	-7.98	41.82	Inf	NaN		
0.26	0.00	-8.00	41.90	Inf	NaN		
0.26	0.00	-8.01	41.96	Inf	NaN		
0.26	0.00	-8.02	42.01	Inf	NaN		
0.26	0.00	-8.03	42.06	Inf	NaN		
0.26	0.00	-8.04	42.12	Inf	NaN		
0.26	0.00	-8.05	42.17	Inf	NaN		
0.26	0.00	-8.06	42.22	Inf	NaN		
0.26	0.00	-8.07	42.28	Inf	NaN		
0.26	0.00	-8.08	42.33	Inf	NaN		
0.27	0.00	-8.09	42.38	Inf	NaN		
0.27	0.00	-8.10	42.44	Inf	NaN		
0.27	0.00	-8.10	42.44	Inf	NaN		
0.27	0.00	-8.11	42.49	Inf	NaN		
0.27	0.00	-8.12	42.54	Inf	NaN		
0.27	0.00	-8.13	42.60	Inf	NaN		
0.27	0.00	-8.14	42.65	Inf	NaN		
0.27	0.00	-8.15	42.70	Inf	NaN		
0.28	0.00	-8.16	42.76	Inf	NaN		
0.28	0.00	-8.17	42.81	Inf	NaN		
0.29	0.00	-8.18	42.86	Inf	NaN		
0.29	0.00	-8.20	42.92	Inf	NaN		
0.29	0.00	-8.20	42.97	Inf	NaN		
0.29	0.00	-8.22	43.03	Inf	NaN		
0.30	0.00	-8.23	43.08	Inf	NaN		
0.30	0.00	-8.23	43.13	Inf	NaN		
0.30	0.00	-8.23	43.13	Inf	NaN		
0.30	0.00	-8.25	43.19	Inf	NaN		
0.30	0.00	-8.26	43.24	Inf	NaN		
0.31	0.00	-8.27	43.29	Inf	NaN		
0.31	0.00	-8.28	43.35	Inf	NaN		
0.31	0.00	-8.29	43.40	Inf	NaN		
0.31	0.00	-8.30	43.45	Inf	NaN		
0.31	0.00	-8.31	43.51	Inf	NaN		
0.31	0.00	-8.32	43.56	Inf	NaN		
0.31	0.00	-8.33	43.61	Inf	NaN		
0.31	0.00	-8.34	43.67	Inf	NaN		
0.32	0.00	-8.35	43.72	Inf	NaN		
0.32	0.00	-8.36	43.77	Inf	NaN		
0.32	0.00	-8.37	43.83	Inf	NaN		
0.32	0.00	-8.38	43.88	Inf	NaN		
0.32	0.00	-8.39	43.93	Inf	NaN		
0.32	0.00	-8.40	43.99	Inf	NaN		
0.32	0.00	-8.40	43.99	Inf	NaN		
0.30	0.00	-8.41	44.04	Inf	NaN		
0.30	0.00	-8.42	44.09	Inf	NaN		
0.30	0.00	-8.43	44.15	Inf	NaN		
0.30	0.00	-8.44	44.20	Inf	NaN		
0.31	0.00	-8.45	44.25	Inf	NaN		
0.30	0.00	-8.46	44.31	Inf	NaN		
0.28	0.00	-8.47	44.36	Inf	NaN		
0.28	0.00	-8.48	44.41	Inf	NaN		
0.28	0.00	-8.49	44.47	Inf	NaN		
0.29	0.00	-8.50	44.52	Inf	NaN		
0.29	0.00	-8.51	44.57	Inf	NaN		
0.29	0.00	-8.52	44.63	Inf	NaN		
0.29	0.00	-8.53	44.68	Inf	NaN		
0.30	0.00	-8.54	44.73	Inf	NaN		
0.30	0.00	-8.55	44.78	Inf	NaN		
0.30	0.00	-8.56	44.84	Inf	NaN		
0.30	0.00	-8.56	44.84	Inf	NaN		
0.30	0.00	-8.57	44.89	Inf	NaN		
0.29	0.00	-8.58	44.94	Inf	NaN		
0.29	0.00	-8.59	45.00	Inf	NaN		
0.29	0.00	-8.60	45.05	Inf	NaN		
0.28	0.00	-8.61	45.10	Inf	NaN		
0.28	0.00	-8.62	45.16	Inf	NaN		
0.28	0.00	-8.63	45.21	Inf	NaN		
0.28	0.00	-8.64	45.26	Inf	NaN		
0.28	0.00	-8.65	45.32	Inf	NaN		
0.27	0.00	-8.66	45.37	Inf	NaN		
0.27	0.00	-8.67	45.42	Inf	NaN		
0.26	0.00	-8.68	45.48	Inf	NaN		
0.26	0.00	-8.69	45.53	Inf	NaN		
0.25	0.00	-8.70	45.58	Inf	NaN		
0.22	0.00	-8.71	45.64	Inf	NaN		
0.22	0.00	-8.71	45.64	Inf	NaN		
0.22	0.00	-8.72	45.69	Inf	NaN		
0.22	0.00	-8.73	45.74	Inf	NaN		
0.22	0.00	-8.75	45.80	Inf	NaN		
0.21	0.00	-8.75	45.85	Inf	NaN		
0.20	0.00	-8.76	45.90	Inf	NaN		
0.19	0.00	-8.78	45.96	Inf	NaN		
0.19	0.00	-8.78	46.01	Inf	NaN		
0.19	0.00	-8.80	46.06	Inf	NaN		
0.18	0.00	-8.81	46.12	Inf	NaN		
0.18	0.00	-8.82	46.17	Inf	NaN		
0.18	0.00	-8.83	46.22	Inf	NaN		
0.18	0.00	-8.84	46.28	Inf	NaN		
0.18	0.00	-8.85	46.33	Inf	NaN		
0.18	0.00	-8.86	46.38	Inf	NaN		
0.18	0.00	-8.87	46.44	Inf	NaN		
0.18	0.00	-8.87	46.44	Inf	NaN		
0.18	0.00	-8.88	46.49	Inf	NaN		
0.18	0.00	-8.89	46.54	Inf	NaN		
0.18	0.00	-8.90	46.60	Inf	NaN		
0.17	0.00	-8.91	46.65	Inf	NaN		
0.17	0.00	-8.92	46.71	Inf	NaN		
0.17	0.00	-8.93	46.76	Inf	NaN		
0.17	0.00	-8.94	46.81	Inf	NaN		
0.17	0.00	-8.95	46.86	Inf	NaN		
0.17	0.00	-8.96	46.92	Inf	NaN		
0.17	0.00	-8.97	46.97	Inf	NaN		
0.17	0.00	-8.98	47.02	Inf	NaN		
0.17	0.00	-8.99	47.08	Inf	NaN		
0.17	0.00	-9.00	47.13	Inf	NaN		
0.17	0.00	-9.01	47.18	Inf	NaN		
0.17	0.00	-9.01	47.18	Inf	NaN		
0.18	0.00	-9.02	47.24	Inf	NaN		
0.18	0.00	-9.03	47.29	Inf	NaN		
0.18	0.00	-9.04	47.35	Inf	NaN		
0.18	0.00	-9.05	47.40	Inf	NaN		
0.18	0.00	-9.06	47.45	Inf	NaN		
0.18	0.00	-9.07	47.50	Inf	NaN		
0.18	0.00	-9.08	47.56	Inf	NaN		
0.18	0.00	-9.09	47.61	Inf	NaN		
0.18	0.00	-9.10	47.66	Inf	NaN		
0.18	0.00	-9.11	47.71	Inf	NaN		
0.18	0.00	-9.12	47.77	Inf	NaN		
0.18	0.00	-9.13	47.82	Inf	NaN		
0.17	0.00	-9.14	47.87	Inf	NaN		
0.15	0.00	-9.15	47.93	Inf	NaN		
0.15	0.00	-9.16	47.98	Inf	NaN		
0.15	0.00	-9.17	48.03	Inf	NaN		
0.14	0.00	-9.18	48.09	Inf	NaN		
0.14	0.00	-9.18	48.09	Inf	NaN		
0.14	0.00	-9.19	48.14	Inf	NaN		
0.14	0.00	-9.20	48.19	Inf	NaN		
0.14	0.00	-9.21	48.25	Inf	NaN		
0.14	0.00	-9.22	48.30	Inf	NaN		
0.13	0.00	-9.23	48.35	Inf	NaN		
0.14	0.00	-9.24	48.41	Inf	NaN		
0.14	0.00	-9.25	48.46	Inf	NaN		
0.14	0.00	-9.26	48.51	Inf	NaN		
0.14	0.00	-9.27	48.56	Inf	NaN		
0.12	0.00	-9.28	48.62	Inf	NaN		
0.12	0.00	-9.29	48.67	Inf	NaN		
0.11	0.00	-9.30	48.73	Inf	NaN		
0.11	0.00	-9.31	48.78	Inf	NaN		
0.11	0.00	-9.33	48.84	Inf	NaN		
0.11	0.00	-9.33	48.84	Inf	NaN		
0.11	0.00	-9.33	48.89	Inf	NaN		
0.11	0.00	-9.35	48.94	Inf	NaN		
0.11	0.00	-9.36	49.00	Inf	NaN		
0.11	0.00	-9.37	49.05	Inf	NaN		
0.11	0.00	-9.38	49.10	Inf	NaN		
0.11	0.00	-9.39	49.16	Inf	NaN		
0.12	0.00	-9.40	49.21	Inf	NaN		
0.12	0.00	-9.41	49.26	Inf	NaN		
0.12	0.00	-9.42	49.32	Inf	NaN		
0.12	0.00	-9.43	49.37	Inf	NaN		
0.12	0.00	-9.44	49.43	Inf	NaN		
0.12	0.00	-9.45	49.48	Inf	NaN		
0.12	0.00	-9.46	49.53	Inf	NaN		
0.12	0.00	-9.47	49.59	Inf	NaN		
0.12	0.00	-9.47	49.59	Inf	NaN		
0.12	0.00	-9.48	49.64	Inf	NaN		
0.12	0.00	-9.49	49.69	Inf	NaN		
0.12	0.00	-9.50	49.75	Inf	NaN		
0.10	0.00	-9.51	49.80	Inf	NaN		
0.06	0.00	-9.52	49.85	Inf	NaN		
0.05	0.00	-9.53	49.91	Inf	NaN		
0.05	0.00	-9.54	49.96	Inf	NaN		
0.05	0.00	-9.55	50.01	Inf	NaN		
0.05	0.00	-9.56	50.06	Inf	NaN		
0.05	0.00	-9.57	50.12	Inf	NaN		
0.05	0.00	-9.58	50.17	Inf	NaN		
0.05	0.00	-9.59	50.22	Inf	NaN		
0.05	0.00	-9.60	50.28	Inf	NaN		
0.05	0.00	-9.61	50.33	Inf	NaN		
0.05	0.00	-9.61	50.33	Inf	NaN		
0.05	0.00	-9.62	50.39	Inf	NaN		
0.05	0.00	-9.63	50.44	Inf	NaN		
0.04	0.00	-9.64	50.49	Inf	NaN		
0.04	0.00	-9.65	50.55	Inf	NaN		
0.04	0.00	-9.66	50.60	Inf	NaN		
0.04	0.00	-9.67	50.65	Inf	NaN		
0.04	0.00	-9.68	50.71	Inf	NaN		
0.04	0.00	-9.69	50.76	Inf	NaN		
0.04	0.00	-9.70	50.82	Inf	NaN		
0.04	0.00	-9.71	50.87	Inf	NaN		
0.04	0.00	-9.72	50.92	Inf	NaN		
0.04	0.00	-9.73	50.97	Inf	NaN		
0.04	0.00	-9.74	51.03	Inf	NaN		
0.04	0.00	-9.75	51.08	Inf	NaN		
0.04	0.00	-9.75	51.08	Inf	NaN		
0.04	0.00	-9.77	51.14	Inf	NaN		
0.04	0.00	-9.78	51.19	Inf	NaN		
0.04	0.00	-9.78	51.24	Inf	NaN		
0.04	0.00	-9.80	51.30	Inf	NaN		
0.04	0.00	-9.81	51.35	Inf	NaN		
0.04	0.00	-9.82	51.41	Inf	NaN		
0.04	0.00	-9.83	51.46	Inf	NaN		
0.04	0.00	-9.84	51.51	Inf	NaN		
0.04	0.00	-9.85	51.57	Inf	NaN		
0.04	0.00	-9.86	51.62	Inf	NaN		
0.04	0.00	-9.87	51.67	Inf	NaN		
0.04	0.00	-9.88	51.73	Inf	NaN		
0.04	0.00	-9.89	51.78	Inf	NaN		
0.04	0.00	-9.90	51.83	Inf	NaN		
0.04	0.00	-9.91	51.89	Inf	NaN		
0.04	0.00	-9.91	51.89	Inf	NaN		
0.04	0.00	-9.92	51.94	Inf	NaN		
0.04	0.00	-9.93	51.99	Inf	NaN		
0.04	0.00	-9.94	52.05	Inf	NaN		
0.04	0.00	-9.95	52.10	Inf	NaN		
0.04	0.00	-9.96	52.15	Inf	NaN		
0.04	0.00	-9.97	52.21	Inf	NaN		
0.04	0.00	-9.98	52.26	Inf	NaN		
0.04	0.00	-9.99	52.31	Inf	NaN		
0.04	0.00	-10.00	52.37	Inf	NaN		
0.04	0.00	-10.01	52.42	Inf	NaN		
0.04	0.00	-10.02	52.47	Inf	NaN		
0.04	0.00	-10.03	52.53	Inf	NaN		
0.04	0.00	-10.04	52.58	Inf	NaN		
0.04	0.00	-10.05	52.63	Inf	NaN		
0.04	0.00	-10.06	52.69	Inf	NaN		
0.04	0.00	-10.06	52.69	Inf	NaN		
0.04	0.00	-10.07	52.74	Inf	NaN		
0.04	0.00	-10.08	52.79	Inf	NaN		
0.04	0.00	-10.09	52.85	Inf	NaN		
0.04	0.00	-10.10	52.90	Inf	NaN		
0.04	0.00	-10.11	52.96	Inf	NaN		
0.04	0.00	-10.12	53.01	Inf	NaN		
0.04	0.00	-10.13	53.06	Inf	NaN		
0.04	0.00	-10.14	53.12	Inf	NaN		
