# Supplementary material for: Enhancing Electrospinnability of Chitosan Membranes in Low-Humidity Environments by Sodium Chloride Addition
Source: Mar Drugs. 2024 Sep 27;22(10):443. doi: 10.3390/md22100443 (PMC11509170; doi:10.3390/md22100443)
Supplement: Supplementary file 1 [file marinedrugs-22-00443-s001.zip › Tear strength/SCM-1.txt]

Batch No.:
Sample No:6
Test Date:2023-10-17
Tester:admin
Type:
Temperature(¡æ):
Humidity(%):
Width(mm):
OriginalLength(mm):
Elongation(mm):0.00
ElongationRatio(%):0.00
MaxForce(N):0.32

=====================ÊÔÑéÊý¾Ý==================

ÊÔÑéÁ¦	±äÐÎ	Î»ÒÆ	Ê±¼ä	Ó¦Á¦	Ó¦±ä		
0.00	0.00	0.00	0.00	NaN	NaN		
0.00	0.00	-0.01	0.10	NaN	NaN		
0.00	0.00	-0.01	0.10	NaN	NaN		
0.00	0.00	-0.02	0.15	NaN	NaN		
0.00	0.00	-0.04	0.25	NaN	NaN		
0.00	0.00	-0.05	0.31	NaN	NaN		
0.00	0.00	-0.06	0.36	NaN	NaN		
0.00	0.00	-0.07	0.41	NaN	NaN		
0.00	0.00	-0.08	0.47	NaN	NaN		
0.00	0.00	-0.10	0.52	NaN	NaN		
0.00	0.00	-0.10	0.57	NaN	NaN		
0.00	0.00	-0.12	0.63	NaN	NaN		
0.00	0.00	-0.13	0.68	NaN	NaN		
0.00	0.00	-0.13	0.73	NaN	NaN		
0.00	0.00	-0.15	0.79	NaN	NaN		
0.00	0.00	-0.16	0.84	NaN	NaN		
0.00	0.00	-0.17	0.89	NaN	NaN		
0.00	0.00	-0.17	0.89	NaN	NaN		
0.00	0.00	-0.18	0.95	NaN	NaN		
0.00	0.00	-0.19	1.00	NaN	NaN		
0.00	0.00	-0.20	1.05	NaN	NaN		
0.00	0.00	-0.21	1.11	NaN	NaN		
0.00	0.00	-0.22	1.16	NaN	NaN		
0.00	0.00	-0.23	1.21	NaN	NaN		
0.00	0.00	-0.24	1.27	NaN	NaN		
0.00	0.00	-0.25	1.32	NaN	NaN		
0.00	0.00	-0.26	1.37	NaN	NaN		
0.00	0.00	-0.27	1.43	NaN	NaN		
0.00	0.00	-0.28	1.48	NaN	NaN		
0.00	0.00	-0.29	1.54	NaN	NaN		
0.00	0.00	-0.30	1.59	NaN	NaN		
0.00	0.00	-0.31	1.64	NaN	NaN		
0.00	0.00	-0.32	1.69	NaN	NaN		
0.00	0.00	-0.32	1.69	NaN	NaN		
0.00	0.00	-0.33	1.75	NaN	NaN		
0.00	0.00	-0.34	1.80	NaN	NaN		
0.00	0.00	-0.35	1.85	NaN	NaN		
0.00	0.00	-0.36	1.91	NaN	NaN		
0.00	0.00	-0.37	1.96	NaN	NaN		
0.00	0.00	-0.38	2.01	NaN	NaN		
0.00	0.00	-0.39	2.07	NaN	NaN		
0.00	0.00	-0.40	2.12	NaN	NaN		
0.00	0.00	-0.41	2.17	NaN	NaN		
0.00	0.00	-0.42	2.23	NaN	NaN		
0.00	0.00	-0.43	2.28	NaN	NaN		
0.00	0.00	-0.44	2.33	NaN	NaN		
0.00	0.00	-0.45	2.39	NaN	NaN		
0.00	0.00	-0.46	2.44	NaN	NaN		
0.00	0.00	-0.47	2.49	NaN	NaN		
0.00	0.00	-0.47	2.49	NaN	NaN		
0.00	0.00	-0.48	2.55	NaN	NaN		
0.00	0.00	-0.49	2.60	NaN	NaN		
0.00	0.00	-0.50	2.65	NaN	NaN		
0.00	0.00	-0.51	2.71	NaN	NaN		
0.00	0.00	-0.52	2.76	NaN	NaN		
0.00	0.00	-0.53	2.82	NaN	NaN		
0.00	0.00	-0.54	2.87	NaN	NaN		
0.00	0.00	-0.55	2.92	NaN	NaN		
0.00	0.00	-0.57	2.98	NaN	NaN		
0.00	0.00	-0.57	3.03	NaN	NaN		
0.00	0.00	-0.58	3.08	NaN	NaN		
0.00	0.00	-0.60	3.14	NaN	NaN		
0.00	0.00	-0.60	3.19	NaN	NaN		
0.00	0.00	-0.62	3.24	NaN	NaN		
0.00	0.00	-0.62	3.24	NaN	NaN		
0.00	0.00	-0.63	3.30	NaN	NaN		
0.00	0.00	-0.64	3.35	NaN	NaN		
0.00	0.00	-0.65	3.40	NaN	NaN		
0.00	0.00	-0.66	3.46	NaN	NaN		
0.00	0.00	-0.67	3.51	NaN	NaN		
0.00	0.00	-0.68	3.56	NaN	NaN		
0.00	0.00	-0.69	3.62	NaN	NaN		
0.00	0.00	-0.70	3.67	NaN	NaN		
0.00	0.00	-0.71	3.72	NaN	NaN		
0.00	0.00	-0.72	3.78	NaN	NaN		
0.00	0.00	-0.73	3.83	NaN	NaN		
0.00	0.00	-0.74	3.88	NaN	NaN		
0.00	0.00	-0.75	3.94	NaN	NaN		
0.00	0.00	-0.76	3.99	NaN	NaN		
0.00	0.00	-0.77	4.04	NaN	NaN		
0.00	0.00	-0.77	4.04	NaN	NaN		
0.00	0.00	-0.78	4.10	NaN	NaN		
0.00	0.00	-0.79	4.15	NaN	NaN		
0.00	0.00	-0.80	4.20	NaN	NaN		
0.00	0.00	-0.81	4.25	NaN	NaN		
0.00	0.00	-0.82	4.31	NaN	NaN		
0.00	0.00	-0.83	4.36	NaN	NaN		
0.00	0.00	-0.84	4.42	NaN	NaN		
0.00	0.00	-0.85	4.47	NaN	NaN		
0.00	0.00	-0.86	4.52	NaN	NaN		
0.00	0.00	-0.87	4.57	NaN	NaN		
0.00	0.00	-0.88	4.63	NaN	NaN		
0.00	0.00	-0.89	4.68	NaN	NaN		
0.00	0.00	-0.90	4.73	NaN	NaN		
0.00	0.00	-0.91	4.79	NaN	NaN		
0.00	0.00	-0.92	4.84	NaN	NaN		
0.00	0.00	-0.93	4.89	NaN	NaN		
0.00	0.00	-0.93	4.89	NaN	NaN		
0.00	0.00	-0.94	4.95	NaN	NaN		
0.00	0.00	-0.95	5.00	NaN	NaN		
0.00	0.00	-0.96	5.05	NaN	NaN		
0.00	0.00	-0.97	5.11	NaN	NaN		
0.00	0.00	-0.98	5.16	NaN	NaN		
0.00	0.00	-0.99	5.21	NaN	NaN		
0.00	0.00	-1.00	5.26	NaN	NaN		
0.00	0.00	-1.01	5.32	NaN	NaN		
0.00	0.00	-1.02	5.37	NaN	NaN		
0.00	0.00	-1.03	5.42	NaN	NaN		
0.00	0.00	-1.04	5.48	NaN	NaN		
0.00	0.00	-1.05	5.53	NaN	NaN		
0.00	0.00	-1.06	5.58	NaN	NaN		
0.00	0.00	-1.07	5.64	NaN	NaN		
0.00	0.00	-1.08	5.69	NaN	NaN		
0.00	0.00	-1.08	5.69	NaN	NaN		
0.00	0.00	-1.09	5.74	NaN	NaN		
0.00	0.00	-1.10	5.80	NaN	NaN		
0.00	0.00	-1.11	5.85	NaN	NaN		
0.00	0.00	-1.12	5.91	NaN	NaN		
0.00	0.00	-1.13	5.96	NaN	NaN		
0.00	0.00	-1.14	6.01	NaN	NaN		
0.00	0.00	-1.15	6.07	NaN	NaN		
0.00	0.00	-1.17	6.12	NaN	NaN		
0.00	0.00	-1.18	6.18	NaN	NaN		
0.00	0.00	-1.19	6.23	NaN	NaN		
0.00	0.00	-1.20	6.28	Inf	NaN		
0.00	0.00	-1.20	6.33	Inf	NaN		
0.00	0.00	-1.22	6.39	Inf	NaN		
0.00	0.00	-1.23	6.44	Inf	NaN		
0.00	0.00	-1.23	6.44	Inf	NaN		
0.00	0.00	-1.24	6.50	Inf	NaN		
0.00	0.00	-1.25	6.55	Inf	NaN		
0.00	0.00	-1.26	6.60	Inf	NaN		
0.00	0.00	-1.27	6.66	Inf	NaN		
0.00	0.00	-1.28	6.71	Inf	NaN		
0.00	0.00	-1.29	6.76	Inf	NaN		
0.00	0.00	-1.30	6.82	Inf	NaN		
0.00	0.00	-1.31	6.87	Inf	NaN		
0.00	0.00	-1.32	6.92	Inf	NaN		
0.00	0.00	-1.33	6.98	Inf	NaN		
0.00	0.00	-1.34	7.03	Inf	NaN		
0.00	0.00	-1.35	7.08	Inf	NaN		
0.00	0.00	-1.36	7.14	Inf	NaN		
0.00	0.00	-1.37	7.19	Inf	NaN		
0.00	0.00	-1.38	7.24	Inf	NaN		
0.00	0.00	-1.38	7.24	Inf	NaN		
0.00	0.00	-1.39	7.30	Inf	NaN		
0.00	0.00	-1.40	7.35	Inf	NaN		
0.00	0.00	-1.41	7.40	Inf	NaN		
0.00	0.00	-1.42	7.46	Inf	NaN		
0.00	0.00	-1.43	7.51	Inf	NaN		
0.00	0.00	-1.44	7.57	Inf	NaN		
0.00	0.00	-1.45	7.62	Inf	NaN		
0.00	0.00	-1.46	7.67	Inf	NaN		
0.00	0.00	-1.47	7.73	Inf	NaN		
0.00	0.00	-1.48	7.78	Inf	NaN		
0.00	0.00	-1.49	7.83	Inf	NaN		
0.00	0.00	-1.50	7.89	Inf	NaN		
0.00	0.00	-1.51	7.94	Inf	NaN		
0.00	0.00	-1.52	7.99	Inf	NaN		
0.00	0.00	-1.52	7.99	Inf	NaN		
0.00	0.00	-1.53	8.05	Inf	NaN		
0.00	0.00	-1.54	8.10	Inf	NaN		
0.00	0.00	-1.55	8.15	Inf	NaN		
0.00	0.00	-1.56	8.21	Inf	NaN		
0.00	0.00	-1.57	8.26	Inf	NaN		
0.00	0.00	-1.58	8.31	Inf	NaN		
0.00	0.00	-1.60	8.37	Inf	NaN		
0.00	0.00	-1.60	8.42	Inf	NaN		
0.00	0.00	-1.61	8.47	Inf	NaN		
0.00	0.00	-1.63	8.53	Inf	NaN		
0.00	0.00	-1.63	8.58	Inf	NaN		
0.00	0.00	-1.64	8.63	Inf	NaN		
0.00	0.00	-1.66	8.69	Inf	NaN		
0.00	0.00	-1.67	8.74	Inf	NaN		
0.00	0.00	-1.67	8.79	Inf	NaN		
0.00	0.00	-1.67	8.79	Inf	NaN		
0.00	0.00	-1.69	8.85	Inf	NaN		
0.00	0.00	-1.70	8.90	Inf	NaN		
0.00	0.00	-1.71	8.96	Inf	NaN		
0.00	0.00	-1.72	9.01	Inf	NaN		
0.00	0.00	-1.73	9.06	Inf	NaN		
0.00	0.00	-1.74	9.12	Inf	NaN		
0.00	0.00	-1.75	9.17	Inf	NaN		
0.00	0.00	-1.76	9.22	Inf	NaN		
0.00	0.00	-1.77	9.28	Inf	NaN		
0.00	0.00	-1.78	9.33	Inf	NaN		
0.00	0.00	-1.79	9.38	Inf	NaN		
0.00	0.00	-1.80	9.44	Inf	NaN		
0.00	0.00	-1.81	9.49	Inf	NaN		
0.00	0.00	-1.82	9.54	Inf	NaN		
0.00	0.00	-1.82	9.54	Inf	NaN		
0.00	0.00	-1.83	9.60	Inf	NaN		
0.00	0.00	-1.84	9.65	Inf	NaN		
0.00	0.00	-1.85	9.70	Inf	NaN		
0.00	0.00	-1.86	9.76	Inf	NaN		
0.00	0.00	-1.87	9.81	Inf	NaN		
0.00	0.00	-1.88	9.86	Inf	NaN		
0.00	0.00	-1.89	9.92	Inf	NaN		
0.00	0.00	-1.90	9.97	Inf	NaN		
0.00	0.00	-1.91	10.02	Inf	NaN		
0.00	0.00	-1.92	10.08	Inf	NaN		
0.00	0.00	-1.93	10.13	Inf	NaN		
0.00	0.00	-1.94	10.18	Inf	NaN		
0.00	0.00	-1.95	10.24	Inf	NaN		
0.00	0.00	-1.96	10.29	Inf	NaN		
0.00	0.00	-1.96	10.29	Inf	NaN		
0.00	0.00	-1.97	10.35	Inf	NaN		
0.00	0.00	-1.98	10.40	Inf	NaN		
0.00	0.00	-1.99	10.45	Inf	NaN		
0.00	0.00	-2.00	10.51	Inf	NaN		
0.00	0.00	-2.01	10.56	Inf	NaN		
0.00	0.00	-2.02	10.61	Inf	NaN		
0.00	0.00	-2.03	10.67	Inf	NaN		
0.00	0.00	-2.04	10.72	Inf	NaN		
0.00	0.00	-2.05	10.77	Inf	NaN		
0.00	0.00	-2.06	10.83	Inf	NaN		
0.00	0.00	-2.07	10.88	Inf	NaN		
0.00	0.00	-2.08	10.93	Inf	NaN		
0.00	0.00	-2.10	10.99	Inf	NaN		
0.00	0.00	-2.10	11.04	Inf	NaN		
0.00	0.00	-2.11	11.09	Inf	NaN		
0.00	0.00	-2.11	11.09	Inf	NaN		
0.00	0.00	-2.13	11.15	Inf	NaN		
0.00	0.00	-2.13	11.20	Inf	NaN		
0.00	0.00	-2.15	11.25	Inf	NaN		
0.00	0.00	-2.16	11.31	Inf	NaN		
0.00	0.00	-2.17	11.36	Inf	NaN		
0.00	0.00	-2.17	11.41	Inf	NaN		
0.00	0.00	-2.19	11.47	Inf	NaN		
0.00	0.00	-2.20	11.52	Inf	NaN		
0.00	0.00	-2.21	11.58	Inf	NaN		
0.00	0.00	-2.22	11.63	Inf	NaN		
0.00	0.00	-2.23	11.68	Inf	NaN		
0.00	0.00	-2.24	11.74	Inf	NaN		
0.01	0.00	-2.25	11.79	Inf	NaN		
0.01	0.00	-2.26	11.84	Inf	NaN		
0.01	0.00	-2.26	11.84	Inf	NaN		
0.01	0.00	-2.27	11.90	Inf	NaN		
0.01	0.00	-2.28	11.95	Inf	NaN		
0.01	0.00	-2.29	12.00	Inf	NaN		
0.01	0.00	-2.30	12.06	Inf	NaN		
0.01	0.00	-2.31	12.11	Inf	NaN		
0.01	0.00	-2.32	12.16	Inf	NaN		
0.01	0.00	-2.33	12.22	Inf	NaN		
0.01	0.00	-2.34	12.27	Inf	NaN		
0.01	0.00	-2.35	12.32	Inf	NaN		
0.01	0.00	-2.36	12.38	Inf	NaN		
0.01	0.00	-2.37	12.43	Inf	NaN		
0.01	0.00	-2.38	12.48	Inf	NaN		
0.01	0.00	-2.39	12.54	Inf	NaN		
0.01	0.00	-2.40	12.59	Inf	NaN		
0.01	0.00	-2.41	12.64	Inf	NaN		
0.01	0.00	-2.41	12.64	Inf	NaN		
0.01	0.00	-2.42	12.70	Inf	NaN		
0.01	0.00	-2.43	12.75	Inf	NaN		
0.01	0.00	-2.44	12.80	Inf	NaN		
0.01	0.00	-2.45	12.86	Inf	NaN		
0.01	0.00	-2.46	12.91	Inf	NaN		
0.01	0.00	-2.47	12.96	Inf	NaN		
0.01	0.00	-2.48	13.02	Inf	NaN		
0.01	0.00	-2.49	13.07	Inf	NaN		
0.01	0.00	-2.50	13.12	Inf	NaN		
0.01	0.00	-2.51	13.18	Inf	NaN		
0.01	0.00	-2.52	13.23	Inf	NaN		
0.01	0.00	-2.53	13.28	Inf	NaN		
0.01	0.00	-2.54	13.34	Inf	NaN		
0.01	0.00	-2.55	13.39	Inf	NaN		
0.01	0.00	-2.56	13.44	Inf	NaN		
0.01	0.00	-2.56	13.44	Inf	NaN		
0.01	0.00	-2.57	13.50	Inf	NaN		
0.01	0.00	-2.58	13.55	Inf	NaN		
0.01	0.00	-2.59	13.60	Inf	NaN		
0.01	0.00	-2.60	13.66	Inf	NaN		
0.01	0.00	-2.62	13.71	Inf	NaN		
0.01	0.00	-2.62	13.76	Inf	NaN		
0.01	0.00	-2.64	13.82	Inf	NaN		
0.01	0.00	-2.65	13.87	Inf	NaN		
0.01	0.00	-2.66	13.93	Inf	NaN		
0.01	0.00	-2.67	13.98	Inf	NaN		
0.01	0.00	-2.68	14.03	Inf	NaN		
0.01	0.00	-2.68	14.08	Inf	NaN		
0.01	0.00	-2.70	14.14	Inf	NaN		
0.01	0.00	-2.71	14.19	Inf	NaN		
0.01	0.00	-2.72	14.24	Inf	NaN		
0.01	0.00	-2.72	14.24	Inf	NaN		
0.01	0.00	-2.73	14.30	Inf	NaN		
0.01	0.00	-2.74	14.35	Inf	NaN		
0.01	0.00	-2.75	14.40	Inf	NaN		
0.01	0.00	-2.76	14.46	Inf	NaN		
0.01	0.00	-2.77	14.51	Inf	NaN		
0.01	0.00	-2.78	14.56	Inf	NaN		
0.01	0.00	-2.79	14.62	Inf	NaN		
0.01	0.00	-2.80	14.67	Inf	NaN		
0.01	0.00	-2.81	14.73	Inf	NaN		
0.01	0.00	-2.82	14.78	Inf	NaN		
0.01	0.00	-2.83	14.83	Inf	NaN		
0.01	0.00	-2.84	14.89	Inf	NaN		
0.01	0.00	-2.85	14.94	Inf	NaN		
0.01	0.00	-2.86	14.99	Inf	NaN		
0.01	0.00	-2.86	14.99	Inf	NaN		
0.01	0.00	-2.87	15.05	Inf	NaN		
0.01	0.00	-2.88	15.10	Inf	NaN		
0.01	0.00	-2.89	15.15	Inf	NaN		
0.01	0.00	-2.90	15.21	Inf	NaN		
0.01	0.00	-2.91	15.26	Inf	NaN		
0.01	0.00	-2.92	15.31	Inf	NaN		
0.01	0.00	-2.93	15.37	Inf	NaN		
0.02	0.00	-2.94	15.42	Inf	NaN		
0.02	0.00	-2.95	15.47	Inf	NaN		
0.02	0.00	-2.96	15.53	Inf	NaN		
0.02	0.00	-2.97	15.58	Inf	NaN		
0.02	0.00	-2.98	15.63	Inf	NaN		
0.02	0.00	-2.99	15.69	Inf	NaN		
0.02	0.00	-3.00	15.74	Inf	NaN		
0.02	0.00	-3.01	15.79	Inf	NaN		
0.02	0.00	-3.01	15.79	Inf	NaN		
0.02	0.00	-3.02	15.85	Inf	NaN		
0.02	0.00	-3.03	15.90	Inf	NaN		
0.02	0.00	-3.04	15.95	Inf	NaN		
0.02	0.00	-3.05	16.01	Inf	NaN		
0.02	0.00	-3.06	16.06	Inf	NaN		
0.02	0.00	-3.07	16.12	Inf	NaN		
0.02	0.00	-3.08	16.17	Inf	NaN		
0.02	0.00	-3.09	16.22	Inf	NaN		
0.02	0.00	-3.11	16.28	Inf	NaN		
0.02	0.00	-3.12	16.33	Inf	NaN		
0.02	0.00	-3.12	16.38	Inf	NaN		
0.02	0.00	-3.14	16.44	Inf	NaN		
0.02	0.00	-3.15	16.49	Inf	NaN		
0.02	0.00	-3.15	16.54	Inf	NaN		
0.02	0.00	-3.15	16.54	Inf	NaN		
0.02	0.00	-3.17	16.60	Inf	NaN		
0.02	0.00	-3.18	16.65	Inf	NaN		
0.02	0.00	-3.19	16.70	Inf	NaN		
0.02	0.00	-3.20	16.76	Inf	NaN		
0.02	0.00	-3.21	16.81	Inf	NaN		
0.02	0.00	-3.22	16.86	Inf	NaN		
0.02	0.00	-3.23	16.92	Inf	NaN		
0.03	0.00	-3.24	16.97	Inf	NaN		
0.03	0.00	-3.25	17.03	Inf	NaN		
0.03	0.00	-3.26	17.08	Inf	NaN		
0.03	0.00	-3.27	17.13	Inf	NaN		
0.03	0.00	-3.28	17.18	Inf	NaN		
0.03	0.00	-3.29	17.24	Inf	NaN		
0.03	0.00	-3.30	17.29	Inf	NaN		
0.03	0.00	-3.31	17.34	Inf	NaN		
0.03	0.00	-3.31	17.34	Inf	NaN		
0.03	0.00	-3.32	17.40	Inf	NaN		
0.03	0.00	-3.33	17.45	Inf	NaN		
0.03	0.00	-3.34	17.50	Inf	NaN		
0.03	0.00	-3.35	17.56	Inf	NaN		
0.03	0.00	-3.36	17.61	Inf	NaN		
0.03	0.00	-3.37	17.66	Inf	NaN		
0.03	0.00	-3.38	17.72	Inf	NaN		
0.03	0.00	-3.39	17.77	Inf	NaN		
0.03	0.00	-3.40	17.82	Inf	NaN		
0.03	0.00	-3.41	17.88	Inf	NaN		
0.04	0.00	-3.42	17.93	Inf	NaN		
0.04	0.00	-3.43	17.98	Inf	NaN		
0.04	0.00	-3.44	18.04	Inf	NaN		
0.04	0.00	-3.45	18.09	Inf	NaN		
0.04	0.00	-3.45	18.09	Inf	NaN		
0.04	0.00	-3.46	18.15	Inf	NaN		
0.04	0.00	-3.47	18.20	Inf	NaN		
0.04	0.00	-3.48	18.25	Inf	NaN		
0.04	0.00	-3.49	18.31	Inf	NaN		
0.04	0.00	-3.50	18.36	Inf	NaN		
0.05	0.00	-3.51	18.42	Inf	NaN		
0.05	0.00	-3.52	18.47	Inf	NaN		
0.05	0.00	-3.53	18.52	Inf	NaN		
0.05	0.00	-3.55	18.58	Inf	NaN		
0.05	0.00	-3.55	18.63	Inf	NaN		
0.06	0.00	-3.56	18.68	Inf	NaN		
0.06	0.00	-3.57	18.73	Inf	NaN		
0.06	0.00	-3.58	18.79	Inf	NaN		
0.06	0.00	-3.60	18.84	Inf	NaN		
0.06	0.00	-3.60	18.84	Inf	NaN		
0.06	0.00	-3.61	18.90	Inf	NaN		
0.06	0.00	-3.62	18.95	Inf	NaN		
0.06	0.00	-3.62	19.00	Inf	NaN		
0.07	0.00	-3.64	19.06	Inf	NaN		
0.07	0.00	-3.65	19.11	Inf	NaN		
0.07	0.00	-3.66	19.16	Inf	NaN		
0.07	0.00	-3.67	19.22	Inf	NaN		
0.07	0.00	-3.68	19.27	Inf	NaN		
0.08	0.00	-3.69	19.32	Inf	NaN		
0.08	0.00	-3.70	19.38	Inf	NaN		
0.08	0.00	-3.71	19.43	Inf	NaN		
0.08	0.00	-3.72	19.48	Inf	NaN		
0.08	0.00	-3.73	19.54	Inf	NaN		
0.09	0.00	-3.74	19.59	Inf	NaN		
0.09	0.00	-3.75	19.64	Inf	NaN		
0.09	0.00	-3.75	19.64	Inf	NaN		
0.09	0.00	-3.76	19.70	Inf	NaN		
0.09	0.00	-3.77	19.75	Inf	NaN		
0.09	0.00	-3.78	19.80	Inf	NaN		
0.10	0.00	-3.79	19.86	Inf	NaN		
0.10	0.00	-3.80	19.91	Inf	NaN		
0.10	0.00	-3.81	19.97	Inf	NaN		
0.10	0.00	-3.82	20.02	Inf	NaN		
0.10	0.00	-3.83	20.07	Inf	NaN		
0.11	0.00	-3.84	20.12	Inf	NaN		
0.11	0.00	-3.85	20.18	Inf	NaN		
0.11	0.00	-3.86	20.23	Inf	NaN		
0.12	0.00	-3.87	20.29	Inf	NaN		
0.12	0.00	-3.88	20.34	Inf	NaN		
0.12	0.00	-3.89	20.39	Inf	NaN		
0.12	0.00	-3.89	20.39	Inf	NaN		
0.12	0.00	-3.90	20.45	Inf	NaN		
0.12	0.00	-3.91	20.50	Inf	NaN		
0.12	0.00	-3.92	20.55	Inf	NaN		
0.13	0.00	-3.93	20.61	Inf	NaN		
0.13	0.00	-3.94	20.66	Inf	NaN		
0.13	0.00	-3.95	20.72	Inf	NaN		
0.14	0.00	-3.96	20.77	Inf	NaN		
0.14	0.00	-3.97	20.82	Inf	NaN		
0.14	0.00	-3.98	20.88	Inf	NaN		
0.14	0.00	-3.99	20.93	Inf	NaN		
0.14	0.00	-4.00	20.98	Inf	NaN		
0.15	0.00	-4.01	21.03	Inf	NaN		
0.15	0.00	-4.02	21.09	Inf	NaN		
0.15	0.00	-4.03	21.14	Inf	NaN		
0.16	0.00	-4.04	21.19	Inf	NaN		
0.16	0.00	-4.04	21.19	Inf	NaN		
0.16	0.00	-4.05	21.25	Inf	NaN		
0.16	0.00	-4.07	21.30	Inf	NaN		
0.16	0.00	-4.07	21.35	Inf	NaN		
0.16	0.00	-4.09	21.41	Inf	NaN		
0.16	0.00	-4.10	21.46	Inf	NaN		
0.16	0.00	-4.10	21.51	Inf	NaN		
0.16	0.00	-4.12	21.57	Inf	NaN		
0.16	0.00	-4.13	21.62	Inf	NaN		
0.17	0.00	-4.14	21.67	Inf	NaN		
0.17	0.00	-4.15	21.72	Inf	NaN		
0.17	0.00	-4.16	21.78	Inf	NaN		
0.17	0.00	-4.17	21.83	Inf	NaN		
0.17	0.00	-4.17	21.88	Inf	NaN		
0.17	0.00	-4.19	21.94	Inf	NaN		
0.17	0.00	-4.20	21.99	Inf	NaN		
0.17	0.00	-4.21	22.04	Inf	NaN		
0.17	0.00	-4.21	22.04	Inf	NaN		
0.17	0.00	-4.22	22.10	Inf	NaN		
0.17	0.00	-4.23	22.15	Inf	NaN		
0.17	0.00	-4.24	22.20	Inf	NaN		
0.17	0.00	-4.25	22.26	Inf	NaN		
0.17	0.00	-4.26	22.31	Inf	NaN		
0.18	0.00	-4.27	22.36	Inf	NaN		
0.18	0.00	-4.28	22.42	Inf	NaN		
0.18	0.00	-4.29	22.47	Inf	NaN		
0.18	0.00	-4.30	22.52	Inf	NaN		
0.18	0.00	-4.31	22.58	Inf	NaN		
0.19	0.00	-4.32	22.63	Inf	NaN		
0.19	0.00	-4.33	22.68	Inf	NaN		
0.19	0.00	-4.34	22.73	Inf	NaN		
0.19	0.00	-4.35	22.79	Inf	NaN		
0.19	0.00	-4.36	22.84	Inf	NaN		
0.20	0.00	-4.37	22.89	Inf	NaN		
0.20	0.00	-4.37	22.89	Inf	NaN		
0.20	0.00	-4.38	22.95	Inf	NaN		
0.20	0.00	-4.39	23.00	Inf	NaN		
0.20	0.00	-4.40	23.05	Inf	NaN		
0.21	0.00	-4.41	23.11	Inf	NaN		
0.21	0.00	-4.42	23.16	Inf	NaN		
0.21	0.00	-4.43	23.21	Inf	NaN		
0.21	0.00	-4.44	23.27	Inf	NaN		
0.21	0.00	-4.45	23.32	Inf	NaN		
0.21	0.00	-4.46	23.37	Inf	NaN		
0.22	0.00	-4.47	23.43	Inf	NaN		
0.22	0.00	-4.48	23.48	Inf	NaN		
0.22	0.00	-4.49	23.53	Inf	NaN		
0.22	0.00	-4.50	23.59	Inf	NaN		
0.23	0.00	-4.51	23.64	Inf	NaN		
0.23	0.00	-4.51	23.64	Inf	NaN		
0.23	0.00	-4.52	23.69	Inf	NaN		
0.23	0.00	-4.53	23.75	Inf	NaN		
0.23	0.00	-4.54	23.80	Inf	NaN		
0.24	0.00	-4.55	23.86	Inf	NaN		
0.24	0.00	-4.56	23.91	Inf	NaN		
0.24	0.00	-4.57	23.96	Inf	NaN		
0.24	0.00	-4.58	24.02	Inf	NaN		
0.24	0.00	-4.59	24.07	Inf	NaN		
0.24	0.00	-4.60	24.12	Inf	NaN		
0.25	0.00	-4.62	24.18	Inf	NaN		
0.25	0.00	-4.62	24.23	Inf	NaN		
0.25	0.00	-4.63	24.28	Inf	NaN		
0.25	0.00	-4.65	24.34	Inf	NaN		
0.25	0.00	-4.65	24.39	Inf	NaN		
0.25	0.00	-4.65	24.39	Inf	NaN		
0.25	0.00	-4.67	24.45	Inf	NaN		
0.25	0.00	-4.67	24.50	Inf	NaN		
0.25	0.00	-4.69	24.55	Inf	NaN		
0.25	0.00	-4.70	24.61	Inf	NaN		
0.25	0.00	-4.71	24.66	Inf	NaN		
0.25	0.00	-4.72	24.71	Inf	NaN		
0.25	0.00	-4.73	24.77	Inf	NaN		
0.25	0.00	-4.74	24.82	Inf	NaN		
0.25	0.00	-4.75	24.87	Inf	NaN		
0.25	0.00	-4.76	24.93	Inf	NaN		
0.26	0.00	-4.77	24.98	Inf	NaN		
0.26	0.00	-4.78	25.04	Inf	NaN		
0.26	0.00	-4.79	25.09	Inf	NaN		
0.26	0.00	-4.80	25.14	Inf	NaN		
0.26	0.00	-4.80	25.14	Inf	NaN		
0.26	0.00	-4.81	25.20	Inf	NaN		
0.27	0.00	-4.82	25.25	Inf	NaN		
0.27	0.00	-4.83	25.31	Inf	NaN		
0.27	0.00	-4.84	25.36	Inf	NaN		
0.27	0.00	-4.85	25.42	Inf	NaN		
0.28	0.00	-4.86	25.47	Inf	NaN		
0.28	0.00	-4.87	25.52	Inf	NaN		
0.28	0.00	-4.88	25.58	Inf	NaN		
0.28	0.00	-4.89	25.63	Inf	NaN		
0.28	0.00	-4.90	25.68	Inf	NaN		
0.28	0.00	-4.91	25.74	Inf	NaN		
0.28	0.00	-4.92	25.79	Inf	NaN		
0.24	0.00	-4.93	25.84	Inf	NaN		
0.24	0.00	-4.93	25.84	Inf	NaN		
0.19	0.00	-4.94	25.90	Inf	NaN		
0.18	0.00	-4.95	25.95	Inf	NaN		
0.17	0.00	-4.96	26.00	Inf	NaN		
0.17	0.00	-4.97	26.06	Inf	NaN		
0.18	0.00	-4.98	26.11	Inf	NaN		
0.18	0.00	-4.99	26.16	Inf	NaN		
0.18	0.00	-5.00	26.22	Inf	NaN		
0.19	0.00	-5.01	26.27	Inf	NaN		
0.19	0.00	-5.03	26.33	Inf	NaN		
0.20	0.00	-5.04	26.38	Inf	NaN		
0.20	0.00	-5.05	26.43	Inf	NaN		
0.20	0.00	-5.06	26.49	Inf	NaN		
0.21	0.00	-5.07	26.54	Inf	NaN		
0.21	0.00	-5.07	26.59	Inf	NaN		
0.21	0.00	-5.07	26.59	Inf	NaN		
0.21	0.00	-5.09	26.65	Inf	NaN		
0.21	0.00	-5.10	26.70	Inf	NaN		
0.21	0.00	-5.11	26.75	Inf	NaN		
0.21	0.00	-5.12	26.81	Inf	NaN		
0.22	0.00	-5.13	26.86	Inf	NaN		
0.22	0.00	-5.14	26.91	Inf	NaN		
0.22	0.00	-5.15	26.97	Inf	NaN		
0.22	0.00	-5.16	27.02	Inf	NaN		
0.23	0.00	-5.17	27.08	Inf	NaN		
0.23	0.00	-5.18	27.13	Inf	NaN		
0.23	0.00	-5.19	27.18	Inf	NaN		
0.23	0.00	-5.20	27.24	Inf	NaN		
0.23	0.00	-5.21	27.29	Inf	NaN		
0.23	0.00	-5.21	27.29	Inf	NaN		
0.23	0.00	-5.22	27.35	Inf	NaN		
0.24	0.00	-5.23	27.40	Inf	NaN		
0.24	0.00	-5.24	27.45	Inf	NaN		
0.24	0.00	-5.25	27.51	Inf	NaN		
0.24	0.00	-5.26	27.56	Inf	NaN		
0.24	0.00	-5.27	27.61	Inf	NaN		
0.23	0.00	-5.28	27.67	Inf	NaN		
0.22	0.00	-5.29	27.72	Inf	NaN		
0.20	0.00	-5.30	27.77	Inf	NaN		
0.20	0.00	-5.31	27.83	Inf	NaN		
0.20	0.00	-5.32	27.88	Inf	NaN		
0.20	0.00	-5.33	27.93	Inf	NaN		
0.20	0.00	-5.34	27.99	Inf	NaN		
0.20	0.00	-5.35	28.04	Inf	NaN		
0.21	0.00	-5.36	28.09	Inf	NaN		
0.21	0.00	-5.36	28.09	Inf	NaN		
0.21	0.00	-5.37	28.15	Inf	NaN		
0.21	0.00	-5.38	28.20	Inf	NaN		
0.21	0.00	-5.39	28.25	Inf	NaN		
0.21	0.00	-5.40	28.31	Inf	NaN		
0.21	0.00	-5.41	28.36	Inf	NaN		
0.21	0.00	-5.42	28.41	Inf	NaN		
0.21	0.00	-5.43	28.47	Inf	NaN		
0.20	0.00	-5.45	28.52	Inf	NaN		
0.18	0.00	-5.45	28.57	Inf	NaN		
0.18	0.00	-5.46	28.62	Inf	NaN		
0.18	0.00	-5.47	28.68	Inf	NaN		
0.18	0.00	-5.48	28.73	Inf	NaN		
0.18	0.00	-5.49	28.78	Inf	NaN		
0.18	0.00	-5.50	28.84	Inf	NaN		
0.19	0.00	-5.51	28.89	Inf	NaN		
0.19	0.00	-5.52	28.94	Inf	NaN		
0.19	0.00	-5.52	28.94	Inf	NaN		
0.20	0.00	-5.54	29.00	Inf	NaN		
0.20	0.00	-5.55	29.05	Inf	NaN		
0.20	0.00	-5.56	29.11	Inf	NaN		
0.20	0.00	-5.57	29.16	Inf	NaN		
0.20	0.00	-5.58	29.21	Inf	NaN		
0.19	0.00	-5.59	29.27	Inf	NaN		
0.19	0.00	-5.60	29.32	Inf	NaN		
0.19	0.00	-5.61	29.37	Inf	NaN		
0.18	0.00	-5.62	29.43	Inf	NaN		
0.18	0.00	-5.63	29.48	Inf	NaN		
0.18	0.00	-5.64	29.53	Inf	NaN		
0.18	0.00	-5.65	29.59	Inf	NaN		
0.17	0.00	-5.66	29.64	Inf	NaN		
0.17	0.00	-5.67	29.69	Inf	NaN		
0.17	0.00	-5.68	29.74	Inf	NaN		
0.17	0.00	-5.68	29.74	Inf	NaN		
0.17	0.00	-5.69	29.80	Inf	NaN		
0.17	0.00	-5.70	29.85	Inf	NaN		
0.17	0.00	-5.71	29.90	Inf	NaN		
0.17	0.00	-5.72	29.96	Inf	NaN		
0.17	0.00	-5.73	30.01	Inf	NaN		
0.17	0.00	-5.74	30.07	Inf	NaN		
0.17	0.00	-5.75	30.12	Inf	NaN		
0.16	0.00	-5.76	30.17	Inf	NaN		
0.17	0.00	-5.77	30.23	Inf	NaN		
0.17	0.00	-5.78	30.28	Inf	NaN		
0.17	0.00	-5.79	30.33	Inf	NaN		
0.17	0.00	-5.80	30.39	Inf	NaN		
0.15	0.00	-5.81	30.44	Inf	NaN		
0.15	0.00	-5.81	30.44	Inf	NaN		
0.15	0.00	-5.82	30.49	Inf	NaN		
0.15	0.00	-5.83	30.55	Inf	NaN		
0.14	0.00	-5.84	30.60	Inf	NaN		
0.14	0.00	-5.85	30.65	Inf	NaN		
0.15	0.00	-5.86	30.71	Inf	NaN		
0.15	0.00	-5.87	30.76	Inf	NaN		
0.15	0.00	-5.88	30.82	Inf	NaN		
0.16	0.00	-5.89	30.87	Inf	NaN		
0.16	0.00	-5.90	30.92	Inf	NaN		
0.16	0.00	-5.91	30.98	Inf	NaN		
0.16	0.00	-5.92	31.03	Inf	NaN		
0.17	0.00	-5.94	31.09	Inf	NaN		
0.17	0.00	-5.95	31.14	Inf	NaN		
0.17	0.00	-5.95	31.19	Inf	NaN		
0.17	0.00	-5.95	31.19	Inf	NaN		
0.18	0.00	-5.97	31.25	Inf	NaN		
0.18	0.00	-5.97	31.30	Inf	NaN		
0.18	0.00	-5.99	31.35	Inf	NaN		
0.18	0.00	-6.00	31.41	Inf	NaN		
0.19	0.00	-6.01	31.46	Inf	NaN		
0.19	0.00	-6.02	31.51	Inf	NaN		
0.19	0.00	-6.03	31.57	Inf	NaN		
0.20	0.00	-6.04	31.62	Inf	NaN		
0.20	0.00	-6.05	31.67	Inf	NaN		
0.20	0.00	-6.06	31.73	Inf	NaN		
0.20	0.00	-6.07	31.78	Inf	NaN		
0.20	0.00	-6.08	31.83	Inf	NaN		
0.20	0.00	-6.09	31.89	Inf	NaN		
0.20	0.00	-6.10	31.94	Inf	NaN		
0.19	0.00	-6.11	31.99	Inf	NaN		
0.19	0.00	-6.11	31.99	Inf	NaN		
0.19	0.00	-6.12	32.04	Inf	NaN		
0.19	0.00	-6.13	32.10	Inf	NaN		
0.19	0.00	-6.14	32.15	Inf	NaN		
0.19	0.00	-6.15	32.20	Inf	NaN		
0.19	0.00	-6.16	32.26	Inf	NaN		
0.19	0.00	-6.17	32.31	Inf	NaN		
0.19	0.00	-6.18	32.36	Inf	NaN		
0.20	0.00	-6.19	32.42	Inf	NaN		
0.20	0.00	-6.20	32.47	Inf	NaN		
0.20	0.00	-6.21	32.53	Inf	NaN		
0.20	0.00	-6.22	32.58	Inf	NaN		
0.20	0.00	-6.23	32.63	Inf	NaN		
0.20	0.00	-6.24	32.68	Inf	NaN		
0.20	0.00	-6.25	32.74	Inf	NaN		
0.20	0.00	-6.26	32.79	Inf	NaN		
0.20	0.00	-6.26	32.79	Inf	NaN		
0.20	0.00	-6.27	32.85	Inf	NaN		
0.20	0.00	-6.28	32.90	Inf	NaN		
0.21	0.00	-6.29	32.95	Inf	NaN		
0.21	0.00	-6.30	33.01	Inf	NaN		
0.21	0.00	-6.31	33.06	Inf	NaN		
0.21	0.00	-6.32	33.12	Inf	NaN		
0.21	0.00	-6.33	33.17	Inf	NaN		
0.22	0.00	-6.34	33.22	Inf	NaN		
0.20	0.00	-6.35	33.28	Inf	NaN		
0.19	0.00	-6.36	33.33	Inf	NaN		
0.19	0.00	-6.37	33.38	Inf	NaN		
0.19	0.00	-6.38	33.44	Inf	NaN		
0.19	0.00	-6.39	33.49	Inf	NaN		
0.19	0.00	-6.40	33.54	Inf	NaN		
0.19	0.00	-6.40	33.54	Inf	NaN		
0.19	0.00	-6.42	33.60	Inf	NaN		
0.19	0.00	-6.42	33.65	Inf	NaN		
0.20	0.00	-6.43	33.70	Inf	NaN		
0.20	0.00	-6.45	33.76	Inf	NaN		
0.20	0.00	-6.45	33.81	Inf	NaN		
0.20	0.00	-6.46	33.86	Inf	NaN		
0.20	0.00	-6.48	33.92	Inf	NaN		
0.20	0.00	-6.49	33.97	Inf	NaN		
0.20	0.00	-6.50	34.03	Inf	NaN		
0.21	0.00	-6.51	34.08	Inf	NaN		
0.21	0.00	-6.52	34.13	Inf	NaN		
0.21	0.00	-6.53	34.19	Inf	NaN		
0.21	0.00	-6.54	34.24	Inf	NaN		
0.21	0.00	-6.54	34.24	Inf	NaN		
0.22	0.00	-6.55	34.29	Inf	NaN		
0.22	0.00	-6.56	34.35	Inf	NaN		
0.23	0.00	-6.57	34.40	Inf	NaN		
0.23	0.00	-6.58	34.46	Inf	NaN		
0.23	0.00	-6.59	34.51	Inf	NaN		
0.23	0.00	-6.60	34.56	Inf	NaN		
0.23	0.00	-6.61	34.61	Inf	NaN		
0.23	0.00	-6.62	34.67	Inf	NaN		
0.23	0.00	-6.63	34.72	Inf	NaN		
0.23	0.00	-6.64	34.78	Inf	NaN		
0.23	0.00	-6.65	34.83	Inf	NaN		
0.23	0.00	-6.66	34.88	Inf	NaN		
0.24	0.00	-6.67	34.93	Inf	NaN		
0.24	0.00	-6.68	34.99	Inf	NaN		
0.24	0.00	-6.69	35.04	Inf	NaN		
0.24	0.00	-6.69	35.04	Inf	NaN		
0.24	0.00	-6.70	35.09	Inf	NaN		
0.24	0.00	-6.71	35.15	Inf	NaN		
0.25	0.00	-6.72	35.20	Inf	NaN		
0.25	0.00	-6.73	35.26	Inf	NaN		
0.25	0.00	-6.74	35.31	Inf	NaN		
0.25	0.00	-6.75	35.36	Inf	NaN		
0.25	0.00	-6.76	35.42	Inf	NaN		
0.25	0.00	-6.77	35.47	Inf	NaN		
0.25	0.00	-6.78	35.52	Inf	NaN		
0.25	0.00	-6.79	35.58	Inf	NaN		
0.25	0.00	-6.80	35.63	Inf	NaN		
0.25	0.00	-6.81	35.68	Inf	NaN		
0.25	0.00	-6.82	35.74	Inf	NaN		
0.25	0.00	-6.83	35.79	Inf	NaN		
0.25	0.00	-6.83	35.79	Inf	NaN		
0.25	0.00	-6.84	35.85	Inf	NaN		
0.24	0.00	-6.85	35.90	Inf	NaN		
0.24	0.00	-6.87	35.96	Inf	NaN		
0.24	0.00	-6.87	36.01	Inf	NaN		
0.24	0.00	-6.89	36.07	Inf	NaN		
0.24	0.00	-6.90	36.12	Inf	NaN		
0.24	0.00	-6.91	36.17	Inf	NaN		
0.24	0.00	-6.92	36.23	Inf	NaN		
0.24	0.00	-6.93	36.28	Inf	NaN		
0.24	0.00	-6.94	36.34	Inf	NaN		
0.24	0.00	-6.95	36.39	Inf	NaN		
0.24	0.00	-6.96	36.44	Inf	NaN		
0.24	0.00	-6.97	36.49	Inf	NaN		
0.24	0.00	-6.97	36.49	Inf	NaN		
0.23	0.00	-6.98	36.55	Inf	NaN		
0.23	0.00	-6.99	36.60	Inf	NaN		
0.23	0.00	-7.00	36.65	Inf	NaN		
0.24	0.00	-7.01	36.71	Inf	NaN		
0.24	0.00	-7.02	36.76	Inf	NaN		
0.24	0.00	-7.03	36.81	Inf	NaN		
0.24	0.00	-7.04	36.87	Inf	NaN		
0.24	0.00	-7.05	36.92	Inf	NaN		
0.24	0.00	-7.06	36.97	Inf	NaN		
0.25	0.00	-7.07	37.03	Inf	NaN		
0.25	0.00	-7.08	37.08	Inf	NaN		
0.25	0.00	-7.09	37.13	Inf	NaN		
0.25	0.00	-7.10	37.19	Inf	NaN		
0.25	0.00	-7.11	37.24	Inf	NaN		
0.26	0.00	-7.12	37.29	Inf	NaN		
0.26	0.00	-7.12	37.29	Inf	NaN		
0.26	0.00	-7.13	37.35	Inf	NaN		
0.26	0.00	-7.14	37.40	Inf	NaN		
0.26	0.00	-7.15	37.45	Inf	NaN		
0.26	0.00	-7.16	37.51	Inf	NaN		
0.26	0.00	-7.17	37.56	Inf	NaN		
0.26	0.00	-7.18	37.61	Inf	NaN		
0.26	0.00	-7.19	37.67	Inf	NaN		
0.26	0.00	-7.20	37.72	Inf	NaN		
0.27	0.00	-7.21	37.78	Inf	NaN		
0.27	0.00	-7.22	37.83	Inf	NaN		
0.27	0.00	-7.23	37.88	Inf	NaN		
0.27	0.00	-7.24	37.94	Inf	NaN		
0.27	0.00	-7.25	37.99	Inf	NaN		
0.27	0.00	-7.26	38.04	Inf	NaN		
0.27	0.00	-7.26	38.04	Inf	NaN		
0.27	0.00	-7.27	38.10	Inf	NaN		
0.28	0.00	-7.28	38.15	Inf	NaN		
0.28	0.00	-7.29	38.20	Inf	NaN		
0.28	0.00	-7.30	38.26	Inf	NaN		
0.28	0.00	-7.31	38.31	Inf	NaN		
0.28	0.00	-7.32	38.36	Inf	NaN		
0.28	0.00	-7.34	38.42	Inf	NaN		
0.28	0.00	-7.34	38.47	Inf	NaN		
0.28	0.00	-7.35	38.52	Inf	NaN		
0.28	0.00	-7.37	38.58	Inf	NaN		
0.28	0.00	-7.37	38.63	Inf	NaN		
0.29	0.00	-7.39	38.68	Inf	NaN		
0.29	0.00	-7.40	38.74	Inf	NaN		
0.29	0.00	-7.41	38.79	Inf	NaN		
0.29	0.00	-7.42	38.84	Inf	NaN		
0.29	0.00	-7.42	38.84	Inf	NaN		
0.29	0.00	-7.43	38.90	Inf	NaN		
0.30	0.00	-7.44	38.95	Inf	NaN		
0.30	0.00	-7.45	39.00	Inf	NaN		
0.30	0.00	-7.46	39.06	Inf	NaN		
0.30	0.00	-7.47	39.11	Inf	NaN		
0.30	0.00	-7.48	39.16	Inf	NaN		
0.30	0.00	-7.49	39.22	Inf	NaN		
0.30	0.00	-7.50	39.27	Inf	NaN		
0.30	0.00	-7.51	39.32	Inf	NaN		
0.31	0.00	-7.52	39.38	Inf	NaN		
0.31	0.00	-7.53	39.43	Inf	NaN		
0.31	0.00	-7.54	39.49	Inf	NaN		
0.31	0.00	-7.55	39.54	Inf	NaN		
0.31	0.00	-7.56	39.59	Inf	NaN		
0.31	0.00	-7.56	39.59	Inf	NaN		
0.32	0.00	-7.57	39.64	Inf	NaN		
0.32	0.00	-7.58	39.70	Inf	NaN		
0.32	0.00	-7.59	39.75	Inf	NaN		
0.32	0.00	-7.60	39.81	Inf	NaN		
0.32	0.00	-7.61	39.86	Inf	NaN		
0.32	0.00	-7.62	39.91	Inf	NaN		
0.30	0.00	-7.63	39.97	Inf	NaN		
0.30	0.00	-7.64	40.02	Inf	NaN		
0.30	0.00	-7.65	40.08	Inf	NaN		
0.30	0.00	-7.66	40.13	Inf	NaN		
0.30	0.00	-7.67	40.18	Inf	NaN		
0.30	0.00	-7.68	40.24	Inf	NaN		
0.30	0.00	-7.69	40.29	Inf	NaN		
0.30	0.00	-7.69	40.29	Inf	NaN		
0.29	0.00	-7.70	40.35	Inf	NaN		
0.29	0.00	-7.71	40.40	Inf	NaN		
0.29	0.00	-7.72	40.45	Inf	NaN		
0.29	0.00	-7.74	40.51	Inf	NaN		
0.29	0.00	-7.74	40.56	Inf	NaN		
0.29	0.00	-7.75	40.61	Inf	NaN		
0.29	0.00	-7.77	40.67	Inf	NaN		
0.29	0.00	-7.77	40.72	Inf	NaN		
0.29	0.00	-7.78	40.77	Inf	NaN		
0.29	0.00	-7.80	40.83	Inf	NaN		
0.28	0.00	-7.80	40.88	Inf	NaN		
0.28	0.00	-7.82	40.93	Inf	NaN		
0.28	0.00	-7.83	40.99	Inf	NaN		
0.28	0.00	-7.84	41.04	Inf	NaN		
0.28	0.00	-7.84	41.04	Inf	NaN		
0.28	0.00	-7.85	41.10	Inf	NaN		
0.27	0.00	-7.86	41.15	Inf	NaN		
0.27	0.00	-7.87	41.20	Inf	NaN		
0.27	0.00	-7.88	41.26	Inf	NaN		
0.27	0.00	-7.89	41.31	Inf	NaN		
0.27	0.00	-7.90	41.36	Inf	NaN		
0.27	0.00	-7.91	41.42	Inf	NaN		
0.27	0.00	-7.92	41.47	Inf	NaN		
0.27	0.00	-7.93	41.52	Inf	NaN		
0.27	0.00	-7.94	41.58	Inf	NaN		
0.27	0.00	-7.95	41.63	Inf	NaN		
0.27	0.00	-7.96	41.68	Inf	NaN		
0.27	0.00	-7.96	41.68	Inf	NaN		
0.27	0.00	-7.97	41.74	Inf	NaN		
0.27	0.00	-7.99	41.83	Inf	NaN		
0.27	0.00	-8.00	41.88	Inf	NaN		
0.27	0.00	-8.01	41.93	Inf	NaN		
0.27	0.00	-8.02	41.98	Inf	NaN		
0.27	0.00	-8.03	42.04	Inf	NaN		
0.27	0.00	-8.04	42.09	Inf	NaN		
0.27	0.00	-8.05	42.14	Inf	NaN		
0.27	0.00	-8.05	42.14	Inf	NaN		
0.27	0.00	-8.06	42.20	Inf	NaN		
0.27	0.00	-8.07	42.25	Inf	NaN		
0.27	0.00	-8.08	42.30	Inf	NaN		
0.27	0.00	-8.09	42.36	Inf	NaN		
0.27	0.00	-8.10	42.41	Inf	NaN		
0.27	0.00	-8.11	42.46	Inf	NaN		
0.27	0.00	-8.12	42.52	Inf	NaN		
0.27	0.00	-8.13	42.57	Inf	NaN		
0.28	0.00	-8.14	42.62	Inf	NaN		
0.28	0.00	-8.15	42.68	Inf	NaN		
0.28	0.00	-8.16	42.73	Inf	NaN		
0.28	0.00	-8.17	42.78	Inf	NaN		
0.28	0.00	-8.18	42.84	Inf	NaN		
0.28	0.00	-8.19	42.89	Inf	NaN		
0.28	0.00	-8.20	42.94	Inf	NaN		
0.28	0.00	-8.20	42.94	Inf	NaN		
0.29	0.00	-8.21	43.00	Inf	NaN		
0.29	0.00	-8.22	43.05	Inf	NaN		
0.29	0.00	-8.23	43.11	Inf	NaN		
0.29	0.00	-8.24	43.16	Inf	NaN		
0.29	0.00	-8.25	43.21	Inf	NaN		
0.29	0.00	-8.26	43.26	Inf	NaN		
0.29	0.00	-8.27	43.32	Inf	NaN		
0.29	0.00	-8.28	43.37	Inf	NaN		
0.29	0.00	-8.29	43.42	Inf	NaN		
0.29	0.00	-8.30	43.48	Inf	NaN		
0.29	0.00	-8.31	43.53	Inf	NaN		
0.29	0.00	-8.32	43.59	Inf	NaN		
0.29	0.00	-8.33	43.64	Inf	NaN		
0.29	0.00	-8.34	43.69	Inf	NaN		
0.29	0.00	-8.34	43.69	Inf	NaN		
0.29	0.00	-8.35	43.75	Inf	NaN		
0.30	0.00	-8.36	43.80	Inf	NaN		
0.30	0.00	-8.37	43.85	Inf	NaN		
0.30	0.00	-8.38	43.91	Inf	NaN		
0.30	0.00	-8.39	43.96	Inf	NaN		
0.30	0.00	-8.40	44.01	Inf	NaN		
0.30	0.00	-8.42	44.07	Inf	NaN		
0.30	0.00	-8.42	44.12	Inf	NaN		
0.30	0.00	-8.44	44.18	Inf	NaN		
0.30	0.00	-8.45	44.23	Inf	NaN		
0.30	0.00	-8.45	44.28	Inf	NaN		
0.31	0.00	-8.47	44.34	Inf	NaN		
0.31	0.00	-8.48	44.39	Inf	NaN		
0.31	0.00	-8.49	44.44	Inf	NaN		
0.31	0.00	-8.49	44.44	Inf	NaN		
0.31	0.00	-8.50	44.50	Inf	NaN		
0.31	0.00	-8.51	44.55	Inf	NaN		
0.31	0.00	-8.52	44.60	Inf	NaN		
0.31	0.00	-8.53	44.66	Inf	NaN		
0.30	0.00	-8.54	44.71	Inf	NaN		
0.30	0.00	-8.55	44.76	Inf	NaN		
0.30	0.00	-8.56	44.82	Inf	NaN		
0.28	0.00	-8.57	44.87	Inf	NaN		
0.28	0.00	-8.58	44.92	Inf	NaN		
0.18	0.00	-8.59	44.98	Inf	NaN		
0.05	0.00	-8.60	45.03	Inf	NaN		
0.01	0.00	-8.61	45.08	Inf	NaN		
0.01	0.00	-8.62	45.14	Inf	NaN		
0.01	0.00	-8.63	45.19	Inf	NaN		
0.01	0.00	-8.63	45.19	Inf	NaN		
0.01	0.00	-8.64	45.24	Inf	NaN		
0.01	0.00	-8.65	45.30	Inf	NaN		
0.01	0.00	-8.66	45.35	Inf	NaN		
0.01	0.00	-8.67	45.40	Inf	NaN		
0.01	0.00	-8.68	45.46	Inf	NaN		
0.01	0.00	-8.69	45.51	Inf	NaN		
0.01	0.00	-8.70	45.57	Inf	NaN		
0.01	0.00	-8.71	45.62	Inf	NaN		
0.01	0.00	-8.72	45.67	Inf	NaN		
0.01	0.00	-8.73	45.73	Inf	NaN		
0.01	0.00	-8.74	45.78	Inf	NaN		
0.01	0.00	-8.75	45.83	Inf	NaN		
0.01	0.00	-8.76	45.89	Inf	NaN		
0.01	0.00	-8.77	45.94	Inf	NaN		
0.01	0.00	-8.78	45.99	Inf	NaN		
0.01	0.00	-8.78	45.99	Inf	NaN		
0.01	0.00	-8.79	46.05	Inf	NaN		
0.01	0.00	-8.80	46.10	Inf	NaN		
0.01	0.00	-8.81	46.15	Inf	NaN		
0.01	0.00	-8.82	46.21	Inf	NaN		
0.01	0.00	-8.83	46.26	Inf	NaN		
0.01	0.00	-8.84	46.32	Inf	NaN		
0.01	0.00	-8.85	46.37	Inf	NaN		
0.01	0.00	-8.86	46.42	Inf	NaN		
0.01	0.00	-8.86	46.42	Inf	NaN		
0.01	0.00	-8.87	46.47	Inf	NaN		
0.01	0.00	-8.89	46.53	Inf	NaN		
0.01	0.00	-8.90	46.60	Inf	NaN		
0.01	0.00	-8.91	46.66	Inf	NaN		
0.01	0.00	-8.92	46.71	Inf	NaN		
0.01	0.00	-8.93	46.76	Inf	NaN		
0.01	0.00	-8.94	46.82	Inf	NaN		
0.01	0.00	-8.95	46.87	Inf	NaN		
0.01	0.00	-8.96	46.93	Inf	NaN		
0.01	0.00	-8.97	46.98	Inf	NaN		
0.01	0.00	-8.98	47.03	Inf	NaN		
0.01	0.00	-8.99	47.09	Inf	NaN		
0.01	0.00	-9.00	47.14	Inf	NaN		
0.01	0.00	-9.00	47.14	Inf	NaN		
0.01	0.00	-9.01	47.19	Inf	NaN		
0.01	0.00	-9.02	47.25	Inf	NaN		
0.01	0.00	-9.03	47.30	Inf	NaN		
0.01	0.00	-9.04	47.36	Inf	NaN		
0.01	0.00	-9.05	47.41	Inf	NaN		
0.01	0.00	-9.06	47.46	Inf	NaN		
0.01	0.00	-9.07	47.52	Inf	NaN		
0.01	0.00	-9.08	47.57	Inf	NaN		
0.01	0.00	-9.09	47.63	Inf	NaN		
0.01	0.00	-9.10	47.68	Inf	NaN		
0.01	0.00	-9.11	47.73	Inf	NaN		
0.01	0.00	-9.12	47.79	Inf	NaN		
0.01	0.00	-9.14	47.84	Inf	NaN		
0.01	0.00	-9.14	47.89	Inf	NaN		
0.01	0.00	-9.14	47.89	Inf	NaN		
0.01	0.00	-9.16	47.95	Inf	NaN		
0.01	0.00	-9.17	48.00	Inf	NaN		
0.01	0.00	-9.17	48.05	Inf	NaN		
0.01	0.00	-9.19	48.11	Inf	NaN		
0.01	0.00	-9.20	48.16	Inf	NaN		
0.01	0.00	-9.21	48.21	Inf	NaN		
0.01	0.00	-9.22	48.27	Inf	NaN		
0.01	0.00	-9.23	48.32	Inf	NaN		
0.01	0.00	-9.24	48.38	Inf	NaN		
0.01	0.00	-9.25	48.43	Inf	NaN		
0.01	0.00	-9.26	48.48	Inf	NaN		
0.01	0.00	-9.27	48.54	Inf	NaN		
0.01	0.00	-9.28	48.59	Inf	NaN		
0.01	0.00	-9.29	48.64	Inf	NaN		
0.01	0.00	-9.29	48.64	Inf	NaN		
0.01	0.00	-9.30	48.70	Inf	NaN		
0.01	0.00	-9.31	48.75	Inf	NaN		
0.01	0.00	-9.32	48.80	Inf	NaN		
0.01	0.00	-9.33	48.86	Inf	NaN		
0.01	0.00	-9.34	48.91	Inf	NaN		
0.01	0.00	-9.35	48.96	Inf	NaN		
0.01	0.00	-9.36	49.02	Inf	NaN		
0.01	0.00	-9.37	49.07	Inf	NaN		
0.01	0.00	-9.38	49.13	Inf	NaN		
0.01	0.00	-9.39	49.18	Inf	NaN		
0.01	0.00	-9.40	49.23	Inf	NaN		
0.01	0.00	-9.41	49.29	Inf	NaN		
0.01	0.00	-9.42	49.34	Inf	NaN		
0.01	0.00	-9.43	49.39	Inf	NaN		
0.01	0.00	-9.43	49.39	Inf	NaN		
0.01	0.00	-9.44	49.45	Inf	NaN		
0.01	0.00	-9.45	49.50	Inf	NaN		
0.01	0.00	-9.46	49.55	Inf	NaN		
0.01	0.00	-9.47	49.61	Inf	NaN		
0.01	0.00	-9.48	49.66	Inf	NaN		
0.01	0.00	-9.49	49.72	Inf	NaN		
0.01	0.00	-9.50	49.77	Inf	NaN		
