# Supplementary material for: Enhancing Electrospinnability of Chitosan Membranes in Low-Humidity Environments by Sodium Chloride Addition
Source: Mar Drugs. 2024 Sep 27;22(10):443. doi: 10.3390/md22100443 (PMC11509170; doi:10.3390/md22100443)
Supplement: Supplementary file 1 [file marinedrugs-22-00443-s001.zip › Tear strength/SCM-2.txt]

Batch No.:
Sample No:7
Test Date:2023-10-17
Tester:admin
Type:
Temperature(¡æ):
Humidity(%):
Width(mm):
OriginalLength(mm):
Elongation(mm):0.00
ElongationRatio(%):0.00
MaxForce(N):0.44

=====================ÊÔÑéÊý¾Ý==================

ÊÔÑéÁ¦	±äÐÎ	Î»ÒÆ	Ê±¼ä	Ó¦Á¦	Ó¦±ä		
0.00	0.00	0.00	0.00	NaN	NaN		
0.00	0.00	-0.01	0.10	Inf	NaN		
0.00	0.00	-0.01	0.10	Inf	NaN		
0.00	0.00	-0.02	0.15	Inf	NaN		
0.01	0.00	-0.04	0.25	Inf	NaN		
0.01	0.00	-0.05	0.30	Inf	NaN		
0.01	0.00	-0.06	0.35	Inf	NaN		
0.01	0.00	-0.07	0.41	Inf	NaN		
-0.00	0.00	-0.08	0.46	-Inf	NaN		
-0.00	0.00	-0.08	0.46	-Inf	NaN		
0.00	0.00	-0.09	0.51	NaN	NaN		
0.00	0.00	-0.11	0.61	NaN	NaN		
0.00	0.00	-0.12	0.66	NaN	NaN		
0.00	0.00	-0.13	0.71	NaN	NaN		
0.00	0.00	-0.14	0.77	Inf	NaN		
0.00	0.00	-0.15	0.82	Inf	NaN		
0.00	0.00	-0.16	0.87	Inf	NaN		
0.00	0.00	-0.17	0.93	Inf	NaN		
0.00	0.00	-0.18	0.98	Inf	NaN		
0.00	0.00	-0.19	1.04	Inf	NaN		
0.00	0.00	-0.20	1.09	Inf	NaN		
0.00	0.00	-0.20	1.09	Inf	NaN		
0.00	0.00	-0.21	1.14	Inf	NaN		
0.00	0.00	-0.22	1.20	Inf	NaN		
0.00	0.00	-0.23	1.25	Inf	NaN		
0.00	0.00	-0.24	1.30	Inf	NaN		
0.00	0.00	-0.25	1.36	Inf	NaN		
0.00	0.00	-0.27	1.41	Inf	NaN		
0.00	0.00	-0.27	1.46	Inf	NaN		
0.00	0.00	-0.29	1.52	Inf	NaN		
0.00	0.00	-0.30	1.57	Inf	NaN		
0.00	0.00	-0.30	1.62	Inf	NaN		
0.00	0.00	-0.32	1.68	Inf	NaN		
0.00	0.00	-0.33	1.73	Inf	NaN		
0.00	0.00	-0.34	1.79	Inf	NaN		
0.00	0.00	-0.35	1.84	Inf	NaN		
0.00	0.00	-0.35	1.84	Inf	NaN		
0.00	0.00	-0.36	1.89	Inf	NaN		
0.00	0.00	-0.37	1.95	Inf	NaN		
0.00	0.00	-0.38	2.00	Inf	NaN		
0.00	0.00	-0.39	2.05	Inf	NaN		
0.00	0.00	-0.40	2.10	Inf	NaN		
0.00	0.00	-0.41	2.16	Inf	NaN		
0.00	0.00	-0.42	2.21	Inf	NaN		
0.00	0.00	-0.43	2.27	Inf	NaN		
0.00	0.00	-0.44	2.32	Inf	NaN		
0.00	0.00	-0.45	2.37	Inf	NaN		
0.00	0.00	-0.46	2.43	Inf	NaN		
0.00	0.00	-0.47	2.48	Inf	NaN		
0.00	0.00	-0.48	2.53	Inf	NaN		
0.00	0.00	-0.49	2.58	Inf	NaN		
0.00	0.00	-0.50	2.64	Inf	NaN		
0.00	0.00	-0.50	2.64	Inf	NaN		
0.00	0.00	-0.51	2.69	Inf	NaN		
0.00	0.00	-0.52	2.75	Inf	NaN		
0.00	0.00	-0.53	2.80	Inf	NaN		
0.00	0.00	-0.54	2.85	Inf	NaN		
0.00	0.00	-0.55	2.91	Inf	NaN		
0.00	0.00	-0.56	2.96	Inf	NaN		
0.00	0.00	-0.57	3.01	Inf	NaN		
0.00	0.00	-0.58	3.07	Inf	NaN		
0.00	0.00	-0.59	3.12	Inf	NaN		
0.00	0.00	-0.60	3.18	Inf	NaN		
0.00	0.00	-0.61	3.23	Inf	NaN		
0.00	0.00	-0.62	3.28	Inf	NaN		
0.00	0.00	-0.63	3.34	Inf	NaN		
0.00	0.00	-0.63	3.34	Inf	NaN		
0.00	0.00	-0.64	3.39	Inf	NaN		
0.00	0.00	-0.65	3.44	Inf	NaN		
0.00	0.00	-0.66	3.50	Inf	NaN		
0.00	0.00	-0.67	3.55	Inf	NaN		
0.00	0.00	-0.68	3.61	Inf	NaN		
0.00	0.00	-0.70	3.66	Inf	NaN		
0.00	0.00	-0.70	3.71	Inf	NaN		
0.00	0.00	-0.71	3.76	Inf	NaN		
0.00	0.00	-0.72	3.82	Inf	NaN		
0.00	0.00	-0.73	3.87	Inf	NaN		
0.00	0.00	-0.75	3.92	Inf	NaN		
0.00	0.00	-0.76	3.98	Inf	NaN		
0.00	0.00	-0.77	4.03	Inf	NaN		
0.00	0.00	-0.77	4.08	Inf	NaN		
0.00	0.00	-0.79	4.14	Inf	NaN		
0.00	0.00	-0.79	4.14	Inf	NaN		
0.00	0.00	-0.80	4.19	Inf	NaN		
0.00	0.00	-0.81	4.25	Inf	NaN		
0.00	0.00	-0.82	4.30	Inf	NaN		
0.00	0.00	-0.83	4.35	Inf	NaN		
0.00	0.00	-0.84	4.41	Inf	NaN		
0.00	0.00	-0.85	4.46	Inf	NaN		
0.00	0.00	-0.86	4.51	Inf	NaN		
0.00	0.00	-0.87	4.57	Inf	NaN		
0.00	0.00	-0.88	4.62	Inf	NaN		
0.00	0.00	-0.89	4.67	Inf	NaN		
0.00	0.00	-0.90	4.73	Inf	NaN		
0.00	0.00	-0.91	4.78	Inf	NaN		
0.00	0.00	-0.92	4.83	Inf	NaN		
0.00	0.00	-0.93	4.89	Inf	NaN		
0.00	0.00	-0.94	4.94	Inf	NaN		
0.00	0.00	-0.94	4.94	Inf	NaN		
0.00	0.00	-0.95	4.99	Inf	NaN		
0.00	0.00	-0.96	5.05	Inf	NaN		
0.00	0.00	-0.97	5.10	Inf	NaN		
0.00	0.00	-0.98	5.15	Inf	NaN		
0.00	0.00	-0.99	5.20	Inf	NaN		
0.00	0.00	-1.00	5.26	Inf	NaN		
0.00	0.00	-1.01	5.31	Inf	NaN		
0.00	0.00	-1.02	5.37	Inf	NaN		
0.00	0.00	-1.03	5.42	Inf	NaN		
0.00	0.00	-1.04	5.47	Inf	NaN		
0.00	0.00	-1.05	5.53	Inf	NaN		
0.00	0.00	-1.06	5.58	Inf	NaN		
0.00	0.00	-1.07	5.63	Inf	NaN		
0.00	0.00	-1.08	5.68	Inf	NaN		
0.00	0.00	-1.09	5.74	Inf	NaN		
0.00	0.00	-1.10	5.79	Inf	NaN		
0.00	0.00	-1.10	5.79	Inf	NaN		
0.00	0.00	-1.11	5.84	Inf	NaN		
0.00	0.00	-1.12	5.90	Inf	NaN		
0.00	0.00	-1.13	5.95	Inf	NaN		
0.00	0.00	-1.14	6.00	Inf	NaN		
0.00	0.00	-1.15	6.06	Inf	NaN		
0.00	0.00	-1.16	6.11	Inf	NaN		
0.00	0.00	-1.17	6.16	Inf	NaN		
0.00	0.00	-1.18	6.22	Inf	NaN		
0.00	0.00	-1.19	6.27	Inf	NaN		
0.00	0.00	-1.20	6.32	Inf	NaN		
0.00	0.00	-1.22	6.38	Inf	NaN		
0.00	0.00	-1.22	6.43	Inf	NaN		
0.00	0.00	-1.24	6.49	Inf	NaN		
0.00	0.00	-1.25	6.54	Inf	NaN		
0.00	0.00	-1.25	6.59	Inf	NaN		
0.00	0.00	-1.25	6.59	Inf	NaN		
0.00	0.00	-1.26	6.64	Inf	NaN		
0.00	0.00	-1.27	6.70	Inf	NaN		
0.00	0.00	-1.29	6.75	Inf	NaN		
0.00	0.00	-1.30	6.80	Inf	NaN		
0.00	0.00	-1.30	6.85	Inf	NaN		
0.00	0.00	-1.32	6.91	Inf	NaN		
0.00	0.00	-1.32	6.96	Inf	NaN		
0.00	0.00	-1.33	7.01	Inf	NaN		
0.00	0.00	-1.35	7.07	Inf	NaN		
0.00	0.00	-1.35	7.12	Inf	NaN		
0.00	0.00	-1.37	7.18	Inf	NaN		
0.00	0.00	-1.38	7.23	Inf	NaN		
0.00	0.00	-1.39	7.28	Inf	NaN		
0.00	0.00	-1.40	7.34	Inf	NaN		
0.00	0.00	-1.41	7.39	Inf	NaN		
0.00	0.00	-1.41	7.39	Inf	NaN		
0.00	0.00	-1.42	7.44	Inf	NaN		
0.00	0.00	-1.43	7.50	Inf	NaN		
0.00	0.00	-1.44	7.55	Inf	NaN		
0.00	0.00	-1.45	7.60	Inf	NaN		
0.00	0.00	-1.46	7.66	Inf	NaN		
0.00	0.00	-1.47	7.71	Inf	NaN		
0.00	0.00	-1.48	7.76	Inf	NaN		
0.00	0.00	-1.49	7.82	Inf	NaN		
0.00	0.00	-1.50	7.87	Inf	NaN		
0.00	0.00	-1.51	7.93	Inf	NaN		
0.00	0.00	-1.52	7.98	Inf	NaN		
0.00	0.00	-1.53	8.03	Inf	NaN		
0.00	0.00	-1.54	8.09	Inf	NaN		
0.00	0.00	-1.54	8.09	Inf	NaN		
0.00	0.00	-1.55	8.14	Inf	NaN		
0.00	0.00	-1.56	8.19	Inf	NaN		
0.00	0.00	-1.57	8.25	Inf	NaN		
0.00	0.00	-1.58	8.30	Inf	NaN		
0.00	0.00	-1.59	8.35	Inf	NaN		
0.00	0.00	-1.60	8.41	Inf	NaN		
0.00	0.00	-1.61	8.46	Inf	NaN		
0.00	0.00	-1.62	8.51	Inf	NaN		
0.00	0.00	-1.63	8.56	Inf	NaN		
0.00	0.00	-1.64	8.62	Inf	NaN		
0.00	0.00	-1.65	8.67	Inf	NaN		
0.00	0.00	-1.66	8.73	Inf	NaN		
0.00	0.00	-1.67	8.78	Inf	NaN		
0.00	0.00	-1.68	8.83	Inf	NaN		
0.00	0.00	-1.69	8.88	Inf	NaN		
0.00	0.00	-1.70	8.94	Inf	NaN		
0.00	0.00	-1.70	8.94	Inf	NaN		
0.00	0.00	-1.71	8.99	Inf	NaN		
0.00	0.00	-1.72	9.04	Inf	NaN		
0.00	0.00	-1.73	9.10	Inf	NaN		
0.00	0.00	-1.74	9.15	Inf	NaN		
0.00	0.00	-1.75	9.20	Inf	NaN		
0.00	0.00	-1.77	9.26	Inf	NaN		
0.00	0.00	-1.77	9.31	Inf	NaN		
0.00	0.00	-1.78	9.36	Inf	NaN		
0.00	0.00	-1.80	9.42	Inf	NaN		
0.00	0.00	-1.80	9.47	Inf	NaN		
0.00	0.00	-1.81	9.52	Inf	NaN		
0.00	0.00	-1.83	9.58	Inf	NaN		
0.00	0.00	-1.84	9.63	Inf	NaN		
0.00	0.00	-1.84	9.68	Inf	NaN		
0.00	0.00	-1.86	9.74	Inf	NaN		
0.00	0.00	-1.87	9.79	Inf	NaN		
0.00	0.00	-1.87	9.79	Inf	NaN		
0.00	0.00	-1.88	9.84	Inf	NaN		
0.00	0.00	-1.89	9.90	Inf	NaN		
0.00	0.00	-1.90	9.95	Inf	NaN		
0.00	0.00	-1.91	10.00	Inf	NaN		
0.00	0.00	-1.92	10.06	Inf	NaN		
0.00	0.00	-1.93	10.11	Inf	NaN		
0.00	0.00	-1.94	10.16	Inf	NaN		
0.00	0.00	-1.95	10.22	Inf	NaN		
0.00	0.00	-1.96	10.27	Inf	NaN		
0.00	0.00	-1.97	10.32	Inf	NaN		
0.00	0.00	-1.98	10.37	Inf	NaN		
0.00	0.00	-1.99	10.43	Inf	NaN		
0.00	0.00	-2.00	10.48	Inf	NaN		
0.00	0.00	-2.01	10.53	Inf	NaN		
0.00	0.00	-2.02	10.59	Inf	NaN		
0.00	0.00	-2.03	10.64	Inf	NaN		
0.00	0.00	-2.03	10.64	Inf	NaN		
0.00	0.00	-2.04	10.69	Inf	NaN		
0.00	0.00	-2.05	10.75	Inf	NaN		
0.00	0.00	-2.06	10.80	Inf	NaN		
0.00	0.00	-2.07	10.86	Inf	NaN		
0.00	0.00	-2.08	10.91	Inf	NaN		
0.00	0.00	-2.09	10.96	Inf	NaN		
0.00	0.00	-2.10	11.02	Inf	NaN		
0.00	0.00	-2.11	11.07	Inf	NaN		
0.00	0.00	-2.12	11.12	Inf	NaN		
0.00	0.00	-2.13	11.17	Inf	NaN		
0.00	0.00	-2.14	11.23	Inf	NaN		
0.00	0.00	-2.15	11.28	Inf	NaN		
0.00	0.00	-2.16	11.33	Inf	NaN		
0.00	0.00	-2.17	11.39	Inf	NaN		
0.00	0.00	-2.17	11.39	Inf	NaN		
0.00	0.00	-2.18	11.44	Inf	NaN		
0.00	0.00	-2.19	11.49	Inf	NaN		
0.00	0.00	-2.20	11.55	Inf	NaN		
0.00	0.00	-2.21	11.60	Inf	NaN		
0.00	0.00	-2.22	11.65	Inf	NaN		
0.00	0.00	-2.23	11.70	Inf	NaN		
0.00	0.00	-2.24	11.76	Inf	NaN		
0.00	0.00	-2.25	11.81	Inf	NaN		
0.00	0.00	-2.26	11.86	Inf	NaN		
0.00	0.00	-2.27	11.92	Inf	NaN		
0.00	0.00	-2.28	11.97	Inf	NaN		
0.00	0.00	-2.29	12.03	Inf	NaN		
0.00	0.00	-2.30	12.08	Inf	NaN		
0.00	0.00	-2.31	12.13	Inf	NaN		
0.00	0.00	-2.32	12.18	Inf	NaN		
0.00	0.00	-2.33	12.24	Inf	NaN		
0.00	0.00	-2.34	12.29	Inf	NaN		
0.00	0.00	-2.34	12.29	Inf	NaN		
0.00	0.00	-2.35	12.34	Inf	NaN		
0.00	0.00	-2.37	12.40	Inf	NaN		
0.00	0.00	-2.37	12.45	Inf	NaN		
0.00	0.00	-2.38	12.50	Inf	NaN		
0.00	0.00	-2.39	12.55	Inf	NaN		
0.00	0.00	-2.40	12.61	Inf	NaN		
0.00	0.00	-2.41	12.66	Inf	NaN		
0.00	0.00	-2.42	12.71	Inf	NaN		
0.00	0.00	-2.43	12.77	Inf	NaN		
0.00	0.00	-2.45	12.82	Inf	NaN		
0.00	0.00	-2.45	12.87	Inf	NaN		
0.00	0.00	-2.47	12.93	Inf	NaN		
0.00	0.00	-2.47	12.98	Inf	NaN		
0.00	0.00	-2.48	13.03	Inf	NaN		
0.00	0.00	-2.50	13.09	Inf	NaN		
0.00	0.00	-2.50	13.09	Inf	NaN		
0.00	0.00	-2.51	13.14	Inf	NaN		
0.00	0.00	-2.52	13.19	Inf	NaN		
0.00	0.00	-2.53	13.25	Inf	NaN		
0.00	0.00	-2.54	13.30	Inf	NaN		
0.00	0.00	-2.55	13.36	Inf	NaN		
0.00	0.00	-2.56	13.41	Inf	NaN		
0.00	0.00	-2.57	13.46	Inf	NaN		
0.00	0.00	-2.58	13.51	Inf	NaN		
0.00	0.00	-2.59	13.57	Inf	NaN		
0.00	0.00	-2.60	13.62	Inf	NaN		
0.00	0.00	-2.61	13.67	Inf	NaN		
0.00	0.00	-2.62	13.73	Inf	NaN		
0.00	0.00	-2.63	13.78	Inf	NaN		
0.00	0.00	-2.64	13.84	Inf	NaN		
0.00	0.00	-2.65	13.89	Inf	NaN		
0.00	0.00	-2.65	13.89	Inf	NaN		
0.00	0.00	-2.66	13.94	Inf	NaN		
0.00	0.00	-2.67	14.00	Inf	NaN		
0.00	0.00	-2.68	14.05	Inf	NaN		
0.00	0.00	-2.69	14.10	Inf	NaN		
0.00	0.00	-2.70	14.16	Inf	NaN		
0.00	0.00	-2.71	14.21	Inf	NaN		
0.00	0.00	-2.72	14.26	Inf	NaN		
0.00	0.00	-2.73	14.32	Inf	NaN		
0.00	0.00	-2.74	14.37	Inf	NaN		
0.00	0.00	-2.75	14.42	Inf	NaN		
0.00	0.00	-2.76	14.48	Inf	NaN		
0.00	0.00	-2.77	14.53	Inf	NaN		
0.00	0.00	-2.78	14.58	Inf	NaN		
0.00	0.00	-2.79	14.63	Inf	NaN		
0.00	0.00	-2.80	14.69	Inf	NaN		
0.00	0.00	-2.80	14.69	Inf	NaN		
0.00	0.00	-2.81	14.74	Inf	NaN		
0.00	0.00	-2.82	14.80	Inf	NaN		
0.00	0.00	-2.83	14.85	Inf	NaN		
0.00	0.00	-2.84	14.90	Inf	NaN		
0.00	0.00	-2.85	14.96	Inf	NaN		
0.01	0.00	-2.86	15.01	Inf	NaN		
0.01	0.00	-2.87	15.06	Inf	NaN		
0.01	0.00	-2.88	15.12	Inf	NaN		
0.01	0.00	-2.89	15.17	Inf	NaN		
0.01	0.00	-2.90	15.23	Inf	NaN		
0.01	0.00	-2.92	15.28	Inf	NaN		
0.01	0.00	-2.92	15.33	Inf	NaN		
0.01	0.00	-2.93	15.38	Inf	NaN		
0.01	0.00	-2.93	15.38	Inf	NaN		
0.01	0.00	-2.95	15.44	Inf	NaN		
0.01	0.00	-2.95	15.49	Inf	NaN		
0.01	0.00	-2.97	15.55	Inf	NaN		
0.01	0.00	-2.98	15.60	Inf	NaN		
0.01	0.00	-2.99	15.65	Inf	NaN		
0.01	0.00	-3.00	15.71	Inf	NaN		
0.01	0.00	-3.01	15.76	Inf	NaN		
0.01	0.00	-3.02	15.81	Inf	NaN		
0.01	0.00	-3.02	15.86	Inf	NaN		
0.01	0.00	-3.04	15.92	Inf	NaN		
0.01	0.00	-3.05	15.97	Inf	NaN		
0.01	0.00	-3.06	16.03	Inf	NaN		
0.01	0.00	-3.07	16.08	Inf	NaN		
0.01	0.00	-3.08	16.13	Inf	NaN		
0.01	0.00	-3.09	16.18	Inf	NaN		
0.01	0.00	-3.10	16.24	Inf	NaN		
0.01	0.00	-3.10	16.24	Inf	NaN		
0.01	0.00	-3.11	16.29	Inf	NaN		
0.01	0.00	-3.12	16.35	Inf	NaN		
0.01	0.00	-3.13	16.40	Inf	NaN		
0.01	0.00	-3.14	16.45	Inf	NaN		
0.01	0.00	-3.15	16.51	Inf	NaN		
0.01	0.00	-3.16	16.56	Inf	NaN		
0.01	0.00	-3.17	16.61	Inf	NaN		
0.01	0.00	-3.18	16.67	Inf	NaN		
0.01	0.00	-3.19	16.72	Inf	NaN		
0.01	0.00	-3.20	16.77	Inf	NaN		
0.01	0.00	-3.21	16.83	Inf	NaN		
0.01	0.00	-3.22	16.88	Inf	NaN		
0.01	0.00	-3.23	16.93	Inf	NaN		
0.01	0.00	-3.24	16.98	Inf	NaN		
0.01	0.00	-3.25	17.04	Inf	NaN		
0.01	0.00	-3.25	17.04	Inf	NaN		
0.01	0.00	-3.26	17.09	Inf	NaN		
0.01	0.00	-3.27	17.14	Inf	NaN		
0.01	0.00	-3.28	17.20	Inf	NaN		
0.01	0.00	-3.29	17.25	Inf	NaN		
0.01	0.00	-3.30	17.31	Inf	NaN		
0.01	0.00	-3.31	17.36	Inf	NaN		
0.01	0.00	-3.32	17.41	Inf	NaN		
0.01	0.00	-3.33	17.47	Inf	NaN		
0.01	0.00	-3.34	17.52	Inf	NaN		
0.01	0.00	-3.35	17.57	Inf	NaN		
0.01	0.00	-3.36	17.63	Inf	NaN		
0.01	0.00	-3.37	17.68	Inf	NaN		
0.01	0.00	-3.38	17.74	Inf	NaN		
0.01	0.00	-3.39	17.79	Inf	NaN		
0.01	0.00	-3.39	17.79	Inf	NaN		
0.01	0.00	-3.40	17.84	Inf	NaN		
0.01	0.00	-3.42	17.90	Inf	NaN		
0.01	0.00	-3.42	17.95	Inf	NaN		
0.01	0.00	-3.43	18.00	Inf	NaN		
0.01	0.00	-3.44	18.05	Inf	NaN		
0.01	0.00	-3.45	18.11	Inf	NaN		
0.01	0.00	-3.47	18.16	Inf	NaN		
0.01	0.00	-3.47	18.21	Inf	NaN		
0.01	0.00	-3.49	18.27	Inf	NaN		
0.01	0.00	-3.50	18.32	Inf	NaN		
0.01	0.00	-3.50	18.37	Inf	NaN		
0.01	0.00	-3.52	18.43	Inf	NaN		
0.01	0.00	-3.53	18.48	Inf	NaN		
0.01	0.00	-3.54	18.53	Inf	NaN		
0.01	0.00	-3.55	18.59	Inf	NaN		
0.01	0.00	-3.56	18.64	Inf	NaN		
0.01	0.00	-3.56	18.64	Inf	NaN		
0.01	0.00	-3.57	18.69	Inf	NaN		
0.01	0.00	-3.58	18.75	Inf	NaN		
0.01	0.00	-3.59	18.80	Inf	NaN		
0.01	0.00	-3.60	18.85	Inf	NaN		
0.01	0.00	-3.61	18.90	Inf	NaN		
0.01	0.00	-3.62	18.96	Inf	NaN		
0.01	0.00	-3.63	19.01	Inf	NaN		
0.01	0.00	-3.64	19.06	Inf	NaN		
0.01	0.00	-3.65	19.12	Inf	NaN		
0.01	0.00	-3.66	19.17	Inf	NaN		
0.01	0.00	-3.67	19.23	Inf	NaN		
0.01	0.00	-3.68	19.28	Inf	NaN		
0.01	0.00	-3.69	19.33	Inf	NaN		
0.01	0.00	-3.70	19.39	Inf	NaN		
0.01	0.00	-3.71	19.44	Inf	NaN		
0.01	0.00	-3.71	19.44	Inf	NaN		
0.01	0.00	-3.72	19.49	Inf	NaN		
0.01	0.00	-3.73	19.54	Inf	NaN		
0.01	0.00	-3.74	19.60	Inf	NaN		
0.01	0.00	-3.75	19.65	Inf	NaN		
0.01	0.00	-3.76	19.71	Inf	NaN		
0.01	0.00	-3.77	19.76	Inf	NaN		
0.01	0.00	-3.78	19.81	Inf	NaN		
0.01	0.00	-3.79	19.86	Inf	NaN		
0.01	0.00	-3.80	19.92	Inf	NaN		
0.01	0.00	-3.81	19.97	Inf	NaN		
0.01	0.00	-3.82	20.02	Inf	NaN		
0.01	0.00	-3.83	20.08	Inf	NaN		
0.01	0.00	-3.84	20.13	Inf	NaN		
0.01	0.00	-3.85	20.18	Inf	NaN		
0.01	0.00	-3.86	20.24	Inf	NaN		
0.01	0.00	-3.87	20.29	Inf	NaN		
0.01	0.00	-3.87	20.29	Inf	NaN		
0.01	0.00	-3.88	20.34	Inf	NaN		
0.01	0.00	-3.89	20.40	Inf	NaN		
0.01	0.00	-3.90	20.45	Inf	NaN		
0.01	0.00	-3.91	20.50	Inf	NaN		
0.01	0.00	-3.92	20.56	Inf	NaN		
0.01	0.00	-3.93	20.61	Inf	NaN		
0.01	0.00	-3.94	20.66	Inf	NaN		
0.01	0.00	-3.95	20.72	Inf	NaN		
0.01	0.00	-3.96	20.77	Inf	NaN		
0.01	0.00	-3.97	20.82	Inf	NaN		
0.01	0.00	-3.98	20.87	Inf	NaN		
0.01	0.00	-3.99	20.93	Inf	NaN		
0.01	0.00	-4.00	20.98	Inf	NaN		
0.01	0.00	-4.01	21.03	Inf	NaN		
0.01	0.00	-4.02	21.09	Inf	NaN		
0.01	0.00	-4.02	21.09	Inf	NaN		
0.01	0.00	-4.03	21.14	Inf	NaN		
0.01	0.00	-4.05	21.20	Inf	NaN		
0.01	0.00	-4.05	21.25	Inf	NaN		
0.01	0.00	-4.06	21.30	Inf	NaN		
0.01	0.00	-4.08	21.36	Inf	NaN		
0.01	0.00	-4.09	21.41	Inf	NaN		
0.01	0.00	-4.10	21.46	Inf	NaN		
0.01	0.00	-4.11	21.52	Inf	NaN		
0.01	0.00	-4.12	21.57	Inf	NaN		
0.01	0.00	-4.13	21.62	Inf	NaN		
0.01	0.00	-4.14	21.68	Inf	NaN		
0.01	0.00	-4.15	21.73	Inf	NaN		
0.01	0.00	-4.16	21.78	Inf	NaN		
0.01	0.00	-4.17	21.84	Inf	NaN		
0.01	0.00	-4.18	21.89	Inf	NaN		
0.01	0.00	-4.18	21.89	Inf	NaN		
0.01	0.00	-4.19	21.94	Inf	NaN		
0.01	0.00	-4.20	22.00	Inf	NaN		
0.01	0.00	-4.21	22.05	Inf	NaN		
0.01	0.00	-4.22	22.10	Inf	NaN		
0.01	0.00	-4.23	22.16	Inf	NaN		
0.01	0.00	-4.24	22.21	Inf	NaN		
0.01	0.00	-4.25	22.26	Inf	NaN		
0.01	0.00	-4.26	22.32	Inf	NaN		
0.01	0.00	-4.27	22.37	Inf	NaN		
0.01	0.00	-4.28	22.42	Inf	NaN		
0.01	0.00	-4.29	22.48	Inf	NaN		
0.01	0.00	-4.30	22.53	Inf	NaN		
0.01	0.00	-4.31	22.59	Inf	NaN		
0.01	0.00	-4.32	22.64	Inf	NaN		
0.01	0.00	-4.32	22.64	Inf	NaN		
0.01	0.00	-4.33	22.69	Inf	NaN		
0.01	0.00	-4.34	22.75	Inf	NaN		
0.01	0.00	-4.35	22.80	Inf	NaN		
0.01	0.00	-4.36	22.85	Inf	NaN		
0.01	0.00	-4.37	22.91	Inf	NaN		
0.01	0.00	-4.38	22.96	Inf	NaN		
0.01	0.00	-4.39	23.01	Inf	NaN		
0.01	0.00	-4.40	23.07	Inf	NaN		
0.01	0.00	-4.41	23.12	Inf	NaN		
0.01	0.00	-4.42	23.18	Inf	NaN		
0.01	0.00	-4.43	23.23	Inf	NaN		
0.01	0.00	-4.44	23.28	Inf	NaN		
0.01	0.00	-4.45	23.34	Inf	NaN		
0.01	0.00	-4.46	23.39	Inf	NaN		
0.01	0.00	-4.46	23.39	Inf	NaN		
0.01	0.00	-4.47	23.44	Inf	NaN		
0.01	0.00	-4.49	23.50	Inf	NaN		
0.01	0.00	-4.49	23.55	Inf	NaN		
0.01	0.00	-4.50	23.60	Inf	NaN		
0.01	0.00	-4.52	23.66	Inf	NaN		
0.01	0.00	-4.52	23.71	Inf	NaN		
0.01	0.00	-4.54	23.76	Inf	NaN		
0.01	0.00	-4.55	23.82	Inf	NaN		
0.01	0.00	-4.56	23.87	Inf	NaN		
0.01	0.00	-4.57	23.92	Inf	NaN		
0.01	0.00	-4.58	23.98	Inf	NaN		
0.01	0.00	-4.59	24.03	Inf	NaN		
0.01	0.00	-4.60	24.08	Inf	NaN		
0.01	0.00	-4.61	24.14	Inf	NaN		
0.01	0.00	-4.61	24.14	Inf	NaN		
0.01	0.00	-4.62	24.19	Inf	NaN		
0.01	0.00	-4.63	24.24	Inf	NaN		
0.01	0.00	-4.64	24.30	Inf	NaN		
0.01	0.00	-4.65	24.35	Inf	NaN		
0.01	0.00	-4.66	24.41	Inf	NaN		
0.01	0.00	-4.67	24.46	Inf	NaN		
0.01	0.00	-4.68	24.51	Inf	NaN		
0.01	0.00	-4.69	24.57	Inf	NaN		
0.01	0.00	-4.70	24.62	Inf	NaN		
0.01	0.00	-4.71	24.67	Inf	NaN		
0.01	0.00	-4.72	24.73	Inf	NaN		
0.01	0.00	-4.73	24.78	Inf	NaN		
0.01	0.00	-4.74	24.83	Inf	NaN		
0.01	0.00	-4.75	24.89	Inf	NaN		
0.01	0.00	-4.76	24.94	Inf	NaN		
0.01	0.00	-4.76	24.94	Inf	NaN		
0.01	0.00	-4.77	24.99	Inf	NaN		
0.01	0.00	-4.78	25.04	Inf	NaN		
0.01	0.00	-4.79	25.10	Inf	NaN		
0.01	0.00	-4.80	25.15	Inf	NaN		
0.01	0.00	-4.81	25.20	Inf	NaN		
0.01	0.00	-4.82	25.26	Inf	NaN		
0.01	0.00	-4.83	25.31	Inf	NaN		
0.01	0.00	-4.84	25.36	Inf	NaN		
0.01	0.00	-4.85	25.42	Inf	NaN		
0.01	0.00	-4.86	25.47	Inf	NaN		
0.01	0.00	-4.87	25.52	Inf	NaN		
0.01	0.00	-4.88	25.58	Inf	NaN		
0.01	0.00	-4.89	25.63	Inf	NaN		
0.01	0.00	-4.90	25.69	Inf	NaN		
0.01	0.00	-4.91	25.74	Inf	NaN		
0.01	0.00	-4.91	25.74	Inf	NaN		
0.01	0.00	-4.92	25.79	Inf	NaN		
0.01	0.00	-4.93	25.84	Inf	NaN		
0.01	0.00	-4.94	25.90	Inf	NaN		
0.01	0.00	-4.95	25.95	Inf	NaN		
0.01	0.00	-4.96	26.01	Inf	NaN		
0.01	0.00	-4.97	26.06	Inf	NaN		
0.01	0.00	-4.98	26.11	Inf	NaN		
0.01	0.00	-4.99	26.16	Inf	NaN		
0.01	0.00	-5.00	26.22	Inf	NaN		
0.01	0.00	-5.01	26.27	Inf	NaN		
0.01	0.00	-5.03	26.33	Inf	NaN		
0.01	0.00	-5.04	26.38	Inf	NaN		
0.01	0.00	-5.04	26.43	Inf	NaN		
0.01	0.00	-5.06	26.49	Inf	NaN		
0.01	0.00	-5.07	26.54	Inf	NaN		
0.01	0.00	-5.08	26.59	Inf	NaN		
0.01	0.00	-5.08	26.59	Inf	NaN		
0.01	0.00	-5.09	26.64	Inf	NaN		
0.01	0.00	-5.10	26.70	Inf	NaN		
0.01	0.00	-5.11	26.75	Inf	NaN		
0.01	0.00	-5.12	26.81	Inf	NaN		
0.01	0.00	-5.13	26.86	Inf	NaN		
0.01	0.00	-5.14	26.91	Inf	NaN		
0.01	0.00	-5.15	26.96	Inf	NaN		
0.01	0.00	-5.16	27.02	Inf	NaN		
0.01	0.00	-5.17	27.07	Inf	NaN		
0.01	0.00	-5.18	27.12	Inf	NaN		
0.01	0.00	-5.19	27.18	Inf	NaN		
0.01	0.00	-5.20	27.23	Inf	NaN		
0.01	0.00	-5.21	27.28	Inf	NaN		
0.01	0.00	-5.22	27.34	Inf	NaN		
0.01	0.00	-5.23	27.39	Inf	NaN		
0.01	0.00	-5.23	27.39	Inf	NaN		
0.01	0.00	-5.24	27.44	Inf	NaN		
0.01	0.00	-5.25	27.50	Inf	NaN		
0.01	0.00	-5.26	27.55	Inf	NaN		
0.01	0.00	-5.27	27.60	Inf	NaN		
0.01	0.00	-5.28	27.65	Inf	NaN		
0.01	0.00	-5.29	27.71	Inf	NaN		
0.01	0.00	-5.30	27.76	Inf	NaN		
0.01	0.00	-5.31	27.82	Inf	NaN		
0.01	0.00	-5.32	27.87	Inf	NaN		
0.01	0.00	-5.33	27.92	Inf	NaN		
0.01	0.00	-5.34	27.98	Inf	NaN		
0.01	0.00	-5.35	28.03	Inf	NaN		
0.01	0.00	-5.36	28.08	Inf	NaN		
0.01	0.00	-5.37	28.14	Inf	NaN		
0.01	0.00	-5.37	28.14	Inf	NaN		
0.01	0.00	-5.38	28.19	Inf	NaN		
0.01	0.00	-5.39	28.24	Inf	NaN		
0.01	0.00	-5.40	28.30	Inf	NaN		
0.01	0.00	-5.41	28.35	Inf	NaN		
0.01	0.00	-5.42	28.40	Inf	NaN		
0.01	0.00	-5.43	28.46	Inf	NaN		
0.01	0.00	-5.44	28.51	Inf	NaN		
0.01	0.00	-5.45	28.56	Inf	NaN		
0.01	0.00	-5.46	28.62	Inf	NaN		
0.01	0.00	-5.47	28.67	Inf	NaN		
0.01	0.00	-5.48	28.72	Inf	NaN		
0.01	0.00	-5.49	28.78	Inf	NaN		
0.01	0.00	-5.50	28.83	Inf	NaN		
0.01	0.00	-5.52	28.89	Inf	NaN		
0.01	0.00	-5.52	28.94	Inf	NaN		
0.01	0.00	-5.52	28.94	Inf	NaN		
0.01	0.00	-5.53	28.99	Inf	NaN		
0.01	0.00	-5.54	29.04	Inf	NaN		
0.01	0.00	-5.55	29.10	Inf	NaN		
0.01	0.00	-5.56	29.15	Inf	NaN		
0.01	0.00	-5.57	29.20	Inf	NaN		
0.01	0.00	-5.59	29.26	Inf	NaN		
0.01	0.00	-5.59	29.31	Inf	NaN		
0.01	0.00	-5.60	29.36	Inf	NaN		
0.01	0.00	-5.62	29.42	Inf	NaN		
0.01	0.00	-5.63	29.47	Inf	NaN		
0.01	0.00	-5.64	29.53	Inf	NaN		
0.01	0.00	-5.65	29.58	Inf	NaN		
0.01	0.00	-5.66	29.63	Inf	NaN		
0.01	0.00	-5.67	29.68	Inf	NaN		
0.01	0.00	-5.68	29.74	Inf	NaN		
0.01	0.00	-5.69	29.79	Inf	NaN		
0.01	0.00	-5.69	29.79	Inf	NaN		
0.01	0.00	-5.70	29.84	Inf	NaN		
0.01	0.00	-5.71	29.90	Inf	NaN		
0.01	0.00	-5.72	29.95	Inf	NaN		
0.01	0.00	-5.73	30.00	Inf	NaN		
0.01	0.00	-5.74	30.06	Inf	NaN		
0.01	0.00	-5.75	30.11	Inf	NaN		
0.01	0.00	-5.76	30.16	Inf	NaN		
0.01	0.00	-5.77	30.22	Inf	NaN		
0.01	0.00	-5.78	30.27	Inf	NaN		
0.01	0.00	-5.79	30.32	Inf	NaN		
0.01	0.00	-5.80	30.38	Inf	NaN		
0.01	0.00	-5.81	30.43	Inf	NaN		
0.01	0.00	-5.82	30.48	Inf	NaN		
0.01	0.00	-5.82	30.48	Inf	NaN		
0.01	0.00	-5.83	30.54	Inf	NaN		
0.02	0.00	-5.84	30.59	Inf	NaN		
0.02	0.00	-5.85	30.65	Inf	NaN		
0.02	0.00	-5.86	30.70	Inf	NaN		
0.02	0.00	-5.87	30.75	Inf	NaN		
0.02	0.00	-5.88	30.81	Inf	NaN		
0.02	0.00	-5.89	30.86	Inf	NaN		
0.02	0.00	-5.90	30.91	Inf	NaN		
0.02	0.00	-5.91	30.97	Inf	NaN		
0.02	0.00	-5.92	31.02	Inf	NaN		
0.02	0.00	-5.93	31.08	Inf	NaN		
0.02	0.00	-5.94	31.13	Inf	NaN		
0.02	0.00	-5.95	31.18	Inf	NaN		
0.02	0.00	-5.96	31.24	Inf	NaN		
0.02	0.00	-5.96	31.24	Inf	NaN		
0.02	0.00	-5.97	31.29	Inf	NaN		
0.02	0.00	-5.98	31.34	Inf	NaN		
0.02	0.00	-5.99	31.40	Inf	NaN		
0.02	0.00	-6.00	31.45	Inf	NaN		
0.02	0.00	-6.02	31.51	Inf	NaN		
0.02	0.00	-6.02	31.56	Inf	NaN		
0.02	0.00	-6.03	31.61	Inf	NaN		
0.02	0.00	-6.05	31.67	Inf	NaN		
0.02	0.00	-6.06	31.72	Inf	NaN		
0.02	0.00	-6.07	31.77	Inf	NaN		
0.02	0.00	-6.07	31.82	Inf	NaN		
0.02	0.00	-6.09	31.88	Inf	NaN		
0.02	0.00	-6.09	31.93	Inf	NaN		
0.02	0.00	-6.11	31.99	Inf	NaN		
0.02	0.00	-6.11	31.99	Inf	NaN		
0.02	0.00	-6.12	32.04	Inf	NaN		
0.02	0.00	-6.13	32.09	Inf	NaN		
0.02	0.00	-6.14	32.15	Inf	NaN		
0.02	0.00	-6.15	32.20	Inf	NaN		
0.02	0.00	-6.16	32.25	Inf	NaN		
0.02	0.00	-6.17	32.31	Inf	NaN		
0.02	0.00	-6.18	32.36	Inf	NaN		
0.02	0.00	-6.19	32.41	Inf	NaN		
0.02	0.00	-6.20	32.47	Inf	NaN		
0.02	0.00	-6.21	32.52	Inf	NaN		
0.02	0.00	-6.22	32.57	Inf	NaN		
0.02	0.00	-6.23	32.62	Inf	NaN		
0.02	0.00	-6.24	32.68	Inf	NaN		
0.02	0.00	-6.25	32.73	Inf	NaN		
0.02	0.00	-6.26	32.78	Inf	NaN		
0.02	0.00	-6.27	32.84	Inf	NaN		
0.02	0.00	-6.27	32.84	Inf	NaN		
0.02	0.00	-6.28	32.89	Inf	NaN		
0.03	0.00	-6.29	32.95	Inf	NaN		
0.03	0.00	-6.30	33.00	Inf	NaN		
0.03	0.00	-6.31	33.05	Inf	NaN		
0.03	0.00	-6.32	33.11	Inf	NaN		
0.03	0.00	-6.33	33.16	Inf	NaN		
0.03	0.00	-6.34	33.21	Inf	NaN		
0.03	0.00	-6.35	33.27	Inf	NaN		
0.03	0.00	-6.36	33.32	Inf	NaN		
0.03	0.00	-6.37	33.37	Inf	NaN		
0.03	0.00	-6.38	33.43	Inf	NaN		
0.03	0.00	-6.39	33.48	Inf	NaN		
0.03	0.00	-6.40	33.53	Inf	NaN		
0.03	0.00	-6.41	33.59	Inf	NaN		
0.03	0.00	-6.41	33.59	Inf	NaN		
0.03	0.00	-6.42	33.64	Inf	NaN		
0.04	0.00	-6.43	33.70	Inf	NaN		
0.04	0.00	-6.44	33.75	Inf	NaN		
0.04	0.00	-6.45	33.80	Inf	NaN		
0.04	0.00	-6.46	33.86	Inf	NaN		
0.04	0.00	-6.47	33.91	Inf	NaN		
0.04	0.00	-6.48	33.96	Inf	NaN		
0.04	0.00	-6.49	34.02	Inf	NaN		
0.04	0.00	-6.50	34.07	Inf	NaN		
0.04	0.00	-6.52	34.13	Inf	NaN		
0.04	0.00	-6.52	34.18	Inf	NaN		
0.04	0.00	-6.54	34.23	Inf	NaN		
0.04	0.00	-6.55	34.29	Inf	NaN		
0.04	0.00	-6.55	34.29	Inf	NaN		
0.04	0.00	-6.56	34.34	Inf	NaN		
0.04	0.00	-6.57	34.39	Inf	NaN		
0.04	0.00	-6.58	34.45	Inf	NaN		
0.04	0.00	-6.59	34.50	Inf	NaN		
0.04	0.00	-6.60	34.55	Inf	NaN		
0.04	0.00	-6.61	34.61	Inf	NaN		
0.05	0.00	-6.62	34.66	Inf	NaN		
0.05	0.00	-6.63	34.71	Inf	NaN		
0.05	0.00	-6.64	34.77	Inf	NaN		
0.05	0.00	-6.65	34.82	Inf	NaN		
0.05	0.00	-6.66	34.88	Inf	NaN		
0.05	0.00	-6.67	34.93	Inf	NaN		
0.05	0.00	-6.68	34.98	Inf	NaN		
0.05	0.00	-6.69	35.03	Inf	NaN		
0.05	0.00	-6.70	35.09	Inf	NaN		
0.05	0.00	-6.70	35.09	Inf	NaN		
0.06	0.00	-6.71	35.14	Inf	NaN		
0.06	0.00	-6.72	35.20	Inf	NaN		
0.06	0.00	-6.73	35.25	Inf	NaN		
0.06	0.00	-6.74	35.30	Inf	NaN		
0.06	0.00	-6.75	35.36	Inf	NaN		
0.06	0.00	-6.76	35.41	Inf	NaN		
0.06	0.00	-6.77	35.46	Inf	NaN		
0.06	0.00	-6.78	35.52	Inf	NaN		
0.07	0.00	-6.79	35.57	Inf	NaN		
0.07	0.00	-6.80	35.62	Inf	NaN		
0.07	0.00	-6.81	35.68	Inf	NaN		
0.07	0.00	-6.82	35.73	Inf	NaN		
0.07	0.00	-6.83	35.78	Inf	NaN		
0.07	0.00	-6.84	35.84	Inf	NaN		
0.07	0.00	-6.84	35.84	Inf	NaN		
0.07	0.00	-6.85	35.89	Inf	NaN		
0.08	0.00	-6.86	35.94	Inf	NaN		
0.08	0.00	-6.87	36.00	Inf	NaN		
0.08	0.00	-6.88	36.05	Inf	NaN		
0.08	0.00	-6.89	36.10	Inf	NaN		
0.08	0.00	-6.90	36.16	Inf	NaN		
0.09	0.00	-6.91	36.21	Inf	NaN		
0.09	0.00	-6.92	36.27	Inf	NaN		
0.09	0.00	-6.93	36.32	Inf	NaN		
0.09	0.00	-6.94	36.37	Inf	NaN		
0.09	0.00	-6.96	36.43	Inf	NaN		
0.09	0.00	-6.97	36.48	Inf	NaN		
0.09	0.00	-6.97	36.53	Inf	NaN		
0.10	0.00	-6.99	36.59	Inf	NaN		
0.10	0.00	-6.99	36.59	Inf	NaN		
0.10	0.00	-6.99	36.64	Inf	NaN		
0.10	0.00	-7.00	36.69	Inf	NaN		
0.10	0.00	-7.02	36.75	Inf	NaN		
0.10	0.00	-7.03	36.80	Inf	NaN		
0.11	0.00	-7.04	36.86	Inf	NaN		
0.11	0.00	-7.05	36.91	Inf	NaN		
0.11	0.00	-7.06	36.96	Inf	NaN		
0.11	0.00	-7.07	37.02	Inf	NaN		
0.11	0.00	-7.08	37.07	Inf	NaN		
0.12	0.00	-7.09	37.12	Inf	NaN		
0.12	0.00	-7.10	37.18	Inf	NaN		
0.12	0.00	-7.11	37.23	Inf	NaN		
0.12	0.00	-7.12	37.28	Inf	NaN		
0.12	0.00	-7.13	37.34	Inf	NaN		
0.12	0.00	-7.14	37.39	Inf	NaN		
0.12	0.00	-7.14	37.39	Inf	NaN		
0.12	0.00	-7.15	37.44	Inf	NaN		
0.12	0.00	-7.16	37.50	Inf	NaN		
0.13	0.00	-7.17	37.55	Inf	NaN		
0.13	0.00	-7.18	37.61	Inf	NaN		
0.13	0.00	-7.19	37.66	Inf	NaN		
0.13	0.00	-7.20	37.71	Inf	NaN		
0.14	0.00	-7.21	37.77	Inf	NaN		
0.14	0.00	-7.22	37.82	Inf	NaN		
0.14	0.00	-7.23	37.87	Inf	NaN		
0.14	0.00	-7.24	37.93	Inf	NaN		
0.15	0.00	-7.25	37.98	Inf	NaN		
0.15	0.00	-7.26	38.03	Inf	NaN		
0.15	0.00	-7.27	38.09	Inf	NaN		
0.15	0.00	-7.27	38.09	Inf	NaN		
0.16	0.00	-7.28	38.14	Inf	NaN		
0.16	0.00	-7.29	38.20	Inf	NaN		
0.17	0.00	-7.30	38.25	Inf	NaN		
0.17	0.00	-7.31	38.30	Inf	NaN		
0.17	0.00	-7.32	38.36	Inf	NaN		
0.18	0.00	-7.33	38.41	Inf	NaN		
0.18	0.00	-7.34	38.47	Inf	NaN		
0.18	0.00	-7.35	38.52	Inf	NaN		
0.19	0.00	-7.36	38.57	Inf	NaN		
0.19	0.00	-7.38	38.63	Inf	NaN		
0.19	0.00	-7.39	38.68	Inf	NaN		
0.19	0.00	-7.39	38.73	Inf	NaN		
0.19	0.00	-7.41	38.79	Inf	NaN		
0.19	0.00	-7.41	38.79	Inf	NaN		
0.20	0.00	-7.42	38.84	Inf	NaN		
0.20	0.00	-7.42	38.89	Inf	NaN		
0.20	0.00	-7.44	38.95	Inf	NaN		
0.20	0.00	-7.45	39.00	Inf	NaN		
0.20	0.00	-7.46	39.05	Inf	NaN		
0.20	0.00	-7.47	39.11	Inf	NaN		
0.20	0.00	-7.48	39.16	Inf	NaN		
0.20	0.00	-7.49	39.21	Inf	NaN		
0.20	0.00	-7.50	39.27	Inf	NaN		
0.20	0.00	-7.51	39.32	Inf	NaN		
0.19	0.00	-7.52	39.37	Inf	NaN		
0.17	0.00	-7.53	39.43	Inf	NaN		
0.17	0.00	-7.54	39.48	Inf	NaN		
0.17	0.00	-7.55	39.54	Inf	NaN		
0.17	0.00	-7.56	39.59	Inf	NaN		
0.17	0.00	-7.56	39.59	Inf	NaN		
0.17	0.00	-7.57	39.64	Inf	NaN		
0.17	0.00	-7.58	39.69	Inf	NaN		
0.17	0.00	-7.59	39.75	Inf	NaN		
0.17	0.00	-7.60	39.80	Inf	NaN		
0.17	0.00	-7.61	39.85	Inf	NaN		
0.17	0.00	-7.62	39.91	Inf	NaN		
0.17	0.00	-7.63	39.96	Inf	NaN		
0.18	0.00	-7.64	40.02	Inf	NaN		
0.18	0.00	-7.65	40.07	Inf	NaN		
0.18	0.00	-7.66	40.12	Inf	NaN		
0.18	0.00	-7.67	40.18	Inf	NaN		
0.18	0.00	-7.68	40.23	Inf	NaN		
0.19	0.00	-7.69	40.29	Inf	NaN		
0.19	0.00	-7.70	40.34	Inf	NaN		
0.19	0.00	-7.70	40.34	Inf	NaN		
0.19	0.00	-7.71	40.39	Inf	NaN		
0.17	0.00	-7.72	40.45	Inf	NaN		
0.16	0.00	-7.73	40.50	Inf	NaN		
0.16	0.00	-7.74	40.55	Inf	NaN		
0.16	0.00	-7.75	40.61	Inf	NaN		
0.16	0.00	-7.76	40.66	Inf	NaN		
0.16	0.00	-7.77	40.71	Inf	NaN		
0.16	0.00	-7.79	40.77	Inf	NaN		
0.16	0.00	-7.79	40.82	Inf	NaN		
0.17	0.00	-7.80	40.87	Inf	NaN		
0.17	0.00	-7.82	40.93	Inf	NaN		
0.17	0.00	-7.82	40.98	Inf	NaN		
0.17	0.00	-7.83	41.03	Inf	NaN		
0.18	0.00	-7.84	41.09	Inf	NaN		
0.18	0.00	-7.84	41.09	Inf	NaN		
0.18	0.00	-7.85	41.14	Inf	NaN		
0.18	0.00	-7.87	41.19	Inf	NaN		
0.18	0.00	-7.88	41.25	Inf	NaN		
0.19	0.00	-7.89	41.30	Inf	NaN		
0.19	0.00	-7.89	41.35	Inf	NaN		
0.19	0.00	-7.91	41.41	Inf	NaN		
0.19	0.00	-7.92	41.46	Inf	NaN		
0.20	0.00	-7.93	41.52	Inf	NaN		
0.20	0.00	-7.94	41.57	Inf	NaN		
0.20	0.00	-7.95	41.62	Inf	NaN		
0.21	0.00	-7.96	41.67	Inf	NaN		
0.21	0.00	-7.96	41.67	Inf	NaN		
0.21	0.00	-7.97	41.73	Inf	NaN		
0.21	0.00	-7.99	41.82	Inf	NaN		
0.21	0.00	-7.99	41.87	Inf	NaN		
0.21	0.00	-8.00	41.92	Inf	NaN		
0.21	0.00	-8.02	41.98	Inf	NaN		
0.21	0.00	-8.02	42.03	Inf	NaN		
0.21	0.00	-8.04	42.08	Inf	NaN		
0.21	0.00	-8.04	42.13	Inf	NaN		
0.21	0.00	-8.06	42.19	Inf	NaN		
0.21	0.00	-8.07	42.24	Inf	NaN		
0.21	0.00	-8.07	42.24	Inf	NaN		
0.21	0.00	-8.07	42.29	Inf	NaN		
0.22	0.00	-8.09	42.35	Inf	NaN		
0.22	0.00	-8.09	42.40	Inf	NaN		
0.22	0.00	-8.11	42.45	Inf	NaN		
0.23	0.00	-8.12	42.51	Inf	NaN		
0.23	0.00	-8.13	42.57	Inf	NaN		
0.23	0.00	-8.14	42.62	Inf	NaN		
0.23	0.00	-8.15	42.67	Inf	NaN		
0.24	0.00	-8.16	42.72	Inf	NaN		
0.24	0.00	-8.17	42.78	Inf	NaN		
0.24	0.00	-8.18	42.83	Inf	NaN		
0.24	0.00	-8.19	42.89	Inf	NaN		
0.25	0.00	-8.20	42.94	Inf	NaN		
0.25	0.00	-8.20	42.94	Inf	NaN		
0.25	0.00	-8.21	42.99	Inf	NaN		
0.25	0.00	-8.22	43.05	Inf	NaN		
0.25	0.00	-8.23	43.10	Inf	NaN		
0.25	0.00	-8.24	43.15	Inf	NaN		
0.25	0.00	-8.25	43.21	Inf	NaN		
0.25	0.00	-8.26	43.26	Inf	NaN		
0.24	0.00	-8.27	43.31	Inf	NaN		
0.24	0.00	-8.28	43.37	Inf	NaN		
0.23	0.00	-8.29	43.42	Inf	NaN		
0.23	0.00	-8.30	43.47	Inf	NaN		
0.24	0.00	-8.31	43.53	Inf	NaN		
0.24	0.00	-8.32	43.58	Inf	NaN		
0.24	0.00	-8.33	43.64	Inf	NaN		
0.24	0.00	-8.34	43.69	Inf	NaN		
0.24	0.00	-8.34	43.69	Inf	NaN		
0.24	0.00	-8.35	43.74	Inf	NaN		
0.25	0.00	-8.36	43.80	Inf	NaN		
0.25	0.00	-8.37	43.85	Inf	NaN		
0.25	0.00	-8.38	43.90	Inf	NaN		
0.25	0.00	-8.39	43.95	Inf	NaN		
0.25	0.00	-8.40	44.01	Inf	NaN		
0.25	0.00	-8.41	44.06	Inf	NaN		
0.25	0.00	-8.42	44.11	Inf	NaN		
0.25	0.00	-8.43	44.17	Inf	NaN		
0.25	0.00	-8.44	44.22	Inf	NaN		
0.25	0.00	-8.45	44.28	Inf	NaN		
0.25	0.00	-8.47	44.33	Inf	NaN		
0.25	0.00	-8.47	44.38	Inf	NaN		
0.25	0.00	-8.49	44.44	Inf	NaN		
0.25	0.00	-8.49	44.44	Inf	NaN		
0.25	0.00	-8.49	44.49	Inf	NaN		
0.25	0.00	-8.50	44.54	Inf	NaN		
0.26	0.00	-8.52	44.60	Inf	NaN		
0.26	0.00	-8.53	44.65	Inf	NaN		
0.26	0.00	-8.54	44.70	Inf	NaN		
0.26	0.00	-8.55	44.76	Inf	NaN		
0.26	0.00	-8.56	44.81	Inf	NaN		
0.26	0.00	-8.57	44.87	Inf	NaN		
0.27	0.00	-8.58	44.92	Inf	NaN		
0.27	0.00	-8.59	44.97	Inf	NaN		
0.27	0.00	-8.60	45.03	Inf	NaN		
0.27	0.00	-8.61	45.08	Inf	NaN		
0.27	0.00	-8.62	45.14	Inf	NaN		
0.27	0.00	-8.62	45.14	Inf	NaN		
0.27	0.00	-8.63	45.19	Inf	NaN		
0.28	0.00	-8.64	45.24	Inf	NaN		
0.28	0.00	-8.65	45.30	Inf	NaN		
0.28	0.00	-8.66	45.35	Inf	NaN		
0.28	0.00	-8.67	45.40	Inf	NaN		
0.28	0.00	-8.68	45.46	Inf	NaN		
0.28	0.00	-8.69	45.51	Inf	NaN		
0.28	0.00	-8.70	45.57	Inf	NaN		
0.29	0.00	-8.71	45.62	Inf	NaN		
0.29	0.00	-8.72	45.67	Inf	NaN		
0.29	0.00	-8.73	45.72	Inf	NaN		
0.29	0.00	-8.74	45.78	Inf	NaN		
0.29	0.00	-8.75	45.83	Inf	NaN		
0.30	0.00	-8.76	45.89	Inf	NaN		
0.30	0.00	-8.77	45.94	Inf	NaN		
0.30	0.00	-8.77	45.94	Inf	NaN		
0.30	0.00	-8.78	45.99	Inf	NaN		
0.30	0.00	-8.79	46.05	Inf	NaN		
0.30	0.00	-8.80	46.10	Inf	NaN		
0.30	0.00	-8.81	46.15	Inf	NaN		
0.30	0.00	-8.82	46.21	Inf	NaN		
0.30	0.00	-8.83	46.26	Inf	NaN		
0.30	0.00	-8.84	46.31	Inf	NaN		
0.30	0.00	-8.85	46.37	Inf	NaN		
0.30	0.00	-8.86	46.42	Inf	NaN		
0.30	0.00	-8.87	46.47	Inf	NaN		
0.31	0.00	-8.88	46.53	Inf	NaN		
0.31	0.00	-8.89	46.58	Inf	NaN		
0.31	0.00	-8.90	46.63	Inf	NaN		
0.31	0.00	-8.92	46.69	Inf	NaN		
0.31	0.00	-8.92	46.69	Inf	NaN		
0.31	0.00	-8.92	46.74	Inf	NaN		
0.32	0.00	-8.93	46.79	Inf	NaN		
0.32	0.00	-8.95	46.85	Inf	NaN		
0.32	0.00	-8.96	46.90	Inf	NaN		
0.32	0.00	-8.97	46.96	Inf	NaN		
0.33	0.00	-8.98	47.01	Inf	NaN		
0.33	0.00	-8.99	47.07	Inf	NaN		
0.33	0.00	-9.00	47.12	Inf	NaN		
0.33	0.00	-9.01	47.18	Inf	NaN		
0.33	0.00	-9.02	47.23	Inf	NaN		
0.34	0.00	-9.03	47.28	Inf	NaN		
0.34	0.00	-9.04	47.34	Inf	NaN		
0.34	0.00	-9.05	47.39	Inf	NaN		
0.34	0.00	-9.05	47.39	Inf	NaN		
0.34	0.00	-9.06	47.44	Inf	NaN		
0.34	0.00	-9.07	47.50	Inf	NaN		
0.34	0.00	-9.08	47.55	Inf	NaN		
0.34	0.00	-9.09	47.60	Inf	NaN		
0.34	0.00	-9.10	47.66	Inf	NaN		
0.35	0.00	-9.11	47.71	Inf	NaN		
0.35	0.00	-9.12	47.77	Inf	NaN		
0.35	0.00	-9.13	47.82	Inf	NaN		
0.35	0.00	-9.14	47.88	Inf	NaN		
0.35	0.00	-9.15	47.93	Inf	NaN		
0.35	0.00	-9.16	47.98	Inf	NaN		
0.35	0.00	-9.17	48.04	Inf	NaN		
0.35	0.00	-9.17	48.04	Inf	NaN		
0.35	0.00	-9.18	48.09	Inf	NaN		
0.35	0.00	-9.19	48.14	Inf	NaN		
0.35	0.00	-9.20	48.20	Inf	NaN		
0.35	0.00	-9.21	48.25	Inf	NaN		
0.35	0.00	-9.22	48.30	Inf	NaN		
0.35	0.00	-9.23	48.36	Inf	NaN		
0.35	0.00	-9.24	48.41	Inf	NaN		
0.35	0.00	-9.26	48.47	Inf	NaN		
0.35	0.00	-9.27	48.52	Inf	NaN		
0.35	0.00	-9.27	48.57	Inf	NaN		
0.36	0.00	-9.29	48.63	Inf	NaN		
0.36	0.00	-9.30	48.68	Inf	NaN		
0.36	0.00	-9.31	48.73	Inf	NaN		
0.36	0.00	-9.32	48.79	Inf	NaN		
0.36	0.00	-9.32	48.79	Inf	NaN		
0.36	0.00	-9.33	48.84	Inf	NaN		
0.37	0.00	-9.34	48.90	Inf	NaN		
0.37	0.00	-9.35	48.95	Inf	NaN		
0.37	0.00	-9.36	49.01	Inf	NaN		
0.37	0.00	-9.37	49.06	Inf	NaN		
0.37	0.00	-9.38	49.11	Inf	NaN		
0.37	0.00	-9.39	49.17	Inf	NaN		
0.36	0.00	-9.40	49.22	Inf	NaN		
0.36	0.00	-9.41	49.27	Inf	NaN		
0.34	0.00	-9.42	49.32	Inf	NaN		
0.34	0.00	-9.43	49.38	Inf	NaN		
0.34	0.00	-9.44	49.43	Inf	NaN		
0.34	0.00	-9.45	49.49	Inf	NaN		
0.34	0.00	-9.46	49.54	Inf	NaN		
0.34	0.00	-9.46	49.54	Inf	NaN		
0.34	0.00	-9.47	49.59	Inf	NaN		
0.34	0.00	-9.48	49.65	Inf	NaN		
0.35	0.00	-9.49	49.70	Inf	NaN		
0.35	0.00	-9.50	49.75	Inf	NaN		
0.35	0.00	-9.51	49.81	Inf	NaN		
0.35	0.00	-9.52	49.86	Inf	NaN		
0.36	0.00	-9.53	49.92	Inf	NaN		
0.36	0.00	-9.54	49.97	Inf	NaN		
0.36	0.00	-9.55	50.02	Inf	NaN		
0.36	0.00	-9.56	50.08	Inf	NaN		
0.36	0.00	-9.57	50.13	Inf	NaN		
0.37	0.00	-9.58	50.19	Inf	NaN		
0.37	0.00	-9.59	50.24	Inf	NaN		
0.37	0.00	-9.59	50.24	Inf	NaN		
0.37	0.00	-9.60	50.29	Inf	NaN		
0.37	0.00	-9.62	50.35	Inf	NaN		
0.37	0.00	-9.62	50.40	Inf	NaN		
0.38	0.00	-9.63	50.45	Inf	NaN		
0.38	0.00	-9.64	50.51	Inf	NaN		
0.38	0.00	-9.65	50.56	Inf	NaN		
0.39	0.00	-9.66	50.61	Inf	NaN		
0.39	0.00	-9.68	50.67	Inf	NaN		
0.39	0.00	-9.69	50.72	Inf	NaN		
0.39	0.00	-9.69	50.77	Inf	NaN		
0.40	0.00	-9.71	50.83	Inf	NaN		
0.40	0.00	-9.72	50.88	Inf	NaN		
0.40	0.00	-9.73	50.93	Inf	NaN		
0.40	0.00	-9.74	50.99	Inf	NaN		
0.40	0.00	-9.74	50.99	Inf	NaN		
0.40	0.00	-9.75	51.04	Inf	NaN		
0.41	0.00	-9.76	51.10	Inf	NaN		
0.41	0.00	-9.77	51.15	Inf	NaN		
0.41	0.00	-9.78	51.20	Inf	NaN		
0.41	0.00	-9.79	51.26	Inf	NaN		
0.41	0.00	-9.80	51.32	Inf	NaN		
0.42	0.00	-9.81	51.37	Inf	NaN		
0.42	0.00	-9.82	51.42	Inf	NaN		
0.42	0.00	-9.83	51.48	Inf	NaN		
0.42	0.00	-9.84	51.53	Inf	NaN		
0.42	0.00	-9.85	51.59	Inf	NaN		
0.42	0.00	-9.86	51.64	Inf	NaN		
0.42	0.00	-9.86	51.64	Inf	NaN		
0.42	0.00	-9.87	51.69	Inf	NaN		
0.42	0.00	-9.88	51.75	Inf	NaN		
0.41	0.00	-9.89	51.80	Inf	NaN		
0.39	0.00	-9.90	51.85	Inf	NaN		
0.34	0.00	-9.91	51.91	Inf	NaN		
0.32	0.00	-9.92	51.96	Inf	NaN		
0.31	0.00	-9.93	52.01	Inf	NaN		
0.31	0.00	-9.94	52.07	Inf	NaN		
0.32	0.00	-9.95	52.12	Inf	NaN		
0.32	0.00	-9.96	52.18	Inf	NaN		
0.32	0.00	-9.97	52.23	Inf	NaN		
0.33	0.00	-9.98	52.28	Inf	NaN		
0.33	0.00	-9.99	52.34	Inf	NaN		
0.33	0.00	-10.00	52.39	Inf	NaN		
0.33	0.00	-10.00	52.39	Inf	NaN		
0.34	0.00	-10.01	52.44	Inf	NaN		
0.34	0.00	-10.02	52.50	Inf	NaN		
0.34	0.00	-10.04	52.55	Inf	NaN		
0.34	0.00	-10.04	52.60	Inf	NaN		
0.34	0.00	-10.06	52.66	Inf	NaN		
0.35	0.00	-10.07	52.71	Inf	NaN		
0.35	0.00	-10.07	52.76	Inf	NaN		
0.36	0.00	-10.09	52.82	Inf	NaN		
0.36	0.00	-10.09	52.87	Inf	NaN		
0.36	0.00	-10.11	52.92	Inf	NaN		
0.36	0.00	-10.12	52.98	Inf	NaN		
0.36	0.00	-10.13	53.03	Inf	NaN		
0.37	0.00	-10.14	53.08	Inf	NaN		
0.37	0.00	-10.15	53.14	Inf	NaN		
0.37	0.00	-10.15	53.14	Inf	NaN		
0.37	0.00	-10.16	53.19	Inf	NaN		
0.38	0.00	-10.17	53.24	Inf	NaN		
0.38	0.00	-10.18	53.30	Inf	NaN		
0.38	0.00	-10.19	53.35	Inf	NaN		
0.38	0.00	-10.20	53.41	Inf	NaN		
0.39	0.00	-10.21	53.46	Inf	NaN		
0.39	0.00	-10.22	53.51	Inf	NaN		
0.39	0.00	-10.23	53.57	Inf	NaN		
0.39	0.00	-10.24	53.62	Inf	NaN		
0.39	0.00	-10.25	53.67	Inf	NaN		
0.40	0.00	-10.26	53.73	Inf	NaN		
0.40	0.00	-10.27	53.78	Inf	NaN		
0.40	0.00	-10.28	53.84	Inf	NaN		
0.41	0.00	-10.29	53.89	Inf	NaN		
0.41	0.00	-10.29	53.89	Inf	NaN		
0.41	0.00	-10.30	53.94	Inf	NaN		
0.41	0.00	-10.31	54.00	Inf	NaN		
0.41	0.00	-10.32	54.05	Inf	NaN		
0.41	0.00	-10.33	54.11	Inf	NaN		
0.42	0.00	-10.34	54.16	Inf	NaN		
0.42	0.00	-10.35	54.21	Inf	NaN		
0.42	0.00	-10.36	54.27	Inf	NaN		
0.42	0.00	-10.37	54.32	Inf	NaN		
0.43	0.00	-10.38	54.38	Inf	NaN		
0.43	0.00	-10.39	54.43	Inf	NaN		
0.43	0.00	-10.40	54.48	Inf	NaN		
0.43	0.00	-10.42	54.54	Inf	NaN		
0.43	0.00	-10.42	54.54	Inf	NaN		
0.43	0.00	-10.42	54.59	Inf	NaN		
0.44	0.00	-10.43	54.64	Inf	NaN		
0.44	0.00	-10.45	54.70	Inf	NaN		
0.44	0.00	-10.46	54.75	Inf	NaN		
0.44	0.00	-10.47	54.81	Inf	NaN		
0.44	0.00	-10.48	54.86	Inf	NaN		
0.44	0.00	-10.49	54.91	Inf	NaN		
0.44	0.00	-10.50	54.97	Inf	NaN		
0.43	0.00	-10.51	55.02	Inf	NaN		
0.39	0.00	-10.52	55.07	Inf	NaN		
0.36	0.00	-10.53	55.13	Inf	NaN		
0.34	0.00	-10.54	55.18	Inf	NaN		
0.32	0.00	-10.55	55.23	Inf	NaN		
0.31	0.00	-10.56	55.29	Inf	NaN		
0.31	0.00	-10.56	55.29	Inf	NaN		
0.31	0.00	-10.57	55.34	Inf	NaN		
0.31	0.00	-10.58	55.39	Inf	NaN		
0.31	0.00	-10.59	55.45	Inf	NaN		
0.31	0.00	-10.60	55.50	Inf	NaN		
0.32	0.00	-10.61	55.55	Inf	NaN		
0.32	0.00	-10.62	55.61	Inf	NaN		
0.32	0.00	-10.63	55.66	Inf	NaN		
0.32	0.00	-10.64	55.71	Inf	NaN		
0.32	0.00	-10.65	55.77	Inf	NaN		
0.32	0.00	-10.66	55.82	Inf	NaN		
0.32	0.00	-10.67	55.88	Inf	NaN		
0.33	0.00	-10.68	55.93	Inf	NaN		
0.33	0.00	-10.69	55.98	Inf	NaN		
0.33	0.00	-10.70	56.04	Inf	NaN		
0.33	0.00	-10.70	56.04	Inf	NaN		
0.33	0.00	-10.71	56.09	Inf	NaN		
0.33	0.00	-10.72	56.14	Inf	NaN		
0.34	0.00	-10.73	56.20	Inf	NaN		
0.34	0.00	-10.74	56.25	Inf	NaN		
0.34	0.00	-10.75	56.31	Inf	NaN		
0.34	0.00	-10.76	56.36	Inf	NaN		
0.34	0.00	-10.77	56.41	Inf	NaN		
0.35	0.00	-10.78	56.47	Inf	NaN		
0.35	0.00	-10.79	56.52	Inf	NaN		
0.35	0.00	-10.80	56.57	Inf	NaN		
0.35	0.00	-10.81	56.63	Inf	NaN		
0.35	0.00	-10.82	56.68	Inf	NaN		
0.36	0.00	-10.84	56.74	Inf	NaN		
0.36	0.00	-10.84	56.79	Inf	NaN		
0.36	0.00	-10.84	56.79	Inf	NaN		
0.36	0.00	-10.85	56.84	Inf	NaN		
0.36	0.00	-10.87	56.90	Inf	NaN		
0.36	0.00	-10.88	56.95	Inf	NaN		
0.36	0.00	-10.89	57.00	Inf	NaN		
0.37	0.00	-10.90	57.06	Inf	NaN		
0.37	0.00	-10.91	57.11	Inf	NaN		
0.37	0.00	-10.92	57.16	Inf	NaN		
0.37	0.00	-10.93	57.22	Inf	NaN		
0.37	0.00	-10.94	57.27	Inf	NaN		
0.37	0.00	-10.95	57.32	Inf	NaN		
0.37	0.00	-10.96	57.38	Inf	NaN		
0.37	0.00	-10.97	57.43	Inf	NaN		
0.37	0.00	-10.98	57.49	Inf	NaN		
0.37	0.00	-10.98	57.49	Inf	NaN		
0.36	0.00	-10.99	57.54	Inf	NaN		
0.36	0.00	-11.00	57.59	Inf	NaN		
0.36	0.00	-11.01	57.65	Inf	NaN		
0.36	0.00	-11.02	57.70	Inf	NaN		
0.35	0.00	-11.03	57.75	Inf	NaN		
0.35	0.00	-11.04	57.81	Inf	NaN		
0.34	0.00	-11.05	57.86	Inf	NaN		
0.34	0.00	-11.06	57.91	Inf	NaN		
0.32	0.00	-11.07	57.97	Inf	NaN		
0.32	0.00	-11.08	58.02	Inf	NaN		
0.31	0.00	-11.09	58.07	Inf	NaN		
0.30	0.00	-11.10	58.13	Inf	NaN		
0.30	0.00	-11.11	58.18	Inf	NaN		
0.30	0.00	-11.12	58.24	Inf	NaN		
0.29	0.00	-11.13	58.29	Inf	NaN		
0.29	0.00	-11.13	58.29	Inf	NaN		
0.29	0.00	-11.14	58.34	Inf	NaN		
0.28	0.00	-11.15	58.40	Inf	NaN		
0.28	0.00	-11.16	58.45	Inf	NaN		
0.28	0.00	-11.17	58.50	Inf	NaN		
0.28	0.00	-11.18	58.55	Inf	NaN		
0.27	0.00	-11.19	58.61	Inf	NaN		
0.27	0.00	-11.20	58.66	Inf	NaN		
0.27	0.00	-11.21	58.72	Inf	NaN		
0.27	0.00	-11.22	58.77	Inf	NaN		
0.27	0.00	-11.23	58.82	Inf	NaN		
0.27	0.00	-11.24	58.88	Inf	NaN		
0.27	0.00	-11.25	58.93	Inf	NaN		
0.27	0.00	-11.27	58.99	Inf	NaN		
0.27	0.00	-11.27	58.99	Inf	NaN		
0.27	0.00	-11.27	59.04	Inf	NaN		
0.27	0.00	-11.29	59.09	Inf	NaN		
0.27	0.00	-11.30	59.15	Inf	NaN		
0.27	0.00	-11.31	59.20	Inf	NaN		
0.27	0.00	-11.31	59.25	Inf	NaN		
0.27	0.00	-11.33	59.31	Inf	NaN		
0.28	0.00	-11.34	59.36	Inf	NaN		
0.28	0.00	-11.34	59.41	Inf	NaN		
0.28	0.00	-11.36	59.47	Inf	NaN		
0.28	0.00	-11.37	59.52	Inf	NaN		
0.28	0.00	-11.38	59.57	Inf	NaN		
0.29	0.00	-11.39	59.63	Inf	NaN		
0.29	0.00	-11.40	59.68	Inf	NaN		
0.29	0.00	-11.41	59.73	Inf	NaN		
0.29	0.00	-11.42	59.79	Inf	NaN		
0.29	0.00	-11.42	59.79	Inf	NaN		
0.29	0.00	-11.43	59.84	Inf	NaN		
0.29	0.00	-11.44	59.89	Inf	NaN		
0.29	0.00	-11.45	59.95	Inf	NaN		
0.29	0.00	-11.46	60.00	Inf	NaN		
0.29	0.00	-11.47	60.05	Inf	NaN		
0.29	0.00	-11.48	60.11	Inf	NaN		
0.29	0.00	-11.49	60.16	Inf	NaN		
0.29	0.00	-11.50	60.21	Inf	NaN		
0.29	0.00	-11.51	60.27	Inf	NaN		
0.29	0.00	-11.52	60.32	Inf	NaN		
0.29	0.00	-11.53	60.37	Inf	NaN		
0.29	0.00	-11.54	60.43	Inf	NaN		
0.28	0.00	-11.55	60.48	Inf	NaN		
0.27	0.00	-11.56	60.53	Inf	NaN		
0.26	0.00	-11.57	60.59	Inf	NaN		
0.26	0.00	-11.57	60.59	Inf	NaN		
0.25	0.00	-11.58	60.64	Inf	NaN		
0.24	0.00	-11.59	60.70	Inf	NaN		
0.24	0.00	-11.60	60.75	Inf	NaN		
0.23	0.00	-11.61	60.80	Inf	NaN		
0.23	0.00	-11.62	60.86	Inf	NaN		
0.23	0.00	-11.63	60.91	Inf	NaN		
0.23	0.00	-11.64	60.96	Inf	NaN		
0.21	0.00	-11.65	61.02	Inf	NaN		
0.21	0.00	-11.66	61.07	Inf	NaN		
0.20	0.00	-11.67	61.12	Inf	NaN		
0.20	0.00	-11.68	61.18	Inf	NaN		
0.20	0.00	-11.69	61.23	Inf	NaN		
0.19	0.00	-11.70	61.28	Inf	NaN		
0.19	0.00	-11.71	61.34	Inf	NaN		
0.19	0.00	-11.71	61.34	Inf	NaN		
0.18	0.00	-11.72	61.39	Inf	NaN		
0.18	0.00	-11.73	61.44	Inf	NaN		
0.17	0.00	-11.74	61.50	Inf	NaN		
0.17	0.00	-11.75	61.55	Inf	NaN		
0.16	0.00	-11.77	61.61	Inf	NaN		
0.07	0.00	-11.77	61.66	Inf	NaN		
0.03	0.00	-11.79	61.71	Inf	NaN		
0.02	0.00	-11.80	61.77	Inf	NaN		
0.02	0.00	-11.81	61.82	Inf	NaN		
0.02	0.00	-11.82	61.87	Inf	NaN		
0.02	0.00	-11.83	61.93	Inf	NaN		
0.02	0.00	-11.84	61.98	Inf	NaN		
0.02	0.00	-11.85	62.03	Inf	NaN		
0.02	0.00	-11.86	62.09	Inf	NaN		
0.02	0.00	-11.86	62.09	Inf	NaN		
0.02	0.00	-11.87	62.14	Inf	NaN		
0.02	0.00	-11.88	62.19	Inf	NaN		
0.02	0.00	-11.89	62.25	Inf	NaN		
0.02	0.00	-11.90	62.30	Inf	NaN		
0.02	0.00	-11.91	62.36	Inf	NaN		
0.02	0.00	-11.92	62.41	Inf	NaN		
0.02	0.00	-11.93	62.46	Inf	NaN		
0.02	0.00	-11.94	62.52	Inf	NaN		
0.02	0.00	-11.95	62.57	Inf	NaN		
0.02	0.00	-11.96	62.62	Inf	NaN		
0.02	0.00	-11.97	62.68	Inf	NaN		
0.02	0.00	-11.98	62.73	Inf	NaN		
0.02	0.00	-11.99	62.79	Inf	NaN		
0.02	0.00	-11.99	62.79	Inf	NaN		
0.02	0.00	-12.00	62.84	Inf	NaN		
0.02	0.00	-12.01	62.89	Inf	NaN		
0.02	0.00	-12.02	62.95	Inf	NaN		
0.02	0.00	-12.03	63.00	Inf	NaN		
0.02	0.00	-12.04	63.06	Inf	NaN		
0.02	0.00	-12.05	63.11	Inf	NaN		
0.02	0.00	-12.06	63.17	Inf	NaN		
0.02	0.00	-12.07	63.22	Inf	NaN		
0.02	0.00	-12.08	63.27	Inf	NaN		
0.02	0.00	-12.09	63.33	Inf	NaN		
0.02	0.00	-12.10	63.38	Inf	NaN		
0.02	0.00	-12.11	63.43	Inf	NaN		
0.02	0.00	-12.12	63.49	Inf	NaN		
0.02	0.00	-12.12	63.49	Inf	NaN		
0.02	0.00	-12.13	63.54	Inf	NaN		
0.02	0.00	-12.15	63.60	Inf	NaN		
0.02	0.00	-12.16	63.65	Inf	NaN		
0.02	0.00	-12.17	63.70	Inf	NaN		
0.02	0.00	-12.18	63.76	Inf	NaN		
0.02	0.00	-12.19	63.81	Inf	NaN		
0.02	0.00	-12.20	63.86	Inf	NaN		
0.02	0.00	-12.21	63.92	Inf	NaN		
0.02	0.00	-12.22	63.97	Inf	NaN		
0.02	0.00	-12.23	64.03	Inf	NaN		
0.02	0.00	-12.24	64.08	Inf	NaN		
0.02	0.00	-12.25	64.13	Inf	NaN		
0.02	0.00	-12.26	64.19	Inf	NaN		
0.02	0.00	-12.26	64.19	Inf	NaN		
0.02	0.00	-12.27	64.24	Inf	NaN		
0.02	0.00	-12.28	64.29	Inf	NaN		
0.02	0.00	-12.29	64.35	Inf	NaN		
0.02	0.00	-12.30	64.40	Inf	NaN		
0.02	0.00	-12.31	64.46	Inf	NaN		
0.02	0.00	-12.32	64.51	Inf	NaN		
0.02	0.00	-12.33	64.56	Inf	NaN		
0.02	0.00	-12.34	64.62	Inf	NaN		
0.02	0.00	-12.35	64.67	Inf	NaN		
0.02	0.00	-12.36	64.72	Inf	NaN		
0.02	0.00	-12.37	64.78	Inf	NaN		
0.02	0.00	-12.38	64.83	Inf	NaN		
0.02	0.00	-12.39	64.88	Inf	NaN		
0.02	0.00	-12.40	64.94	Inf	NaN		
0.02	0.00	-12.40	64.94	Inf	NaN		
0.02	0.00	-12.41	64.99	Inf	NaN		
0.02	0.00	-12.42	65.04	Inf	NaN		
0.02	0.00	-12.43	65.10	Inf	NaN		
0.02	0.00	-12.44	65.15	Inf	NaN		
0.02	0.00	-12.45	65.21	Inf	NaN		
0.02	0.00	-12.46	65.26	Inf	NaN		
0.02	0.00	-12.47	65.31	Inf	NaN		
0.02	0.00	-12.48	65.37	Inf	NaN		
0.02	0.00	-12.49	65.42	Inf	NaN		
0.02	0.00	-12.51	65.48	Inf	NaN		
0.02	0.00	-12.51	65.53	Inf	NaN		
0.02	0.00	-12.53	65.59	Inf	NaN		
0.02	0.00	-12.53	65.59	Inf	NaN		
0.02	0.00	-12.54	65.64	Inf	NaN		
0.02	0.00	-12.54	65.69	Inf	NaN		
0.02	0.00	-12.56	65.75	Inf	NaN		
0.02	0.00	-12.57	65.80	Inf	NaN		
0.02	0.00	-12.58	65.85	Inf	NaN		
0.02	0.00	-12.59	65.91	Inf	NaN		
0.02	0.00	-12.60	65.96	Inf	NaN		
0.02	0.00	-12.61	66.01	Inf	NaN		
0.02	0.00	-12.62	66.07	Inf	NaN		
0.02	0.00	-12.63	66.12	Inf	NaN		
0.02	0.00	-12.64	66.18	Inf	NaN		
0.02	0.00	-12.65	66.23	Inf	NaN		
0.02	0.00	-12.66	66.28	Inf	NaN		
0.02	0.00	-12.67	66.34	Inf	NaN		
0.02	0.00	-12.68	66.39	Inf	NaN		
0.02	0.00	-12.68	66.39	Inf	NaN		
0.02	0.00	-12.69	66.44	Inf	NaN		
0.02	0.00	-12.70	66.49	Inf	NaN		
0.02	0.00	-12.71	66.55	Inf	NaN		
0.02	0.00	-12.72	66.60	Inf	NaN		
0.02	0.00	-12.73	66.65	Inf	NaN		
0.02	0.00	-12.74	66.71	Inf	NaN		
0.02	0.00	-12.75	66.76	Inf	NaN		
0.02	0.00	-12.76	66.81	Inf	NaN		
0.02	0.00	-12.77	66.87	Inf	NaN		
0.02	0.00	-12.78	66.92	Inf	NaN		
0.02	0.00	-12.79	66.97	Inf	NaN		
0.02	0.00	-12.80	67.03	Inf	NaN		
0.02	0.00	-12.81	67.08	Inf	NaN		
0.02	0.00	-12.82	67.14	Inf	NaN		
0.02	0.00	-12.82	67.14	Inf	NaN		
0.02	0.00	-12.83	67.19	Inf	NaN		
0.02	0.00	-12.84	67.25	Inf	NaN		
0.02	0.00	-12.85	67.30	Inf	NaN		
0.02	0.00	-12.86	67.35	Inf	NaN		
0.02	0.00	-12.87	67.41	Inf	NaN		
0.02	0.00	-12.88	67.46	Inf	NaN		
0.02	0.00	-12.89	67.51	Inf	NaN		
0.02	0.00	-12.90	67.57	Inf	NaN		
0.02	0.00	-12.91	67.62	Inf	NaN		
0.02	0.00	-12.92	67.68	Inf	NaN		
0.02	0.00	-12.94	67.73	Inf	NaN		
0.02	0.00	-12.94	67.78	Inf	NaN		
0.02	0.00	-12.96	67.84	Inf	NaN		
0.02	0.00	-12.96	67.84	Inf	NaN		
0.02	0.00	-12.97	67.89	Inf	NaN		
0.02	0.00	-12.97	67.94	Inf	NaN		
0.02	0.00	-12.99	68.00	Inf	NaN		
0.02	0.00	-13.00	68.05	Inf	NaN		
0.02	0.00	-13.01	68.11	Inf	NaN		
0.02	0.00	-13.02	68.16	Inf	NaN		
0.02	0.00	-13.03	68.21	Inf	NaN		
0.02	0.00	-13.04	68.27	Inf	NaN		
0.02	0.00	-13.05	68.32	Inf	NaN		
0.02	0.00	-13.06	68.38	Inf	NaN		
0.02	0.00	-13.07	68.43	Inf	NaN		
0.02	0.00	-13.08	68.48	Inf	NaN		
0.02	0.00	-13.09	68.54	Inf	NaN		
0.02	0.00	-13.09	68.54	Inf	NaN		
0.02	0.00	-13.10	68.59	Inf	NaN		
0.02	0.00	-13.11	68.64	Inf	NaN		
0.02	0.00	-13.12	68.70	Inf	NaN		
0.02	0.00	-13.13	68.75	Inf	NaN		
0.02	0.00	-13.14	68.81	Inf	NaN		
0.02	0.00	-13.15	68.86	Inf	NaN		
0.02	0.00	-13.16	68.91	Inf	NaN		
0.02	0.00	-13.17	68.97	Inf	NaN		
0.02	0.00	-13.18	69.02	Inf	NaN		
0.02	0.00	-13.19	69.07	Inf	NaN		
0.02	0.00	-13.20	69.13	Inf	NaN		
0.02	0.00	-13.21	69.18	Inf	NaN		
0.02	0.00	-13.22	69.24	Inf	NaN		
0.02	0.00	-13.23	69.29	Inf	NaN		
0.02	0.00	-13.23	69.29	Inf	NaN		
0.02	0.00	-13.24	69.34	Inf	NaN		
0.02	0.00	-13.25	69.39	Inf	NaN		
0.02	0.00	-13.26	69.45	Inf	NaN		
0.02	0.00	-13.27	69.50	Inf	NaN		
0.02	0.00	-13.29	69.56	Inf	NaN		
0.02	0.00	-13.29	69.61	Inf	NaN		
0.02	0.00	-13.30	69.66	Inf	NaN		
0.02	0.00	-13.31	69.72	Inf	NaN		
0.02	0.00	-13.32	69.77	Inf	NaN		
0.02	0.00	-13.33	69.82	Inf	NaN		
0.02	0.00	-13.34	69.88	Inf	NaN		
0.02	0.00	-13.36	69.93	Inf	NaN		
0.02	0.00	-13.37	69.99	Inf	NaN		
0.02	0.00	-13.37	69.99	Inf	NaN		
0.02	0.00	-13.38	70.04	Inf	NaN		
0.02	0.00	-13.39	70.09	Inf	NaN		
0.02	0.00	-13.40	70.15	Inf	NaN		
0.02	0.00	-13.41	70.20	Inf	NaN		
0.02	0.00	-13.42	70.26	Inf	NaN		
0.02	0.00	-13.43	70.31	Inf	NaN		
0.02	0.00	-13.44	70.36	Inf	NaN		
0.02	0.00	-13.45	70.41	Inf	NaN		
0.02	0.00	-13.46	70.47	Inf	NaN		
0.02	0.00	-13.47	70.52	Inf	NaN		
0.02	0.00	-13.48	70.57	Inf	NaN		
0.02	0.00	-13.49	70.63	Inf	NaN		
0.02	0.00	-13.50	70.68	Inf	NaN		
0.02	0.00	-13.51	70.74	Inf	NaN		
0.02	0.00	-13.52	70.79	Inf	NaN		
0.02	0.00	-13.52	70.79	Inf	NaN		
0.02	0.00	-13.53	70.84	Inf	NaN		
0.02	0.00	-13.54	70.90	Inf	NaN		
0.02	0.00	-13.55	70.95	Inf	NaN		
0.02	0.00	-13.56	71.00	Inf	NaN		
0.02	0.00	-13.57	71.06	Inf	NaN		
0.02	0.00	-13.58	71.11	Inf	NaN		
0.02	0.00	-13.59	71.16	Inf	NaN		
0.02	0.00	-13.60	71.22	Inf	NaN		
0.02	0.00	-13.61	71.27	Inf	NaN		
0.02	0.00	-13.62	71.33	Inf	NaN		
0.02	0.00	-13.63	71.38	Inf	NaN		
0.02	0.00	-13.64	71.43	Inf	NaN		
0.02	0.00	-13.64	71.43	Inf	NaN		
0.02	0.00	-13.65	71.49	Inf	NaN		
0.02	0.00	-13.66	71.54	Inf	NaN		
0.02	0.00	-13.67	71.60	Inf	NaN		
