# Supplementary material for: Enhancing Electrospinnability of Chitosan Membranes in Low-Humidity Environments by Sodium Chloride Addition
Source: Mar Drugs. 2024 Sep 27;22(10):443. doi: 10.3390/md22100443 (PMC11509170; doi:10.3390/md22100443)
Supplement: Supplementary file 1 [file marinedrugs-22-00443-s001.zip › Tear strength/SCM-3.txt]

Batch No.:
Sample No:8
Test Date:2023-10-17
Tester:admin
Type:
Temperature(¡æ):
Humidity(%):
Width(mm):
OriginalLength(mm):
Elongation(mm):0.00
ElongationRatio(%):0.00
MaxForce(N):0.41

=====================ÊÔÑéÊý¾Ý==================

ÊÔÑéÁ¦	±äÐÎ	Î»ÒÆ	Ê±¼ä	Ó¦Á¦	Ó¦±ä		
0.00	0.00	0.00	0.00	NaN	NaN		
0.00	0.00	-0.01	0.10	NaN	NaN		
0.00	0.00	-0.01	0.10	NaN	NaN		
0.00	0.00	-0.02	0.16	NaN	NaN		
0.00	0.00	-0.05	0.26	NaN	NaN		
0.00	0.00	-0.06	0.31	NaN	NaN		
0.00	0.00	-0.06	0.36	Inf	NaN		
-0.01	0.00	-0.08	0.42	-Inf	NaN		
-0.01	0.00	-0.08	0.42	-Inf	NaN		
-0.00	0.00	-0.08	0.47	-Inf	NaN		
-0.00	0.00	-0.11	0.57	-Inf	NaN		
-0.00	0.00	-0.11	0.62	-Inf	NaN		
-0.00	0.00	-0.12	0.67	-Inf	NaN		
-0.00	0.00	-0.13	0.73	-Inf	NaN		
-0.00	0.00	-0.14	0.78	-Inf	NaN		
-0.00	0.00	-0.15	0.83	-Inf	NaN		
-0.00	0.00	-0.17	0.89	-Inf	NaN		
-0.00	0.00	-0.18	0.94	-Inf	NaN		
-0.00	0.00	-0.18	0.99	-Inf	NaN		
-0.00	0.00	-0.18	0.99	-Inf	NaN		
-0.00	0.00	-0.20	1.05	-Inf	NaN		
0.00	0.00	-0.21	1.10	NaN	NaN		
0.00	0.00	-0.21	1.15	NaN	NaN		
0.00	0.00	-0.23	1.21	NaN	NaN		
0.00	0.00	-0.24	1.26	NaN	NaN		
0.00	0.00	-0.25	1.31	NaN	NaN		
0.00	0.00	-0.26	1.37	NaN	NaN		
0.00	0.00	-0.27	1.42	NaN	NaN		
0.00	0.00	-0.28	1.47	Inf	NaN		
0.00	0.00	-0.29	1.53	Inf	NaN		
0.00	0.00	-0.30	1.58	Inf	NaN		
0.00	0.00	-0.31	1.63	Inf	NaN		
0.00	0.00	-0.32	1.69	Inf	NaN		
0.00	0.00	-0.33	1.74	Inf	NaN		
0.00	0.00	-0.34	1.79	Inf	NaN		
0.00	0.00	-0.34	1.79	Inf	NaN		
0.00	0.00	-0.35	1.85	Inf	NaN		
0.00	0.00	-0.36	1.90	Inf	NaN		
0.00	0.00	-0.37	1.95	Inf	NaN		
0.00	0.00	-0.38	2.01	Inf	NaN		
0.00	0.00	-0.39	2.06	Inf	NaN		
0.00	0.00	-0.40	2.12	Inf	NaN		
0.00	0.00	-0.41	2.17	Inf	NaN		
0.00	0.00	-0.42	2.23	Inf	NaN		
0.00	0.00	-0.43	2.28	Inf	NaN		
0.00	0.00	-0.44	2.33	Inf	NaN		
0.00	0.00	-0.45	2.38	Inf	NaN		
0.00	0.00	-0.46	2.44	Inf	NaN		
0.00	0.00	-0.47	2.49	Inf	NaN		
0.00	0.00	-0.48	2.54	Inf	NaN		
0.00	0.00	-0.48	2.54	Inf	NaN		
0.00	0.00	-0.49	2.60	Inf	NaN		
0.00	0.00	-0.50	2.65	Inf	NaN		
0.00	0.00	-0.51	2.70	Inf	NaN		
0.00	0.00	-0.52	2.76	Inf	NaN		
0.00	0.00	-0.53	2.81	Inf	NaN		
0.00	0.00	-0.54	2.86	Inf	NaN		
0.00	0.00	-0.55	2.92	Inf	NaN		
0.00	0.00	-0.56	2.97	Inf	NaN		
0.00	0.00	-0.57	3.02	Inf	NaN		
0.00	0.00	-0.58	3.08	Inf	NaN		
0.00	0.00	-0.59	3.13	Inf	NaN		
0.00	0.00	-0.60	3.18	Inf	NaN		
0.00	0.00	-0.61	3.24	Inf	NaN		
0.00	0.00	-0.62	3.29	Inf	NaN		
0.00	0.00	-0.63	3.34	Inf	NaN		
0.00	0.00	-0.64	3.39	Inf	NaN		
0.00	0.00	-0.64	3.39	Inf	NaN		
0.00	0.00	-0.65	3.45	Inf	NaN		
0.00	0.00	-0.66	3.50	Inf	NaN		
0.00	0.00	-0.68	3.56	Inf	NaN		
0.00	0.00	-0.68	3.61	Inf	NaN		
0.00	0.00	-0.69	3.66	Inf	NaN		
0.00	0.00	-0.70	3.71	Inf	NaN		
0.00	0.00	-0.72	3.77	Inf	NaN		
0.00	0.00	-0.73	3.82	Inf	NaN		
0.00	0.00	-0.73	3.87	Inf	NaN		
0.00	0.00	-0.75	3.93	Inf	NaN		
0.00	0.00	-0.76	3.98	Inf	NaN		
0.00	0.00	-0.77	4.03	Inf	NaN		
0.00	0.00	-0.78	4.09	Inf	NaN		
0.00	0.00	-0.79	4.14	Inf	NaN		
0.00	0.00	-0.80	4.19	Inf	NaN		
0.00	0.00	-0.80	4.19	Inf	NaN		
0.00	0.00	-0.81	4.25	Inf	NaN		
0.00	0.00	-0.82	4.30	Inf	NaN		
0.00	0.00	-0.83	4.35	Inf	NaN		
0.00	0.00	-0.84	4.41	Inf	NaN		
0.00	0.00	-0.85	4.46	Inf	NaN		
0.00	0.00	-0.86	4.52	Inf	NaN		
0.00	0.00	-0.87	4.57	Inf	NaN		
0.00	0.00	-0.88	4.62	Inf	NaN		
0.00	0.00	-0.89	4.68	Inf	NaN		
0.00	0.00	-0.90	4.73	Inf	NaN		
0.00	0.00	-0.91	4.78	Inf	NaN		
0.00	0.00	-0.92	4.84	Inf	NaN		
0.00	0.00	-0.93	4.89	Inf	NaN		
0.00	0.00	-0.94	4.94	Inf	NaN		
0.00	0.00	-0.94	4.94	Inf	NaN		
0.00	0.00	-0.95	5.00	Inf	NaN		
0.00	0.00	-0.96	5.05	Inf	NaN		
0.00	0.00	-0.97	5.10	Inf	NaN		
0.00	0.00	-0.98	5.16	Inf	NaN		
0.00	0.00	-0.99	5.21	Inf	NaN		
0.00	0.00	-1.00	5.26	Inf	NaN		
0.00	0.00	-1.01	5.32	Inf	NaN		
0.00	0.00	-1.02	5.37	Inf	NaN		
0.00	0.00	-1.03	5.42	Inf	NaN		
0.00	0.00	-1.04	5.48	Inf	NaN		
0.00	0.00	-1.05	5.53	Inf	NaN		
0.00	0.00	-1.06	5.58	Inf	NaN		
0.01	0.00	-1.07	5.64	Inf	NaN		
0.01	0.00	-1.08	5.69	Inf	NaN		
0.01	0.00	-1.09	5.74	Inf	NaN		
0.01	0.00	-1.09	5.74	Inf	NaN		
0.01	0.00	-1.10	5.80	Inf	NaN		
0.01	0.00	-1.11	5.85	Inf	NaN		
0.01	0.00	-1.12	5.90	Inf	NaN		
0.01	0.00	-1.13	5.96	Inf	NaN		
0.01	0.00	-1.14	6.01	Inf	NaN		
0.01	0.00	-1.16	6.07	Inf	NaN		
0.01	0.00	-1.16	6.12	Inf	NaN		
0.01	0.00	-1.17	6.17	Inf	NaN		
0.01	0.00	-1.18	6.22	Inf	NaN		
0.01	0.00	-1.20	6.28	Inf	NaN		
0.01	0.00	-1.21	6.33	Inf	NaN		
0.01	0.00	-1.21	6.38	Inf	NaN		
0.01	0.00	-1.23	6.44	Inf	NaN		
0.01	0.00	-1.23	6.49	Inf	NaN		
0.01	0.00	-1.25	6.54	Inf	NaN		
0.01	0.00	-1.25	6.54	Inf	NaN		
0.01	0.00	-1.26	6.60	Inf	NaN		
0.01	0.00	-1.27	6.65	Inf	NaN		
0.01	0.00	-1.28	6.71	Inf	NaN		
0.01	0.00	-1.29	6.76	Inf	NaN		
0.01	0.00	-1.30	6.81	Inf	NaN		
0.01	0.00	-1.31	6.87	Inf	NaN		
0.01	0.00	-1.32	6.92	Inf	NaN		
0.01	0.00	-1.33	6.97	Inf	NaN		
0.01	0.00	-1.34	7.03	Inf	NaN		
0.01	0.00	-1.35	7.08	Inf	NaN		
0.01	0.00	-1.36	7.13	Inf	NaN		
0.01	0.00	-1.37	7.19	Inf	NaN		
0.01	0.00	-1.38	7.24	Inf	NaN		
0.01	0.00	-1.39	7.29	Inf	NaN		
0.01	0.00	-1.39	7.29	Inf	NaN		
0.01	0.00	-1.40	7.35	Inf	NaN		
0.01	0.00	-1.41	7.40	Inf	NaN		
0.01	0.00	-1.42	7.45	Inf	NaN		
0.01	0.00	-1.43	7.51	Inf	NaN		
0.01	0.00	-1.44	7.56	Inf	NaN		
0.01	0.00	-1.45	7.61	Inf	NaN		
0.01	0.00	-1.46	7.67	Inf	NaN		
0.01	0.00	-1.47	7.72	Inf	NaN		
0.01	0.00	-1.48	7.77	Inf	NaN		
0.01	0.00	-1.49	7.83	Inf	NaN		
0.01	0.00	-1.50	7.88	Inf	NaN		
0.01	0.00	-1.51	7.93	Inf	NaN		
0.01	0.00	-1.52	7.99	Inf	NaN		
0.01	0.00	-1.53	8.04	Inf	NaN		
0.01	0.00	-1.53	8.04	Inf	NaN		
0.01	0.00	-1.54	8.10	Inf	NaN		
0.01	0.00	-1.55	8.15	Inf	NaN		
0.01	0.00	-1.56	8.20	Inf	NaN		
0.01	0.00	-1.57	8.25	Inf	NaN		
0.01	0.00	-1.58	8.31	Inf	NaN		
0.01	0.00	-1.59	8.36	Inf	NaN		
0.01	0.00	-1.60	8.41	Inf	NaN		
0.01	0.00	-1.61	8.47	Inf	NaN		
0.01	0.00	-1.62	8.52	Inf	NaN		
0.01	0.00	-1.63	8.58	Inf	NaN		
0.01	0.00	-1.64	8.63	Inf	NaN		
0.01	0.00	-1.65	8.68	Inf	NaN		
0.01	0.00	-1.66	8.74	Inf	NaN		
0.01	0.00	-1.68	8.79	Inf	NaN		
0.01	0.00	-1.68	8.84	Inf	NaN		
0.01	0.00	-1.69	8.89	Inf	NaN		
0.01	0.00	-1.69	8.89	Inf	NaN		
0.01	0.00	-1.71	8.95	Inf	NaN		
0.01	0.00	-1.71	9.00	Inf	NaN		
0.01	0.00	-1.73	9.06	Inf	NaN		
0.01	0.00	-1.74	9.11	Inf	NaN		
0.01	0.00	-1.75	9.16	Inf	NaN		
0.01	0.00	-1.76	9.22	Inf	NaN		
0.01	0.00	-1.77	9.27	Inf	NaN		
0.01	0.00	-1.78	9.32	Inf	NaN		
0.01	0.00	-1.79	9.38	Inf	NaN		
0.01	0.00	-1.80	9.43	Inf	NaN		
0.01	0.00	-1.81	9.48	Inf	NaN		
0.01	0.00	-1.82	9.53	Inf	NaN		
0.01	0.00	-1.83	9.59	Inf	NaN		
0.01	0.00	-1.84	9.64	Inf	NaN		
0.01	0.00	-1.84	9.64	Inf	NaN		
0.01	0.00	-1.85	9.70	Inf	NaN		
0.01	0.00	-1.86	9.75	Inf	NaN		
0.01	0.00	-1.87	9.80	Inf	NaN		
0.01	0.00	-1.88	9.85	Inf	NaN		
0.01	0.00	-1.89	9.91	Inf	NaN		
0.01	0.00	-1.90	9.96	Inf	NaN		
0.01	0.00	-1.91	10.01	Inf	NaN		
0.01	0.00	-1.92	10.07	Inf	NaN		
0.01	0.00	-1.93	10.12	Inf	NaN		
0.01	0.00	-1.94	10.17	Inf	NaN		
0.01	0.00	-1.95	10.23	Inf	NaN		
0.01	0.00	-1.96	10.28	Inf	NaN		
0.01	0.00	-1.97	10.33	Inf	NaN		
0.01	0.00	-1.98	10.39	Inf	NaN		
0.01	0.00	-1.99	10.44	Inf	NaN		
0.01	0.00	-2.00	10.49	Inf	NaN		
0.01	0.00	-2.00	10.49	Inf	NaN		
0.01	0.00	-2.01	10.55	Inf	NaN		
0.01	0.00	-2.02	10.60	Inf	NaN		
0.01	0.00	-2.03	10.65	Inf	NaN		
0.01	0.00	-2.04	10.71	Inf	NaN		
0.01	0.00	-2.05	10.76	Inf	NaN		
0.01	0.00	-2.06	10.81	Inf	NaN		
0.01	0.00	-2.07	10.87	Inf	NaN		
0.01	0.00	-2.08	10.92	Inf	NaN		
0.01	0.00	-2.09	10.97	Inf	NaN		
0.01	0.00	-2.10	11.03	Inf	NaN		
0.01	0.00	-2.11	11.08	Inf	NaN		
0.01	0.00	-2.12	11.13	Inf	NaN		
0.01	0.00	-2.13	11.19	Inf	NaN		
0.01	0.00	-2.14	11.24	Inf	NaN		
0.01	0.00	-2.15	11.29	Inf	NaN		
0.01	0.00	-2.15	11.29	Inf	NaN		
0.01	0.00	-2.16	11.35	Inf	NaN		
0.01	0.00	-2.17	11.40	Inf	NaN		
0.01	0.00	-2.18	11.46	Inf	NaN		
0.01	0.00	-2.19	11.51	Inf	NaN		
0.01	0.00	-2.20	11.56	Inf	NaN		
0.01	0.00	-2.21	11.62	Inf	NaN		
0.01	0.00	-2.23	11.67	Inf	NaN		
0.01	0.00	-2.23	11.72	Inf	NaN		
0.01	0.00	-2.25	11.78	Inf	NaN		
0.01	0.00	-2.26	11.83	Inf	NaN		
0.01	0.00	-2.26	11.88	Inf	NaN		
0.01	0.00	-2.28	11.94	Inf	NaN		
0.01	0.00	-2.29	11.99	Inf	NaN		
0.01	0.00	-2.30	12.04	Inf	NaN		
0.01	0.00	-2.30	12.04	Inf	NaN		
0.01	0.00	-2.31	12.10	Inf	NaN		
0.01	0.00	-2.32	12.15	Inf	NaN		
0.01	0.00	-2.33	12.20	Inf	NaN		
0.01	0.00	-2.34	12.26	Inf	NaN		
0.02	0.00	-2.35	12.31	Inf	NaN		
0.02	0.00	-2.36	12.37	Inf	NaN		
0.02	0.00	-2.37	12.42	Inf	NaN		
0.02	0.00	-2.38	12.47	Inf	NaN		
0.02	0.00	-2.39	12.53	Inf	NaN		
0.02	0.00	-2.40	12.58	Inf	NaN		
0.02	0.00	-2.41	12.63	Inf	NaN		
0.02	0.00	-2.42	12.69	Inf	NaN		
0.02	0.00	-2.43	12.74	Inf	NaN		
0.02	0.00	-2.44	12.79	Inf	NaN		
0.02	0.00	-2.45	12.84	Inf	NaN		
0.02	0.00	-2.45	12.84	Inf	NaN		
0.02	0.00	-2.46	12.90	Inf	NaN		
0.02	0.00	-2.47	12.95	Inf	NaN		
0.02	0.00	-2.48	13.00	Inf	NaN		
0.02	0.00	-2.49	13.06	Inf	NaN		
0.02	0.00	-2.50	13.11	Inf	NaN		
0.02	0.00	-2.51	13.16	Inf	NaN		
0.02	0.00	-2.52	13.22	Inf	NaN		
0.02	0.00	-2.53	13.27	Inf	NaN		
0.02	0.00	-2.54	13.32	Inf	NaN		
0.02	0.00	-2.55	13.38	Inf	NaN		
0.02	0.00	-2.56	13.43	Inf	NaN		
0.02	0.00	-2.57	13.49	Inf	NaN		
0.02	0.00	-2.58	13.54	Inf	NaN		
0.02	0.00	-2.59	13.59	Inf	NaN		
0.02	0.00	-2.59	13.59	Inf	NaN		
0.02	0.00	-2.60	13.65	Inf	NaN		
0.02	0.00	-2.61	13.70	Inf	NaN		
0.02	0.00	-2.62	13.75	Inf	NaN		
0.02	0.00	-2.63	13.81	Inf	NaN		
0.02	0.00	-2.64	13.86	Inf	NaN		
0.02	0.00	-2.65	13.91	Inf	NaN		
0.02	0.00	-2.66	13.97	Inf	NaN		
0.03	0.00	-2.67	14.02	Inf	NaN		
0.03	0.00	-2.68	14.08	Inf	NaN		
0.03	0.00	-2.70	14.13	Inf	NaN		
0.03	0.00	-2.70	14.18	Inf	NaN		
0.03	0.00	-2.72	14.24	Inf	NaN		
0.03	0.00	-2.73	14.29	Inf	NaN		
0.03	0.00	-2.73	14.34	Inf	NaN		
0.03	0.00	-2.73	14.34	Inf	NaN		
0.03	0.00	-2.75	14.40	Inf	NaN		
0.03	0.00	-2.76	14.45	Inf	NaN		
0.03	0.00	-2.77	14.50	Inf	NaN		
0.03	0.00	-2.78	14.56	Inf	NaN		
0.03	0.00	-2.79	14.61	Inf	NaN		
0.03	0.00	-2.80	14.66	Inf	NaN		
0.03	0.00	-2.81	14.72	Inf	NaN		
0.03	0.00	-2.82	14.77	Inf	NaN		
0.03	0.00	-2.83	14.82	Inf	NaN		
0.03	0.00	-2.84	14.88	Inf	NaN		
0.03	0.00	-2.85	14.93	Inf	NaN		
0.03	0.00	-2.86	14.99	Inf	NaN		
0.03	0.00	-2.87	15.04	Inf	NaN		
0.03	0.00	-2.88	15.09	Inf	NaN		
0.03	0.00	-2.88	15.09	Inf	NaN		
0.03	0.00	-2.89	15.15	Inf	NaN		
0.03	0.00	-2.90	15.20	Inf	NaN		
0.03	0.00	-2.91	15.26	Inf	NaN		
0.03	0.00	-2.92	15.31	Inf	NaN		
0.03	0.00	-2.93	15.36	Inf	NaN		
0.03	0.00	-2.94	15.42	Inf	NaN		
0.03	0.00	-2.95	15.47	Inf	NaN		
0.03	0.00	-2.96	15.52	Inf	NaN		
0.04	0.00	-2.97	15.58	Inf	NaN		
0.04	0.00	-2.98	15.63	Inf	NaN		
0.04	0.00	-2.99	15.69	Inf	NaN		
0.04	0.00	-3.00	15.74	Inf	NaN		
0.04	0.00	-3.01	15.79	Inf	NaN		
0.04	0.00	-3.01	15.79	Inf	NaN		
0.04	0.00	-3.02	15.84	Inf	NaN		
0.04	0.00	-3.03	15.90	Inf	NaN		
0.04	0.00	-3.04	15.95	Inf	NaN		
0.04	0.00	-3.05	16.01	Inf	NaN		
0.04	0.00	-3.06	16.06	Inf	NaN		
0.05	0.00	-3.08	16.12	Inf	NaN		
0.05	0.00	-3.08	16.17	Inf	NaN		
0.05	0.00	-3.09	16.22	Inf	NaN		
0.05	0.00	-3.11	16.28	Inf	NaN		
0.05	0.00	-3.11	16.33	Inf	NaN		
0.05	0.00	-3.13	16.38	Inf	NaN		
0.05	0.00	-3.14	16.44	Inf	NaN		
0.05	0.00	-3.15	16.49	Inf	NaN		
0.05	0.00	-3.16	16.54	Inf	NaN		
0.05	0.00	-3.16	16.54	Inf	NaN		
0.05	0.00	-3.17	16.60	Inf	NaN		
0.06	0.00	-3.18	16.65	Inf	NaN		
0.06	0.00	-3.19	16.70	Inf	NaN		
0.06	0.00	-3.20	16.76	Inf	NaN		
0.06	0.00	-3.21	16.81	Inf	NaN		
0.06	0.00	-3.22	16.86	Inf	NaN		
0.06	0.00	-3.23	16.92	Inf	NaN		
0.06	0.00	-3.24	16.97	Inf	NaN		
0.06	0.00	-3.25	17.02	Inf	NaN		
0.06	0.00	-3.26	17.08	Inf	NaN		
0.07	0.00	-3.27	17.13	Inf	NaN		
0.07	0.00	-3.28	17.18	Inf	NaN		
0.07	0.00	-3.29	17.24	Inf	NaN		
0.07	0.00	-3.30	17.29	Inf	NaN		
0.07	0.00	-3.31	17.34	Inf	NaN		
0.07	0.00	-3.31	17.34	Inf	NaN		
0.08	0.00	-3.32	17.40	Inf	NaN		
0.08	0.00	-3.33	17.45	Inf	NaN		
0.08	0.00	-3.34	17.50	Inf	NaN		
0.08	0.00	-3.35	17.56	Inf	NaN		
0.08	0.00	-3.36	17.61	Inf	NaN		
0.09	0.00	-3.37	17.67	Inf	NaN		
0.09	0.00	-3.38	17.72	Inf	NaN		
0.09	0.00	-3.39	17.77	Inf	NaN		
0.09	0.00	-3.40	17.82	Inf	NaN		
0.09	0.00	-3.41	17.88	Inf	NaN		
0.09	0.00	-3.42	17.93	Inf	NaN		
0.10	0.00	-3.43	17.98	Inf	NaN		
0.10	0.00	-3.44	18.04	Inf	NaN		
0.10	0.00	-3.45	18.09	Inf	NaN		
0.10	0.00	-3.46	18.15	Inf	NaN		
0.10	0.00	-3.46	18.15	Inf	NaN		
0.11	0.00	-3.47	18.20	Inf	NaN		
0.11	0.00	-3.48	18.25	Inf	NaN		
0.11	0.00	-3.49	18.31	Inf	NaN		
0.12	0.00	-3.50	18.36	Inf	NaN		
0.12	0.00	-3.51	18.41	Inf	NaN		
0.12	0.00	-3.52	18.47	Inf	NaN		
0.12	0.00	-3.53	18.52	Inf	NaN		
0.13	0.00	-3.54	18.57	Inf	NaN		
0.13	0.00	-3.56	18.63	Inf	NaN		
0.13	0.00	-3.56	18.68	Inf	NaN		
0.14	0.00	-3.57	18.73	Inf	NaN		
0.14	0.00	-3.58	18.79	Inf	NaN		
0.14	0.00	-3.59	18.84	Inf	NaN		
0.14	0.00	-3.60	18.89	Inf	NaN		
0.14	0.00	-3.60	18.89	Inf	NaN		
0.14	0.00	-3.62	18.95	Inf	NaN		
0.15	0.00	-3.63	19.00	Inf	NaN		
0.15	0.00	-3.63	19.05	Inf	NaN		
0.15	0.00	-3.65	19.11	Inf	NaN		
0.16	0.00	-3.66	19.16	Inf	NaN		
0.16	0.00	-3.67	19.22	Inf	NaN		
0.17	0.00	-3.68	19.27	Inf	NaN		
0.17	0.00	-3.69	19.32	Inf	NaN		
0.17	0.00	-3.70	19.38	Inf	NaN		
0.18	0.00	-3.71	19.43	Inf	NaN		
0.18	0.00	-3.72	19.48	Inf	NaN		
0.18	0.00	-3.73	19.54	Inf	NaN		
0.18	0.00	-3.74	19.59	Inf	NaN		
0.18	0.00	-3.74	19.59	Inf	NaN		
0.19	0.00	-3.75	19.64	Inf	NaN		
0.19	0.00	-3.76	19.70	Inf	NaN		
0.20	0.00	-3.77	19.75	Inf	NaN		
0.20	0.00	-3.78	19.80	Inf	NaN		
0.20	0.00	-3.79	19.86	Inf	NaN		
0.21	0.00	-3.80	19.91	Inf	NaN		
0.21	0.00	-3.81	19.97	Inf	NaN		
0.21	0.00	-3.82	20.02	Inf	NaN		
0.21	0.00	-3.83	20.07	Inf	NaN		
0.20	0.00	-3.84	20.13	Inf	NaN		
0.21	0.00	-3.85	20.18	Inf	NaN		
0.21	0.00	-3.86	20.23	Inf	NaN		
0.21	0.00	-3.87	20.29	Inf	NaN		
0.21	0.00	-3.88	20.34	Inf	NaN		
0.22	0.00	-3.89	20.39	Inf	NaN		
0.22	0.00	-3.89	20.39	Inf	NaN		
0.22	0.00	-3.90	20.45	Inf	NaN		
0.22	0.00	-3.91	20.50	Inf	NaN		
0.23	0.00	-3.92	20.55	Inf	NaN		
0.23	0.00	-3.93	20.61	Inf	NaN		
0.23	0.00	-3.94	20.66	Inf	NaN		
0.24	0.00	-3.95	20.71	Inf	NaN		
0.24	0.00	-3.96	20.77	Inf	NaN		
0.24	0.00	-3.97	20.82	Inf	NaN		
0.24	0.00	-3.98	20.87	Inf	NaN		
0.24	0.00	-3.99	20.93	Inf	NaN		
0.25	0.00	-4.00	20.98	Inf	NaN		
0.25	0.00	-4.01	21.03	Inf	NaN		
0.25	0.00	-4.03	21.09	Inf	NaN		
0.25	0.00	-4.03	21.14	Inf	NaN		
0.25	0.00	-4.03	21.14	Inf	NaN		
0.26	0.00	-4.05	21.20	Inf	NaN		
0.26	0.00	-4.06	21.25	Inf	NaN		
0.26	0.00	-4.06	21.30	Inf	NaN		
0.26	0.00	-4.07	21.35	Inf	NaN		
0.26	0.00	-4.09	21.41	Inf	NaN		
0.27	0.00	-4.10	21.46	Inf	NaN		
0.27	0.00	-4.11	21.52	Inf	NaN		
0.27	0.00	-4.12	21.57	Inf	NaN		
0.28	0.00	-4.13	21.62	Inf	NaN		
0.28	0.00	-4.14	21.68	Inf	NaN		
0.28	0.00	-4.15	21.73	Inf	NaN		
0.28	0.00	-4.16	21.78	Inf	NaN		
0.28	0.00	-4.17	21.84	Inf	NaN		
0.29	0.00	-4.18	21.89	Inf	NaN		
0.29	0.00	-4.19	21.94	Inf	NaN		
0.29	0.00	-4.19	21.94	Inf	NaN		
0.29	0.00	-4.20	22.00	Inf	NaN		
0.29	0.00	-4.21	22.05	Inf	NaN		
0.29	0.00	-4.22	22.11	Inf	NaN		
0.29	0.00	-4.23	22.16	Inf	NaN		
0.29	0.00	-4.24	22.21	Inf	NaN		
0.29	0.00	-4.25	22.27	Inf	NaN		
0.29	0.00	-4.26	22.32	Inf	NaN		
0.29	0.00	-4.27	22.37	Inf	NaN		
0.29	0.00	-4.28	22.43	Inf	NaN		
0.29	0.00	-4.29	22.48	Inf	NaN		
0.29	0.00	-4.30	22.53	Inf	NaN		
0.29	0.00	-4.31	22.58	Inf	NaN		
0.29	0.00	-4.32	22.64	Inf	NaN		
0.29	0.00	-4.33	22.69	Inf	NaN		
0.29	0.00	-4.33	22.69	Inf	NaN		
0.29	0.00	-4.34	22.75	Inf	NaN		
0.30	0.00	-4.35	22.80	Inf	NaN		
0.30	0.00	-4.36	22.85	Inf	NaN		
0.30	0.00	-4.37	22.91	Inf	NaN		
0.30	0.00	-4.38	22.96	Inf	NaN		
0.30	0.00	-4.39	23.01	Inf	NaN		
0.30	0.00	-4.40	23.07	Inf	NaN		
0.30	0.00	-4.41	23.12	Inf	NaN		
0.30	0.00	-4.42	23.18	Inf	NaN		
0.30	0.00	-4.43	23.23	Inf	NaN		
0.30	0.00	-4.44	23.28	Inf	NaN		
0.30	0.00	-4.45	23.34	Inf	NaN		
0.30	0.00	-4.46	23.39	Inf	NaN		
0.30	0.00	-4.47	23.44	Inf	NaN		
0.30	0.00	-4.47	23.44	Inf	NaN		
0.30	0.00	-4.48	23.50	Inf	NaN		
0.30	0.00	-4.49	23.55	Inf	NaN		
0.30	0.00	-4.50	23.60	Inf	NaN		
0.30	0.00	-4.52	23.66	Inf	NaN		
0.30	0.00	-4.53	23.71	Inf	NaN		
0.28	0.00	-4.53	23.76	Inf	NaN		
0.28	0.00	-4.55	23.82	Inf	NaN		
0.28	0.00	-4.56	23.87	Inf	NaN		
0.28	0.00	-4.57	23.92	Inf	NaN		
0.28	0.00	-4.58	23.98	Inf	NaN		
0.28	0.00	-4.59	24.03	Inf	NaN		
0.28	0.00	-4.60	24.09	Inf	NaN		
0.28	0.00	-4.61	24.14	Inf	NaN		
0.28	0.00	-4.61	24.14	Inf	NaN		
0.28	0.00	-4.62	24.20	Inf	NaN		
0.29	0.00	-4.63	24.25	Inf	NaN		
0.29	0.00	-4.64	24.30	Inf	NaN		
0.29	0.00	-4.65	24.36	Inf	NaN		
0.29	0.00	-4.66	24.41	Inf	NaN		
0.30	0.00	-4.67	24.47	Inf	NaN		
0.30	0.00	-4.68	24.52	Inf	NaN		
0.30	0.00	-4.69	24.57	Inf	NaN		
0.30	0.00	-4.70	24.63	Inf	NaN		
0.30	0.00	-4.71	24.68	Inf	NaN		
0.30	0.00	-4.72	24.73	Inf	NaN		
0.30	0.00	-4.73	24.79	Inf	NaN		
0.30	0.00	-4.74	24.84	Inf	NaN		
0.30	0.00	-4.75	24.89	Inf	NaN		
0.30	0.00	-4.75	24.89	Inf	NaN		
0.30	0.00	-4.76	24.94	Inf	NaN		
0.30	0.00	-4.77	25.00	Inf	NaN		
0.30	0.00	-4.78	25.05	Inf	NaN		
0.30	0.00	-4.79	25.11	Inf	NaN		
0.30	0.00	-4.80	25.16	Inf	NaN		
0.30	0.00	-4.81	25.21	Inf	NaN		
0.30	0.00	-4.82	25.26	Inf	NaN		
0.30	0.00	-4.83	25.32	Inf	NaN		
0.30	0.00	-4.84	25.37	Inf	NaN		
0.31	0.00	-4.85	25.43	Inf	NaN		
0.31	0.00	-4.86	25.48	Inf	NaN		
0.31	0.00	-4.88	25.54	Inf	NaN		
0.31	0.00	-4.88	25.59	Inf	NaN		
0.31	0.00	-4.89	25.64	Inf	NaN		
0.31	0.00	-4.89	25.64	Inf	NaN		
0.32	0.00	-4.90	25.70	Inf	NaN		
0.32	0.00	-4.91	25.75	Inf	NaN		
0.32	0.00	-4.93	25.80	Inf	NaN		
0.32	0.00	-4.94	25.86	Inf	NaN		
0.32	0.00	-4.95	25.91	Inf	NaN		
0.32	0.00	-4.96	25.97	Inf	NaN		
0.32	0.00	-4.97	26.02	Inf	NaN		
0.33	0.00	-4.98	26.07	Inf	NaN		
0.33	0.00	-4.99	26.13	Inf	NaN		
0.33	0.00	-5.00	26.18	Inf	NaN		
0.33	0.00	-5.01	26.24	Inf	NaN		
0.33	0.00	-5.02	26.29	Inf	NaN		
0.33	0.00	-5.03	26.34	Inf	NaN		
0.33	0.00	-5.03	26.34	Inf	NaN		
0.33	0.00	-5.04	26.40	Inf	NaN		
0.34	0.00	-5.05	26.45	Inf	NaN		
0.34	0.00	-5.06	26.50	Inf	NaN		
0.34	0.00	-5.07	26.56	Inf	NaN		
0.34	0.00	-5.08	26.61	Inf	NaN		
0.34	0.00	-5.09	26.67	Inf	NaN		
0.34	0.00	-5.10	26.72	Inf	NaN		
0.34	0.00	-5.11	26.77	Inf	NaN		
0.35	0.00	-5.12	26.83	Inf	NaN		
0.35	0.00	-5.13	26.88	Inf	NaN		
0.35	0.00	-5.14	26.94	Inf	NaN		
0.35	0.00	-5.15	26.99	Inf	NaN		
0.35	0.00	-5.16	27.04	Inf	NaN		
0.35	0.00	-5.16	27.04	Inf	NaN		
0.35	0.00	-5.17	27.10	Inf	NaN		
0.36	0.00	-5.18	27.15	Inf	NaN		
0.36	0.00	-5.19	27.20	Inf	NaN		
0.36	0.00	-5.20	27.26	Inf	NaN		
0.36	0.00	-5.21	27.31	Inf	NaN		
0.36	0.00	-5.22	27.36	Inf	NaN		
0.36	0.00	-5.23	27.42	Inf	NaN		
0.36	0.00	-5.24	27.47	Inf	NaN		
0.36	0.00	-5.25	27.52	Inf	NaN		
0.36	0.00	-5.26	27.58	Inf	NaN		
0.36	0.00	-5.27	27.63	Inf	NaN		
0.35	0.00	-5.29	27.69	Inf	NaN		
0.35	0.00	-5.29	27.74	Inf	NaN		
0.35	0.00	-5.30	27.79	Inf	NaN		
0.35	0.00	-5.31	27.84	Inf	NaN		
0.35	0.00	-5.31	27.84	Inf	NaN		
0.34	0.00	-5.33	27.90	Inf	NaN		
0.34	0.00	-5.33	27.95	Inf	NaN		
0.34	0.00	-5.35	28.01	Inf	NaN		
0.32	0.00	-5.36	28.06	Inf	NaN		
0.32	0.00	-5.37	28.11	Inf	NaN		
0.32	0.00	-5.38	28.16	Inf	NaN		
0.32	0.00	-5.39	28.22	Inf	NaN		
0.32	0.00	-5.40	28.27	Inf	NaN		
0.32	0.00	-5.41	28.32	Inf	NaN		
0.32	0.00	-5.42	28.38	Inf	NaN		
0.32	0.00	-5.43	28.43	Inf	NaN		
0.32	0.00	-5.44	28.49	Inf	NaN		
0.32	0.00	-5.45	28.54	Inf	NaN		
0.32	0.00	-5.45	28.54	Inf	NaN		
0.32	0.00	-5.46	28.60	Inf	NaN		
0.33	0.00	-5.47	28.65	Inf	NaN		
0.33	0.00	-5.48	28.70	Inf	NaN		
0.33	0.00	-5.49	28.76	Inf	NaN		
0.34	0.00	-5.50	28.81	Inf	NaN		
0.34	0.00	-5.51	28.86	Inf	NaN		
0.34	0.00	-5.52	28.92	Inf	NaN		
0.34	0.00	-5.53	28.97	Inf	NaN		
0.34	0.00	-5.54	29.02	Inf	NaN		
0.34	0.00	-5.55	29.08	Inf	NaN		
0.34	0.00	-5.56	29.13	Inf	NaN		
0.35	0.00	-5.57	29.18	Inf	NaN		
0.35	0.00	-5.58	29.24	Inf	NaN		
0.35	0.00	-5.59	29.29	Inf	NaN		
0.35	0.00	-5.59	29.29	Inf	NaN		
0.35	0.00	-5.60	29.34	Inf	NaN		
0.35	0.00	-5.61	29.40	Inf	NaN		
0.35	0.00	-5.62	29.45	Inf	NaN		
0.35	0.00	-5.63	29.50	Inf	NaN		
0.35	0.00	-5.64	29.56	Inf	NaN		
0.36	0.00	-5.65	29.61	Inf	NaN		
0.36	0.00	-5.66	29.66	Inf	NaN		
0.36	0.00	-5.67	29.72	Inf	NaN		
0.36	0.00	-5.68	29.77	Inf	NaN		
0.36	0.00	-5.69	29.82	Inf	NaN		
0.36	0.00	-5.70	29.88	Inf	NaN		
0.37	0.00	-5.71	29.93	Inf	NaN		
0.37	0.00	-5.73	29.99	Inf	NaN		
0.37	0.00	-5.73	30.04	Inf	NaN		
0.37	0.00	-5.74	30.09	Inf	NaN		
0.37	0.00	-5.74	30.09	Inf	NaN		
0.37	0.00	-5.76	30.15	Inf	NaN		
0.37	0.00	-5.77	30.20	Inf	NaN		
0.38	0.00	-5.78	30.25	Inf	NaN		
0.38	0.00	-5.79	30.31	Inf	NaN		
0.38	0.00	-5.80	30.36	Inf	NaN		
0.38	0.00	-5.81	30.42	Inf	NaN		
0.38	0.00	-5.82	30.47	Inf	NaN		
0.38	0.00	-5.83	30.52	Inf	NaN		
0.38	0.00	-5.84	30.58	Inf	NaN		
0.37	0.00	-5.85	30.63	Inf	NaN		
0.37	0.00	-5.86	30.68	Inf	NaN		
0.37	0.00	-5.87	30.74	Inf	NaN		
0.37	0.00	-5.88	30.79	Inf	NaN		
0.37	0.00	-5.88	30.79	Inf	NaN		
0.36	0.00	-5.89	30.84	Inf	NaN		
0.36	0.00	-5.90	30.90	Inf	NaN		
0.34	0.00	-5.91	30.95	Inf	NaN		
0.34	0.00	-5.92	31.00	Inf	NaN		
0.34	0.00	-5.93	31.06	Inf	NaN		
0.33	0.00	-5.94	31.11	Inf	NaN		
0.32	0.00	-5.95	31.17	Inf	NaN		
0.32	0.00	-5.96	31.22	Inf	NaN		
0.32	0.00	-5.97	31.27	Inf	NaN		
0.32	0.00	-5.98	31.33	Inf	NaN		
0.32	0.00	-5.99	31.38	Inf	NaN		
0.32	0.00	-6.00	31.43	Inf	NaN		
0.32	0.00	-6.01	31.49	Inf	NaN		
0.32	0.00	-6.02	31.54	Inf	NaN		
0.32	0.00	-6.02	31.54	Inf	NaN		
0.33	0.00	-6.03	31.60	Inf	NaN		
0.33	0.00	-6.04	31.65	Inf	NaN		
0.33	0.00	-6.05	31.70	Inf	NaN		
0.33	0.00	-6.06	31.76	Inf	NaN		
0.34	0.00	-6.07	31.81	Inf	NaN		
0.34	0.00	-6.08	31.86	Inf	NaN		
0.34	0.00	-6.09	31.92	Inf	NaN		
0.34	0.00	-6.10	31.97	Inf	NaN		
0.35	0.00	-6.11	32.02	Inf	NaN		
0.35	0.00	-6.12	32.08	Inf	NaN		
0.35	0.00	-6.13	32.13	Inf	NaN		
0.36	0.00	-6.14	32.18	Inf	NaN		
0.36	0.00	-6.15	32.24	Inf	NaN		
0.36	0.00	-6.16	32.29	Inf	NaN		
0.36	0.00	-6.16	32.29	Inf	NaN		
0.37	0.00	-6.18	32.35	Inf	NaN		
0.37	0.00	-6.18	32.40	Inf	NaN		
0.37	0.00	-6.20	32.45	Inf	NaN		
0.37	0.00	-6.21	32.51	Inf	NaN		
0.37	0.00	-6.22	32.56	Inf	NaN		
0.37	0.00	-6.23	32.61	Inf	NaN		
0.37	0.00	-6.24	32.67	Inf	NaN		
0.37	0.00	-6.25	32.72	Inf	NaN		
0.37	0.00	-6.26	32.77	Inf	NaN		
0.37	0.00	-6.27	32.83	Inf	NaN		
0.37	0.00	-6.28	32.88	Inf	NaN		
0.37	0.00	-6.29	32.93	Inf	NaN		
0.37	0.00	-6.30	32.99	Inf	NaN		
0.37	0.00	-6.31	33.04	Inf	NaN		
0.37	0.00	-6.32	33.09	Inf	NaN		
0.37	0.00	-6.32	33.09	Inf	NaN		
0.36	0.00	-6.33	33.15	Inf	NaN		
0.36	0.00	-6.34	33.20	Inf	NaN		
0.36	0.00	-6.35	33.25	Inf	NaN		
0.35	0.00	-6.36	33.31	Inf	NaN		
0.35	0.00	-6.37	33.36	Inf	NaN		
0.35	0.00	-6.38	33.42	Inf	NaN		
0.35	0.00	-6.39	33.47	Inf	NaN		
0.35	0.00	-6.40	33.52	Inf	NaN		
0.35	0.00	-6.41	33.58	Inf	NaN		
0.36	0.00	-6.42	33.63	Inf	NaN		
0.36	0.00	-6.43	33.68	Inf	NaN		
0.36	0.00	-6.44	33.74	Inf	NaN		
0.37	0.00	-6.45	33.79	Inf	NaN		
0.37	0.00	-6.45	33.79	Inf	NaN		
0.37	0.00	-6.46	33.85	Inf	NaN		
0.37	0.00	-6.47	33.90	Inf	NaN		
0.37	0.00	-6.48	33.95	Inf	NaN		
0.37	0.00	-6.49	34.01	Inf	NaN		
0.38	0.00	-6.50	34.06	Inf	NaN		
0.38	0.00	-6.51	34.12	Inf	NaN		
0.38	0.00	-6.52	34.17	Inf	NaN		
0.38	0.00	-6.53	34.22	Inf	NaN		
0.38	0.00	-6.54	34.28	Inf	NaN		
0.38	0.00	-6.55	34.33	Inf	NaN		
0.38	0.00	-6.56	34.38	Inf	NaN		
0.38	0.00	-6.58	34.44	Inf	NaN		
0.38	0.00	-6.58	34.49	Inf	NaN		
0.38	0.00	-6.58	34.49	Inf	NaN		
0.39	0.00	-6.60	34.55	Inf	NaN		
0.39	0.00	-6.61	34.60	Inf	NaN		
0.39	0.00	-6.61	34.65	Inf	NaN		
0.39	0.00	-6.63	34.70	Inf	NaN		
0.39	0.00	-6.64	34.76	Inf	NaN		
0.39	0.00	-6.65	34.81	Inf	NaN		
0.39	0.00	-6.66	34.87	Inf	NaN		
0.39	0.00	-6.67	34.92	Inf	NaN		
0.40	0.00	-6.68	34.97	Inf	NaN		
0.40	0.00	-6.69	35.02	Inf	NaN		
0.40	0.00	-6.70	35.08	Inf	NaN		
0.40	0.00	-6.71	35.13	Inf	NaN		
0.41	0.00	-6.72	35.19	Inf	NaN		
0.41	0.00	-6.73	35.24	Inf	NaN		
0.41	0.00	-6.73	35.24	Inf	NaN		
0.41	0.00	-6.74	35.29	Inf	NaN		
0.41	0.00	-6.75	35.35	Inf	NaN		
0.41	0.00	-6.76	35.40	Inf	NaN		
0.41	0.00	-6.77	35.45	Inf	NaN		
0.41	0.00	-6.78	35.51	Inf	NaN		
0.41	0.00	-6.79	35.56	Inf	NaN		
0.41	0.00	-6.80	35.62	Inf	NaN		
0.41	0.00	-6.81	35.67	Inf	NaN		
0.41	0.00	-6.82	35.72	Inf	NaN		
0.40	0.00	-6.83	35.78	Inf	NaN		
0.39	0.00	-6.84	35.83	Inf	NaN		
0.38	0.00	-6.85	35.88	Inf	NaN		
0.36	0.00	-6.86	35.94	Inf	NaN		
0.36	0.00	-6.86	35.94	Inf	NaN		
0.35	0.00	-6.87	35.99	Inf	NaN		
0.34	0.00	-6.88	36.05	Inf	NaN		
0.33	0.00	-6.89	36.10	Inf	NaN		
0.33	0.00	-6.90	36.16	Inf	NaN		
0.32	0.00	-6.91	36.21	Inf	NaN		
0.32	0.00	-6.92	36.26	Inf	NaN		
0.32	0.00	-6.93	36.32	Inf	NaN		
0.32	0.00	-6.94	36.37	Inf	NaN		
0.32	0.00	-6.95	36.43	Inf	NaN		
0.32	0.00	-6.96	36.48	Inf	NaN		
0.32	0.00	-6.98	36.53	Inf	NaN		
0.32	0.00	-6.99	36.59	Inf	NaN		
0.33	0.00	-7.00	36.64	Inf	NaN		
0.33	0.00	-7.00	36.69	Inf	NaN		
0.33	0.00	-7.00	36.69	Inf	NaN		
0.33	0.00	-7.02	36.75	Inf	NaN		
0.34	0.00	-7.03	36.80	Inf	NaN		
0.34	0.00	-7.04	36.85	Inf	NaN		
0.34	0.00	-7.05	36.91	Inf	NaN		
0.34	0.00	-7.06	36.96	Inf	NaN		
0.35	0.00	-7.07	37.01	Inf	NaN		
0.35	0.00	-7.08	37.07	Inf	NaN		
0.36	0.00	-7.09	37.12	Inf	NaN		
0.36	0.00	-7.10	37.18	Inf	NaN		
0.36	0.00	-7.11	37.23	Inf	NaN		
0.36	0.00	-7.12	37.28	Inf	NaN		
0.36	0.00	-7.13	37.34	Inf	NaN		
0.36	0.00	-7.14	37.39	Inf	NaN		
0.36	0.00	-7.14	37.39	Inf	NaN		
0.36	0.00	-7.15	37.45	Inf	NaN		
0.36	0.00	-7.16	37.50	Inf	NaN		
0.36	0.00	-7.17	37.55	Inf	NaN		
0.36	0.00	-7.18	37.61	Inf	NaN		
0.36	0.00	-7.19	37.66	Inf	NaN		
0.36	0.00	-7.20	37.71	Inf	NaN		
0.36	0.00	-7.21	37.77	Inf	NaN		
0.36	0.00	-7.22	37.82	Inf	NaN		
0.36	0.00	-7.23	37.88	Inf	NaN		
0.36	0.00	-7.24	37.93	Inf	NaN		
0.36	0.00	-7.25	37.98	Inf	NaN		
0.36	0.00	-7.26	38.04	Inf	NaN		
0.36	0.00	-7.27	38.09	Inf	NaN		
0.36	0.00	-7.28	38.14	Inf	NaN		
0.36	0.00	-7.28	38.14	Inf	NaN		
0.36	0.00	-7.29	38.20	Inf	NaN		
0.36	0.00	-7.30	38.25	Inf	NaN		
0.36	0.00	-7.31	38.30	Inf	NaN		
0.36	0.00	-7.32	38.36	Inf	NaN		
0.36	0.00	-7.33	38.41	Inf	NaN		
0.36	0.00	-7.34	38.46	Inf	NaN		
0.36	0.00	-7.35	38.52	Inf	NaN		
0.35	0.00	-7.36	38.57	Inf	NaN		
0.35	0.00	-7.38	38.63	Inf	NaN		
0.35	0.00	-7.38	38.68	Inf	NaN		
0.35	0.00	-7.40	38.73	Inf	NaN		
0.35	0.00	-7.41	38.79	Inf	NaN		
0.35	0.00	-7.42	38.84	Inf	NaN		
0.35	0.00	-7.42	38.84	Inf	NaN		
0.35	0.00	-7.43	38.89	Inf	NaN		
0.35	0.00	-7.44	38.95	Inf	NaN		
0.36	0.00	-7.45	39.00	Inf	NaN		
0.36	0.00	-7.46	39.06	Inf	NaN		
0.36	0.00	-7.47	39.11	Inf	NaN		
0.36	0.00	-7.48	39.17	Inf	NaN		
0.37	0.00	-7.49	39.22	Inf	NaN		
0.37	0.00	-7.50	39.27	Inf	NaN		
0.37	0.00	-7.51	39.33	Inf	NaN		
0.37	0.00	-7.52	39.38	Inf	NaN		
0.37	0.00	-7.53	39.43	Inf	NaN		
0.37	0.00	-7.54	39.49	Inf	NaN		
0.37	0.00	-7.55	39.54	Inf	NaN		
0.37	0.00	-7.56	39.59	Inf	NaN		
0.37	0.00	-7.56	39.59	Inf	NaN		
0.37	0.00	-7.57	39.65	Inf	NaN		
0.37	0.00	-7.58	39.70	Inf	NaN		
0.37	0.00	-7.59	39.76	Inf	NaN		
0.37	0.00	-7.60	39.81	Inf	NaN		
0.37	0.00	-7.61	39.86	Inf	NaN		
0.37	0.00	-7.62	39.92	Inf	NaN		
0.37	0.00	-7.63	39.97	Inf	NaN		
0.36	0.00	-7.64	40.03	Inf	NaN		
0.36	0.00	-7.65	40.08	Inf	NaN		
0.36	0.00	-7.66	40.13	Inf	NaN		
0.36	0.00	-7.67	40.19	Inf	NaN		
0.36	0.00	-7.68	40.24	Inf	NaN		
0.36	0.00	-7.68	40.24	Inf	NaN		
0.36	0.00	-7.69	40.30	Inf	NaN		
0.36	0.00	-7.70	40.35	Inf	NaN		
0.36	0.00	-7.71	40.40	Inf	NaN		
0.36	0.00	-7.73	40.46	Inf	NaN		
0.36	0.00	-7.73	40.51	Inf	NaN		
0.36	0.00	-7.75	40.57	Inf	NaN		
0.36	0.00	-7.76	40.62	Inf	NaN		
0.36	0.00	-7.77	40.67	Inf	NaN		
0.36	0.00	-7.78	40.73	Inf	NaN		
0.36	0.00	-7.79	40.78	Inf	NaN		
0.36	0.00	-7.80	40.83	Inf	NaN		
0.36	0.00	-7.81	40.89	Inf	NaN		
0.36	0.00	-7.82	40.94	Inf	NaN		
0.36	0.00	-7.83	40.99	Inf	NaN		
0.36	0.00	-7.83	40.99	Inf	NaN		
0.36	0.00	-7.84	41.05	Inf	NaN		
0.36	0.00	-7.85	41.10	Inf	NaN		
0.36	0.00	-7.86	41.15	Inf	NaN		
0.36	0.00	-7.87	41.21	Inf	NaN		
0.36	0.00	-7.88	41.26	Inf	NaN		
0.35	0.00	-7.89	41.32	Inf	NaN		
0.35	0.00	-7.90	41.37	Inf	NaN		
0.34	0.00	-7.91	41.42	Inf	NaN		
0.34	0.00	-7.92	41.47	Inf	NaN		
0.34	0.00	-7.93	41.53	Inf	NaN		
0.34	0.00	-7.94	41.58	Inf	NaN		
0.34	0.00	-7.95	41.64	Inf	NaN		
0.34	0.00	-7.96	41.69	Inf	NaN		
0.34	0.00	-7.96	41.69	Inf	NaN		
0.33	0.00	-7.97	41.74	Inf	NaN		
0.33	0.00	-7.99	41.83	Inf	NaN		
0.33	0.00	-8.00	41.89	Inf	NaN		
0.33	0.00	-8.01	41.94	Inf	NaN		
0.33	0.00	-8.01	41.94	Inf	NaN		
0.33	0.00	-8.02	42.00	Inf	NaN		
0.33	0.00	-8.03	42.05	Inf	NaN		
0.33	0.00	-8.04	42.10	Inf	NaN		
0.33	0.00	-8.05	42.16	Inf	NaN		
0.33	0.00	-8.06	42.21	Inf	NaN		
0.33	0.00	-8.07	42.26	Inf	NaN		
0.33	0.00	-8.08	42.32	Inf	NaN		
0.33	0.00	-8.09	42.37	Inf	NaN		
0.33	0.00	-8.10	42.42	Inf	NaN		
0.34	0.00	-8.11	42.48	Inf	NaN		
0.34	0.00	-8.12	42.53	Inf	NaN		
0.34	0.00	-8.13	42.59	Inf	NaN		
0.34	0.00	-8.14	42.64	Inf	NaN		
0.34	0.00	-8.15	42.69	Inf	NaN		
0.34	0.00	-8.15	42.69	Inf	NaN		
0.35	0.00	-8.16	42.75	Inf	NaN		
0.35	0.00	-8.17	42.80	Inf	NaN		
0.35	0.00	-8.18	42.85	Inf	NaN		
0.35	0.00	-8.19	42.91	Inf	NaN		
0.35	0.00	-8.20	42.96	Inf	NaN		
0.36	0.00	-8.21	43.02	Inf	NaN		
0.36	0.00	-8.22	43.07	Inf	NaN		
0.36	0.00	-8.23	43.12	Inf	NaN		
0.36	0.00	-8.25	43.18	Inf	NaN		
0.36	0.00	-8.25	43.23	Inf	NaN		
0.36	0.00	-8.26	43.28	Inf	NaN		
0.36	0.00	-8.28	43.34	Inf	NaN		
0.36	0.00	-8.28	43.39	Inf	NaN		
0.36	0.00	-8.28	43.39	Inf	NaN		
0.36	0.00	-8.30	43.45	Inf	NaN		
0.36	0.00	-8.31	43.50	Inf	NaN		
0.36	0.00	-8.32	43.55	Inf	NaN		
0.36	0.00	-8.33	43.61	Inf	NaN		
0.36	0.00	-8.34	43.66	Inf	NaN		
0.35	0.00	-8.35	43.71	Inf	NaN		
0.34	0.00	-8.36	43.77	Inf	NaN		
0.34	0.00	-8.37	43.82	Inf	NaN		
0.33	0.00	-8.38	43.87	Inf	NaN		
0.31	0.00	-8.39	43.93	Inf	NaN		
0.29	0.00	-8.40	43.98	Inf	NaN		
0.27	0.00	-8.41	44.04	Inf	NaN		
0.26	0.00	-8.42	44.09	Inf	NaN		
0.26	0.00	-8.42	44.09	Inf	NaN		
0.26	0.00	-8.43	44.14	Inf	NaN		
0.25	0.00	-8.44	44.20	Inf	NaN		
0.25	0.00	-8.45	44.25	Inf	NaN		
0.24	0.00	-8.46	44.31	Inf	NaN		
0.23	0.00	-8.47	44.36	Inf	NaN		
0.23	0.00	-8.48	44.42	Inf	NaN		
0.21	0.00	-8.49	44.47	Inf	NaN		
0.21	0.00	-8.50	44.52	Inf	NaN		
0.14	0.00	-8.51	44.58	Inf	NaN		
0.07	0.00	-8.52	44.63	Inf	NaN		
0.05	0.00	-8.53	44.68	Inf	NaN		
0.04	0.00	-8.54	44.74	Inf	NaN		
0.04	0.00	-8.55	44.79	Inf	NaN		
0.04	0.00	-8.55	44.79	Inf	NaN		
0.04	0.00	-8.56	44.85	Inf	NaN		
0.04	0.00	-8.57	44.90	Inf	NaN		
0.04	0.00	-8.58	44.96	Inf	NaN		
0.04	0.00	-8.59	45.01	Inf	NaN		
0.04	0.00	-8.60	45.06	Inf	NaN		
0.04	0.00	-8.62	45.12	Inf	NaN		
0.04	0.00	-8.63	45.17	Inf	NaN		
0.02	0.00	-8.63	45.22	Inf	NaN		
0.02	0.00	-8.65	45.28	Inf	NaN		
0.01	0.00	-8.65	45.33	Inf	NaN		
0.01	0.00	-8.67	45.38	Inf	NaN		
0.01	0.00	-8.68	45.44	Inf	NaN		
0.01	0.00	-8.69	45.49	Inf	NaN		
0.01	0.00	-8.70	45.54	Inf	NaN		
0.01	0.00	-8.70	45.54	Inf	NaN		
0.01	0.00	-8.71	45.60	Inf	NaN		
0.01	0.00	-8.72	45.65	Inf	NaN		
0.01	0.00	-8.73	45.70	Inf	NaN		
0.01	0.00	-8.74	45.76	Inf	NaN		
0.01	0.00	-8.75	45.81	Inf	NaN		
0.01	0.00	-8.76	45.86	Inf	NaN		
0.01	0.00	-8.77	45.92	Inf	NaN		
0.01	0.00	-8.78	45.97	Inf	NaN		
0.01	0.00	-8.79	46.02	Inf	NaN		
0.01	0.00	-8.80	46.08	Inf	NaN		
0.01	0.00	-8.81	46.13	Inf	NaN		
0.01	0.00	-8.82	46.19	Inf	NaN		
0.01	0.00	-8.83	46.24	Inf	NaN		
0.01	0.00	-8.84	46.29	Inf	NaN		
0.01	0.00	-8.84	46.29	Inf	NaN		
0.01	0.00	-8.85	46.35	Inf	NaN		
0.01	0.00	-8.86	46.40	Inf	NaN		
0.01	0.00	-8.87	46.45	Inf	NaN		
0.01	0.00	-8.88	46.51	Inf	NaN		
0.01	0.00	-8.89	46.56	Inf	NaN		
0.01	0.00	-8.90	46.62	Inf	NaN		
0.01	0.00	-8.91	46.67	Inf	NaN		
0.01	0.00	-8.92	46.72	Inf	NaN		
0.01	0.00	-8.93	46.78	Inf	NaN		
0.01	0.00	-8.94	46.83	Inf	NaN		
0.01	0.00	-8.95	46.88	Inf	NaN		
0.01	0.00	-8.96	46.94	Inf	NaN		
0.01	0.00	-8.97	46.99	Inf	NaN		
0.01	0.00	-8.97	46.99	Inf	NaN		
0.01	0.00	-8.98	47.05	Inf	NaN		
0.01	0.00	-8.99	47.10	Inf	NaN		
0.01	0.00	-9.00	47.16	Inf	NaN		
0.01	0.00	-9.01	47.21	Inf	NaN		
0.01	0.00	-9.02	47.26	Inf	NaN		
0.01	0.00	-9.04	47.32	Inf	NaN		
0.01	0.00	-9.05	47.37	Inf	NaN		
0.01	0.00	-9.05	47.42	Inf	NaN		
0.01	0.00	-9.07	47.48	Inf	NaN		
0.01	0.00	-9.08	47.53	Inf	NaN		
0.01	0.00	-9.09	47.59	Inf	NaN		
0.01	0.00	-9.10	47.64	Inf	NaN		
0.01	0.00	-9.11	47.69	Inf	NaN		
0.01	0.00	-9.11	47.69	Inf	NaN		
0.01	0.00	-9.12	47.75	Inf	NaN		
0.01	0.00	-9.13	47.80	Inf	NaN		
0.01	0.00	-9.14	47.85	Inf	NaN		
0.01	0.00	-9.15	47.91	Inf	NaN		
0.01	0.00	-9.16	47.96	Inf	NaN		
0.01	0.00	-9.17	48.01	Inf	NaN		
0.01	0.00	-9.18	48.07	Inf	NaN		
0.01	0.00	-9.19	48.12	Inf	NaN		
0.01	0.00	-9.20	48.18	Inf	NaN		
0.01	0.00	-9.21	48.23	Inf	NaN		
0.01	0.00	-9.22	48.28	Inf	NaN		
0.01	0.00	-9.23	48.34	Inf	NaN		
0.01	0.00	-9.24	48.39	Inf	NaN		
0.01	0.00	-9.25	48.44	Inf	NaN		
0.01	0.00	-9.25	48.44	Inf	NaN		
0.01	0.00	-9.26	48.50	Inf	NaN		
0.01	0.00	-9.27	48.55	Inf	NaN		
0.01	0.00	-9.28	48.60	Inf	NaN		
0.01	0.00	-9.29	48.66	Inf	NaN		
0.01	0.00	-9.30	48.71	Inf	NaN		
0.01	0.00	-9.31	48.76	Inf	NaN		
0.01	0.00	-9.32	48.82	Inf	NaN		
0.01	0.00	-9.33	48.87	Inf	NaN		
0.01	0.00	-9.34	48.93	Inf	NaN		
0.01	0.00	-9.35	48.98	Inf	NaN		
0.01	0.00	-9.36	49.03	Inf	NaN		
0.01	0.00	-9.37	49.09	Inf	NaN		
0.01	0.00	-9.38	49.14	Inf	NaN		
0.01	0.00	-9.38	49.14	Inf	NaN		
0.01	0.00	-9.40	49.20	Inf	NaN		
0.01	0.00	-9.40	49.25	Inf	NaN		
0.01	0.00	-9.41	49.30	Inf	NaN		
0.01	0.00	-9.43	49.36	Inf	NaN		
0.01	0.00	-9.43	49.41	Inf	NaN		
0.01	0.00	-9.45	49.46	Inf	NaN		
0.01	0.00	-9.45	49.51	Inf	NaN		
0.01	0.00	-9.47	49.57	Inf	NaN		
0.01	0.00	-9.48	49.62	Inf	NaN		
0.01	0.00	-9.48	49.67	Inf	NaN		
0.01	0.00	-9.50	49.73	Inf	NaN		
0.01	0.00	-9.51	49.78	Inf	NaN		
0.01	0.00	-9.52	49.84	Inf	NaN		
0.01	0.00	-9.53	49.89	Inf	NaN		
0.01	0.00	-9.54	49.94	Inf	NaN		
0.01	0.00	-9.54	49.94	Inf	NaN		
0.01	0.00	-9.55	50.00	Inf	NaN		
0.01	0.00	-9.56	50.05	Inf	NaN		
0.01	0.00	-9.57	50.10	Inf	NaN		
0.01	0.00	-9.58	50.16	Inf	NaN		
0.01	0.00	-9.59	50.21	Inf	NaN		
0.01	0.00	-9.60	50.27	Inf	NaN		
0.01	0.00	-9.61	50.32	Inf	NaN		
0.01	0.00	-9.62	50.37	Inf	NaN		
0.01	0.00	-9.63	50.43	Inf	NaN		
0.01	0.00	-9.64	50.48	Inf	NaN		
0.01	0.00	-9.65	50.54	Inf	NaN		
0.01	0.00	-9.66	50.59	Inf	NaN		
0.01	0.00	-9.66	50.59	Inf	NaN		
0.01	0.00	-9.67	50.64	Inf	NaN		
0.01	0.00	-9.68	50.70	Inf	NaN		
0.01	0.00	-9.69	50.75	Inf	NaN		
0.01	0.00	-9.70	50.81	Inf	NaN		
0.01	0.00	-9.71	50.86	Inf	NaN		
0.01	0.00	-9.72	50.91	Inf	NaN		
0.01	0.00	-9.73	50.97	Inf	NaN		
0.01	0.00	-9.74	51.02	Inf	NaN		
0.01	0.00	-9.75	51.08	Inf	NaN		
0.01	0.00	-9.76	51.13	Inf	NaN		
0.01	0.00	-9.77	51.18	Inf	NaN		
0.01	0.00	-9.78	51.24	Inf	NaN		
0.01	0.00	-9.79	51.29	Inf	NaN		
0.01	0.00	-9.79	51.29	Inf	NaN		
0.01	0.00	-9.81	51.35	Inf	NaN		
0.01	0.00	-9.82	51.40	Inf	NaN		
0.01	0.00	-9.82	51.45	Inf	NaN		
0.01	0.00	-9.84	51.51	Inf	NaN		
0.01	0.00	-9.85	51.56	Inf	NaN		
0.01	0.00	-9.86	51.62	Inf	NaN		
0.01	0.00	-9.87	51.67	Inf	NaN		
0.01	0.00	-9.88	51.72	Inf	NaN		
