# Supplementary material for: Enhancing Electrospinnability of Chitosan Membranes in Low-Humidity Environments by Sodium Chloride Addition
Source: Mar Drugs. 2024 Sep 27;22(10):443. doi: 10.3390/md22100443 (PMC11509170; doi:10.3390/md22100443)
Supplement: Supplementary file 1 [file marinedrugs-22-00443-s001.zip › viscosity.xlsx]

## Sheet: Sheet1
								viscosity (Pa·s)
		time（S）	viscosity constant（mm2/S2）	kinematic viscosity (mm2/s)	kinematic viscosity（m2/s）	density (g/cm3)	dynamic viscosity (mPa·s)	dynamic viscosity (Pa·s)
without NaCl	1	135	16.96	2289.6	0.0022896	1.5594	3570.4	3.5704
	2	151	16.96	2560.96	0.00256096	1.5594	3993.56	3.99356
	3	153	16.96	2594.88	0.00259488	1.5594	4046.46	4.04646
with 100mg NaCl	1	130	16.96	2204.8	0.0022048	1.5088	3326.6	3.3266
	2	128	16.96	2170.88	0.00217088	1.5088	3275.42	3.27542
	3	127	16.96	2153.92	0.00215392	1.5088	3249.83	3.24983
with 200mg NaCl	1	99	16.96	1679.04	0.00167904	1.4438	2424.2	2.4242
	2	86	16.96	1458.56	0.00145856	1.4438	2105.87	2.10587
	3	81	16.96	1373.76	0.00137376	1.4438	1983.43	1.98343
with 300mg NaCl	1	53	16.96	898.88	0.00089888	1.5108	1358.03	1.35803
	2	55	16.96	932.8	0.0009328	1.5104	1408.9	1.4089
	3	73	16.96	1238.08	0.00123808	1.5106	1870.24	1.87024
	weight (g)	volume (cm3)	density (g/cm3)
without NaCl	7.797	5	1.5594
	7.797	5	1.5594
	7.797	5	1.5594
with 100mg NaCl	7.544	5	1.5088
	7.544	5	1.5088
	7.544	5	1.5088
with 200mg NaCl	7.219	5	1.4438
	7.219	5	1.4438
	7.219	5	1.4438
with 300mg NaCl	7.554	5	1.5108
	7.552	5	1.5104
	7.553	5	1.5106
